# Supplementary material for: Solving self-absorption in fluorescence
Source: IUCrJ. 2019 May 10;6(Pt 4):586–602. doi: 10.1107/S2052252519005128 (PMC6608621; doi:10.1107/S2052252519005128)
Supplement: Supplementary file 1 [file m-06-00586-sup1.zip]

Archive with 109 entries (107 files):
- SeAFFluX_package_v2/
- SeAFFluX_package_v2/.DS_Store
- SeAFFluX_package_v2/ffast_files/
- SeAFFluX_package_v2/ffast_files/.DS_Store
- SeAFFluX_package_v2/ffast_files/1.csv
- SeAFFluX_package_v2/ffast_files/10.csv
- SeAFFluX_package_v2/ffast_files/11.csv
- SeAFFluX_package_v2/ffast_files/12.csv
- SeAFFluX_package_v2/ffast_files/13.csv
- SeAFFluX_package_v2/ffast_files/14.csv
- SeAFFluX_package_v2/ffast_files/15.csv
- SeAFFluX_package_v2/ffast_files/16.csv
- SeAFFluX_package_v2/ffast_files/17.csv
- SeAFFluX_package_v2/ffast_files/18.csv
- SeAFFluX_package_v2/ffast_files/19.csv
- SeAFFluX_package_v2/ffast_files/2.csv
- SeAFFluX_package_v2/ffast_files/20.csv
- SeAFFluX_package_v2/ffast_files/21.csv
- SeAFFluX_package_v2/ffast_files/22.csv
- SeAFFluX_package_v2/ffast_files/23.csv
- SeAFFluX_package_v2/ffast_files/24.csv
- SeAFFluX_package_v2/ffast_files/25.csv
- SeAFFluX_package_v2/ffast_files/26.csv
- SeAFFluX_package_v2/ffast_files/27.csv
- SeAFFluX_package_v2/ffast_files/28.csv
- SeAFFluX_package_v2/ffast_files/2800.csv
- SeAFFluX_package_v2/ffast_files/2801.csv
- SeAFFluX_package_v2/ffast_files/29.csv
- SeAFFluX_package_v2/ffast_files/3.csv
- SeAFFluX_package_v2/ffast_files/30.csv
- SeAFFluX_package_v2/ffast_files/31.csv
- SeAFFluX_package_v2/ffast_files/32.csv
- SeAFFluX_package_v2/ffast_files/33.csv
- SeAFFluX_package_v2/ffast_files/34.csv
- SeAFFluX_package_v2/ffast_files/35.csv
- SeAFFluX_package_v2/ffast_files/36.csv
- SeAFFluX_package_v2/ffast_files/37.csv
- SeAFFluX_package_v2/ffast_files/38.csv
- SeAFFluX_package_v2/ffast_files/39.csv
- SeAFFluX_package_v2/ffast_files/4.csv
- SeAFFluX_package_v2/ffast_files/40.csv
- SeAFFluX_package_v2/ffast_files/41.csv
- SeAFFluX_package_v2/ffast_files/42.csv
- SeAFFluX_package_v2/ffast_files/43.csv
- SeAFFluX_package_v2/ffast_files/44.csv
- SeAFFluX_package_v2/ffast_files/45.csv
- SeAFFluX_package_v2/ffast_files/46.csv
- SeAFFluX_package_v2/ffast_files/47.csv
- SeAFFluX_package_v2/ffast_files/48.csv
- SeAFFluX_package_v2/ffast_files/49.csv
- SeAFFluX_package_v2/ffast_files/5.csv
- SeAFFluX_package_v2/ffast_files/50.csv
- SeAFFluX_package_v2/ffast_files/51.csv
- SeAFFluX_package_v2/ffast_files/52.csv
- SeAFFluX_package_v2/ffast_files/53.csv
- SeAFFluX_package_v2/ffast_files/54.csv
- SeAFFluX_package_v2/ffast_files/55.csv
- SeAFFluX_package_v2/ffast_files/56.csv
- SeAFFluX_package_v2/ffast_files/57.csv
- SeAFFluX_package_v2/ffast_files/58.csv
- SeAFFluX_package_v2/ffast_files/59.csv
- SeAFFluX_package_v2/ffast_files/6.csv
- SeAFFluX_package_v2/ffast_files/60.csv
- SeAFFluX_package_v2/ffast_files/61.csv
- SeAFFluX_package_v2/ffast_files/62.csv
- SeAFFluX_package_v2/ffast_files/63.csv
- SeAFFluX_package_v2/ffast_files/64.csv
- SeAFFluX_package_v2/ffast_files/65.csv
- SeAFFluX_package_v2/ffast_files/66.csv
- SeAFFluX_package_v2/ffast_files/67.csv
- SeAFFluX_package_v2/ffast_files/68.csv
- SeAFFluX_package_v2/ffast_files/69.csv
- SeAFFluX_package_v2/ffast_files/7.csv
- SeAFFluX_package_v2/ffast_files/70.csv
- SeAFFluX_package_v2/ffast_files/71.csv
- SeAFFluX_package_v2/ffast_files/72.csv
- SeAFFluX_package_v2/ffast_files/73.csv
- SeAFFluX_package_v2/ffast_files/74.csv
- SeAFFluX_package_v2/ffast_files/75.csv
- SeAFFluX_package_v2/ffast_files/76.csv
- SeAFFluX_package_v2/ffast_files/77.csv
- SeAFFluX_package_v2/ffast_files/7777.csv
- SeAFFluX_package_v2/ffast_files/7778.csv
- SeAFFluX_package_v2/ffast_files/78.csv
- SeAFFluX_package_v2/ffast_files/79.csv
- SeAFFluX_package_v2/ffast_files/8.csv
- SeAFFluX_package_v2/ffast_files/80.csv
- SeAFFluX_package_v2/ffast_files/81.csv
- SeAFFluX_package_v2/ffast_files/82.csv
- SeAFFluX_package_v2/ffast_files/83.csv
- SeAFFluX_package_v2/ffast_files/84.csv
- SeAFFluX_package_v2/ffast_files/85.csv
- SeAFFluX_package_v2/ffast_files/86.csv
- SeAFFluX_package_v2/ffast_files/87.csv
- SeAFFluX_package_v2/ffast_files/88.csv
- SeAFFluX_package_v2/ffast_files/8888.csv
- SeAFFluX_package_v2/ffast_files/89.csv
- SeAFFluX_package_v2/ffast_files/9.csv
- SeAFFluX_package_v2/ffast_files/90.csv
- SeAFFluX_package_v2/ffast_files/91.csv
- SeAFFluX_package_v2/ffast_files/92.csv
- SeAFFluX_package_v2/ffast_files/9999.csv
- SeAFFluX_package_v2/ffast_files/ctc_niff_ryan.dat
- SeAFFluX_package_v2/ffast_files/ffast_attenuation.BAK
- SeAFFluX_package_v2/ffast_files/read_csv2.pro
- SeAFFluX_package_v2/iprHPAtrans15mMformatted.txt
- SeAFFluX_package_v2/Nickel_td_3scans.txt
- SeAFFluX_package_v2/SeAFFluX_v2.pro
- SeAFFluX user manual.pdf
