# Supplementary material for: Solving self-absorption in fluorescence
Source: IUCrJ. 2019 May 10;6(Pt 4):586–602. doi: 10.1107/S2052252519005128 (PMC6608621; doi:10.1107/S2052252519005128)
Supplement: Supplementary file 1 [file m-06-00586-sup1.zip › SeAFFluX_package_v2/ffast_files/1.csv]

ENERGY	MU_RHO
0.013668000	2907600.0
0.013872000	2799600.0
0.013960100	2754700.0
0.014923350	2321000.0
0.015953060	1953200.0
0.017053820	1641700.0
0.018230530	1378300.0
0.019488440	1155700.0
0.020833140	967980.00
0.022270630	809810.00
0.023807300	676710.00
0.025450010	564840.00
0.027206060	470950.00
0.029083270	392220.00
0.031090020	326310.00
0.033235230	271170.00
0.035528460	225120.00
0.037979930	186690.00
0.040600540	154650.00
0.043401980	127990.00
0.046396710	105810.00
0.049598090	87390.000
0.053020350	72105.000
0.056678760	59435.000
0.060589590	48944.000
0.064770280	40266.000
0.069239420	33096.000
0.074016950	27178.000
0.079124110	22297.000
0.084583680	18277.000
0.090419950	14968.000
0.096658930	12248.000
0.10332840	10013.000
0.11045810	8179.7000
0.11807970	6676.1000
0.12622720	5444.5000
0.13493680	4436.5000
0.14424750	3612.3000
0.15420050	2939.0000
0.16484040	2389.4000
0.17621440	1941.1000
0.18837320	1575.8000
0.20137090	1278.3000
0.21526550	1036.2000
0.23011880	839.53000
0.24599700	679.70000
0.26297080	549.95000
0.28111580	444.71000
0.30051280	359.41000
0.32124820	290.31000
0.34341430	234.38000
0.36710990	189.14000
0.39244050	152.56000
0.41951890	123.02000
0.44846570	99.164000
0.47940980	79.915000
0.51248910	64.390000
0.54785080	51.876000
0.58565250	41.793000
0.62606250	33.675000
0.66926090	27.139000
0.71543990	21.880000
0.76480520	17.650000
0.81757680	14.248000
0.87398960	11.514000
0.93429480	9.3158000
0.99876120	7.5495000
1.0676760	6.1302000
1.1413450	4.9898000
1.2200980	4.0736000
1.3042850	3.3374000
1.3942810	2.7459000
1.4904860	2.2707000
1.5933290	1.8888000
1.7032690	1.5819000
1.8207950	1.3353000
1.9464300	1.1373000
2.0807330	0.97820000
2.2243040	0.85057000
2.3777810	0.74825000
2.5418480	0.66634000
2.7172350	0.60091000
2.9047240	0.54880000
3.1051500	0.50745000
3.3194060	0.47482000
3.5484450	0.44926000
3.7932880	0.42941000
4.0550240	0.41422000
4.3348210	0.40277000
4.6339240	0.39437000
4.9536640	0.38842000
5.2954670	0.38444000
5.6608550	0.38202000
6.0514530	0.38085000
6.4690040	0.38065000
6.9153650	0.38120000
7.3925250	0.38228000
7.9026090	0.38376000
8.4478900	0.38548000
9.0307940	0.38734000
9.6539190	0.38924000
10.320040	0.39110000
11.032120	0.39284000
11.793340	0.39442000
12.607080	0.39577000
13.476970	0.39687000
14.406880	0.39768000
15.400950	0.39816000
16.463620	0.39831000
17.599610	0.39810000
18.813980	0.39755000
20.112150	0.39662000
21.499880	0.39532000
22.983380	0.39365000
24.569230	0.39162000
26.264500	0.38923000
28.076760	0.38651000
30.014050	0.38344000
32.085020	0.38006000
34.298890	0.37637000
36.665510	0.37239000
39.195430	0.36814000
41.899920	0.36364000
44.791010	0.35891000
47.881590	0.35396000
51.185420	0.34881000
54.717210	0.34350000
58.492700	0.33802000
62.528700	0.33240000
66.843180	0.32668000
71.455360	0.32085000
76.385780	0.31494000
81.656400	0.30898000
87.290690	0.30296000
93.313740	0.29691000
99.752390	0.29086000
106.63530	0.28480000
113.99310	0.27875000
121.85870	0.27274000
130.26690	0.26676000
139.25530	0.26083000
148.86400	0.25497000
159.13560	0.24918000
170.11590	0.24346000
181.85390	0.23784000
194.40180	0.23231000
207.81560	0.22689000
222.15480	0.22157000
237.48350	0.21637000
253.86990	0.21129000
271.38690	0.20633000
290.11260	0.20150000
310.13040	0.19680000
331.52940	0.19223000
354.40490	0.18779000
378.85880	0.18349000
405.00010	0.17933000
432.94510	0.17530000
