# Supplementary material for: Solving self-absorption in fluorescence
Source: IUCrJ. 2019 May 10;6(Pt 4):586–602. doi: 10.1107/S2052252519005128 (PMC6608621; doi:10.1107/S2052252519005128)
Supplement: Supplementary file 1 [file m-06-00586-sup1.zip › SeAFFluX_package_v2/ffast_files/10.csv]

ENERGY	MU_RHO
0.018391500	250390.00
0.018666000	251630.00
0.019488440	255270.00
0.020833140	260940.00
0.022270630	266170.00
0.023807300	270600.00
0.025450010	273930.00
0.027206060	275900.00
0.029083270	276320.00
0.031090020	275050.00
0.033235230	272000.00
0.035528460	267150.00
0.037979930	260550.00
0.040600540	252310.00
0.043401980	242560.00
0.044100000	240030.00
0.044775000	237550.00
0.044955000	236890.00
0.045225000	241260.00
0.045900000	239000.00
0.046396710	237340.00
0.049598090	226590.00
0.053020350	215160.00
0.056678760	203110.00
0.060589590	190620.00
0.064770280	177840.00
0.069239420	164950.00
0.074016950	152090.00
0.079124110	139320.00
0.084583680	126760.00
0.090419950	114600.00
0.096658930	103000.00
0.10332840	92050.000
0.11045810	81840.000
0.11807970	72414.000
0.12622720	63791.000
0.13493680	55968.000
0.14424750	48925.000
0.15420050	42627.000
0.16484040	37030.000
0.17621440	32082.000
0.18837320	27729.000
0.20137090	23911.000
0.21526550	20578.000
0.23011880	17678.000
0.24599700	15163.000
0.26297080	12989.000
0.28111580	11113.000
0.30051280	9499.5000
0.32124820	8113.4000
0.34341430	6924.7000
0.36710990	5845.3000
0.39244050	4930.0000
0.41951890	4155.5000
0.44846570	3501.3000
0.47940980	2949.2000
0.51248910	2483.7000
0.54785080	2091.6000
0.58565250	1761.6000
0.62606250	1483.7000
0.66926090	1250.0000
0.71543990	1053.5000
0.76480520	888.24000
0.81757680	749.26000
0.84956200	679.28000
0.86256550	652.73000
0.86603310	645.89000
0.87123450	10217.000
0.87398960	10145.000
0.88423800	9883.3000
0.93429480	8735.9000
0.99876120	7502.6000
1.0676760	6359.9000
1.1413450	5368.6000
1.2200980	4518.3000
1.3042850	3795.1000
1.3942810	3184.1000
1.4904860	2667.0000
1.5933290	2225.3000
1.7032690	1856.4000
1.8207950	1548.2000
1.9464300	1291.0000
2.0807330	1076.2000
2.2243040	896.93000
2.3777810	747.35000
2.5418480	622.58000
2.7172350	518.55000
2.9047240	431.85000
3.1051500	358.25000
3.3194060	296.14000
3.5484450	244.25000
3.7932880	200.54000
4.0550240	164.69000
4.3348210	135.27000
4.6339240	111.12000
4.9536640	91.302000
5.2954670	75.036000
5.6608550	61.683000
6.0514530	50.722000
6.4690040	41.720000
6.9153650	34.330000
7.3925250	28.260000
7.9026090	23.275000
8.4478900	19.179000
9.0307940	15.784000
9.6539190	12.911000
10.320040	10.571000
11.032120	8.6645000
11.793340	7.1109000
12.607080	5.8444000
13.476970	4.8117000
14.406880	3.9694000
15.400950	3.2820000
16.463620	2.7192000
17.599610	2.2529000
18.813980	1.8734000
20.112150	1.5646000
21.499880	1.3128000
22.983380	1.1075000
24.569230	0.94000000
26.264500	0.80316000
28.076760	0.68965000
30.014050	0.59659000
32.085020	0.52058000
34.298890	0.45836000
36.665510	0.40732000
39.195430	0.36531000
41.899920	0.33062000
44.791010	0.30186000
47.881590	0.27789000
51.185420	0.25781000
54.717210	0.24088000
58.492700	0.22651000
62.528700	0.21420000
66.843180	0.20358000
71.455360	0.19432000
76.385780	0.18616000
81.656400	0.17893000
87.290690	0.17243000
93.313740	0.16653000
99.752390	0.16113000
106.63530	0.15611000
113.99310	0.15143000
121.85870	0.14704000
130.26690	0.14287000
139.25530	0.13891000
148.86400	0.13512000
159.13560	0.13147000
170.11590	0.12796000
181.85390	0.12456000
194.40180	0.12128000
207.81560	0.11810000
222.15480	0.11501000
237.48350	0.11201000
253.86990	0.10910000
271.38690	0.10628000
290.11260	0.10353000
310.13040	0.10087000
331.52940	0.098281000
354.40490	0.095777000
378.85880	0.093352000
405.00010	0.091006000
432.94510	0.088739000
