# Supplementary material for: Solving self-absorption in fluorescence
Source: IUCrJ. 2019 May 10;6(Pt 4):586–602. doi: 10.1107/S2052252519005128 (PMC6608621; doi:10.1107/S2052252519005128)
Supplement: Supplementary file 1 [file m-06-00586-sup1.zip › SeAFFluX_package_v2/ffast_files/11.csv]

ENERGY	MU_RHO
0.031255500	86393.000
0.031722000	89898.000
0.033235230	101880.00
0.035528460	121220.00
0.037979930	140000.00
0.040600540	156860.00
0.043401980	170960.00
0.046396710	181720.00
0.049598090	188790.00
0.053020350	192120.00
0.056678760	191860.00
0.060589590	188360.00
0.062034000	186440.00
0.062983500	185020.00
0.063236700	184630.00
0.063616500	191510.00
0.064566000	190190.00
0.064770280	189900.00
0.069239420	182730.00
0.074016950	173920.00
0.079124110	163720.00
0.084583680	152550.00
0.090419950	140810.00
0.096658930	128850.00
0.10332840	116980.00
0.11045810	105430.00
0.11807970	94384.000
0.12622720	83986.000
0.13493680	74278.000
0.14424750	65318.000
0.15420050	57149.000
0.16484040	49779.000
0.17621440	43189.000
0.18837320	37342.000
0.20137090	32191.000
0.21526550	27676.000
0.23011880	23740.000
0.24599700	20323.000
0.26297080	17367.000
0.28111580	14817.000
0.30051280	12622.000
0.32124820	10739.000
0.34341430	9126.5000
0.36710990	7748.5000
0.39244050	6573.0000
0.41951890	5571.6000
0.44846570	4719.9000
0.47940980	3996.2000
0.51248910	3381.8000
0.54785080	2860.9000
0.58565250	2418.8000
0.62606250	2032.3000
0.66926090	1707.1000
0.71543990	1433.6000
0.76480520	1204.0000
0.81757680	1011.3000
0.87398960	849.72000
0.93429480	714.25000
0.99876120	600.71000
1.0506580	522.46000
1.0676760	499.90000
1.0710280	495.62000
1.0774610	5687.4000
1.0935420	6035.0000
1.1413450	6772.8000
1.2200980	6137.3000
1.3042850	4953.6000
1.3942810	3831.0000
1.4904860	3127.4000
1.5933290	2594.5000
1.7032690	2182.8000
1.8207950	1852.8000
1.9464300	1577.6000
2.0807330	1341.3000
2.2243040	1126.5000
2.3777810	938.55000
2.5418480	782.03000
2.7172350	651.67000
2.9047240	543.09000
3.1051500	450.83000
3.3194060	372.87000
3.5484450	308.43000
3.7932880	255.17000
4.0550240	211.12000
4.3348210	174.70000
4.6339240	144.59000
4.9536640	118.85000
5.2954670	97.689000
5.6608550	80.311000
6.0514530	66.041000
6.4690040	54.321000
6.9153650	44.694000
7.3925250	36.786000
7.9026090	30.289000
8.4478900	24.950000
9.0307940	20.522000
9.6539190	16.773000
10.320040	13.718000
11.032120	11.230000
11.793340	9.2018000
12.607080	7.5485000
13.476970	6.2003000
14.406880	5.1006000
15.400950	4.2033000
16.463620	3.4711000
17.599610	2.8730000
18.813980	2.3845000
20.112150	1.9853000
21.499880	1.6589000
22.983380	1.3913000
24.569230	1.1688000
26.264500	0.98731000
28.076760	0.83737000
30.014050	0.71459000
32.085020	0.61447000
34.298890	0.53276000
36.665510	0.46598000
39.195430	0.41129000
41.899920	0.36639000
44.791010	0.32944000
47.881590	0.29894000
51.185420	0.27367000
54.717210	0.25265000
58.492700	0.23506000
62.528700	0.22027000
66.843180	0.20774000
71.455360	0.19706000
76.385780	0.18786000
81.656400	0.17988000
87.290690	0.17286000
93.313740	0.16664000
99.752390	0.16106000
106.63530	0.15601000
113.99310	0.15137000
121.85870	0.14708000
130.26690	0.14306000
139.25530	0.13926000
148.86400	0.13565000
159.13560	0.13219000
170.11590	0.12884000
181.85390	0.12560000
194.40180	0.12245000
207.81560	0.11937000
222.15480	0.11636000
237.48350	0.11339000
253.86990	0.11049000
271.38690	0.10762000
290.11260	0.10480000
310.13040	0.10202000
331.52940	0.099293000
354.40490	0.096603000
378.85880	0.093956000
405.00010	0.091352000
432.94510	0.088791000
