# Supplementary material for: Solving self-absorption in fluorescence
Source: IUCrJ. 2019 May 10;6(Pt 4):586–602. doi: 10.1107/S2052252519005128 (PMC6608621; doi:10.1107/S2052252519005128)
Supplement: Supplementary file 1 [file m-06-00586-sup1.zip › SeAFFluX_package_v2/ffast_files/12.csv]

ENERGY	MU_RHO
0.051657000	57335.000
0.052428000	60975.000
0.053020350	63888.000
0.056678760	84293.000
0.060589590	107110.00
0.064770280	127540.00
0.069239420	143650.00
0.074016950	154280.00
0.079124110	159140.00
0.084583680	158620.00
0.087612000	156480.00
0.088953000	155200.00
0.089310600	154830.00
0.089847000	165880.00
0.090419950	165270.00
0.091188000	164410.00
0.096658930	157200.00
0.10332840	146810.00
0.11045810	134920.00
0.11807970	122370.00
0.12622720	109790.00
0.13493680	97637.000
0.14424750	86210.000
0.15420050	75677.000
0.16484040	66114.000
0.17621440	57534.000
0.18837320	49906.000
0.20137090	43172.000
0.21526550	37255.000
0.23011880	32070.000
0.24599700	27545.000
0.26297080	23613.000
0.28111580	20206.000
0.30051280	17263.000
0.32124820	14726.000
0.34341430	12544.000
0.36710990	10671.000
0.39244050	9064.6000
0.41951890	7689.5000
0.44846570	6514.9000
0.47940980	5513.3000
0.51248910	4660.7000
0.54785080	3936.2000
0.58565250	3321.7000
0.62606250	2801.0000
0.66926090	2360.8000
0.71543990	1988.8000
0.76480520	1675.0000
0.81757680	1410.5000
0.87398960	1187.8000
0.93429480	1000.3000
0.99876120	841.01000
1.0676760	697.65000
1.1413450	579.42000
1.2200980	481.90000
1.2789000	423.52000
1.2984750	406.30000
1.3042850	401.37000
1.3115250	5228.5000
1.3311000	5193.5000
1.3942810	4968.1000
1.4904860	4266.5000
1.5933290	3538.5000
1.7032690	2900.1000
1.8207950	2416.9000
1.9464300	2023.9000
2.0807330	1701.2000
2.2243040	1432.3000
2.3777810	1206.0000
2.5418480	1014.3000
2.7172350	848.55000
2.9047240	707.92000
3.1051500	588.27000
3.3194060	487.05000
3.5484450	403.29000
3.7932880	333.97000
4.0550240	276.60000
4.3348210	229.12000
4.6339240	189.81000
4.9536640	157.27000
5.2954670	130.34000
5.6608550	108.01000
6.0514530	88.872000
6.4690040	73.140000
6.9153650	60.208000
7.3925250	49.578000
7.9026090	40.836000
8.4478900	33.649000
9.0307940	27.683000
9.6539190	22.628000
10.320040	18.507000
11.032120	15.147000
11.793340	12.406000
12.607080	10.171000
13.476970	8.3468000
14.406880	6.8581000
15.400950	5.6427000
16.463620	4.6500000
17.599610	3.8391000
18.813980	3.1763000
20.112150	2.6344000
21.499880	2.1912000
22.983380	1.8284000
24.569230	1.5313000
26.264500	1.2879000
28.076760	1.0848000
30.014050	0.91596000
32.085020	0.77843000
34.298890	0.66626000
36.665510	0.57464000
39.195430	0.49970000
41.899920	0.43827000
44.791010	0.38781000
47.881590	0.34628000
51.185420	0.31201000
54.717210	0.28363000
58.492700	0.26004000
62.528700	0.24033000
66.843180	0.22379000
71.455360	0.20982000
76.385780	0.19792000
81.656400	0.18772000
87.290690	0.17890000
93.313740	0.17120000
99.752390	0.16440000
106.63530	0.15834000
113.99310	0.15287000
121.85870	0.14789000
130.26690	0.14329000
139.25530	0.13901000
148.86400	0.13500000
159.13560	0.13119000
170.11590	0.12755000
181.85390	0.12406000
194.40180	0.12068000
207.81560	0.11739000
222.15480	0.11419000
237.48350	0.11105000
253.86990	0.10798000
271.38690	0.10496000
290.11260	0.10198000
310.13040	0.099053000
331.52940	0.096167000
354.40490	0.093324000
378.85880	0.090520000
405.00010	0.087759000
432.94510	0.085040000
