# Supplementary material for: Solving self-absorption in fluorescence
Source: IUCrJ. 2019 May 10;6(Pt 4):586–602. doi: 10.1107/S2052252519005128 (PMC6608621; doi:10.1107/S2052252519005128)
Supplement: Supplementary file 1 [file m-06-00586-sup1.zip › SeAFFluX_package_v2/ffast_files/13.csv]

ENERGY	MU_RHO
0.0084175430	19119.000
0.0085431780	16513.000
0.010690000	2677.3000
0.011427610	2054.0000
0.012216120	1744.8000
0.013059030	1609.9000
0.013960100	1586.4000
0.014923350	1645.1000
0.015953060	1772.8000
0.017053820	1963.6000
0.018230530	2215.0000
0.019488440	2524.7000
0.020833140	2888.8000
0.022270630	3300.5000
0.023807300	3748.8000
0.025450010	4218.6000
0.027206060	4691.0000
0.029083270	5144.2000
0.031090020	5555.8000
0.033235230	5904.6000
0.035528460	6162.5000
0.037979930	6305.1000
0.040600540	6334.2000
0.043401980	6259.1000
0.046396710	6095.1000
0.049598090	5853.5000
0.053020350	5538.7000
0.056678760	5180.1000
0.060589590	4795.6000
0.064770280	4400.6000
0.069239420	4008.2000
0.071638000	3812.3000
0.072734500	3726.2000
0.073026900	3703.7000
0.073465500	83378.000
0.074016950	84589.000
0.074562000	85797.000
0.079124110	96319.000
0.084583680	108400.00
0.090419950	116930.00
0.096658930	121370.00
0.10332840	121850.00
0.11045810	118890.00
0.11534600	115460.00
0.11711150	114020.00
0.11758230	113620.00
0.11807970	124430.00
0.11828850	124250.00
0.12005400	122650.00
0.12622720	116650.00
0.13493680	107640.00
0.14424750	97963.000
0.15420050	88119.000
0.16484040	78493.000
0.17621440	69358.000
0.18837320	60884.000
0.20137090	53155.000
0.21526550	46199.000
0.23011880	40005.000
0.24599700	34535.000
0.26297080	29735.000
0.28111580	25546.000
0.30051280	21904.000
0.32124820	18742.000
0.34341430	16007.000
0.36710990	13648.000
0.39244050	11620.000
0.41951890	9879.7000
0.44846570	8389.8000
0.47940980	7116.7000
0.51248910	6029.8000
0.54785080	5103.3000
0.58565250	4314.8000
0.62606250	3645.2000
0.66926090	3077.1000
0.71543990	2596.2000
0.76480520	2189.4000
0.81757680	1845.9000
0.87398960	1555.9000
0.93429480	1311.5000
0.99876120	1105.8000
1.0676760	920.86000
1.1413450	767.42000
1.2200980	640.19000
1.3042850	534.58000
1.3942810	446.24000
1.4904860	371.36000
1.5284080	346.67000
1.5518020	332.58000
1.5580400	328.96000
1.5673980	4038.0000
1.5907920	3957.0000
1.5933290	3948.4000
1.7032690	3485.8000
1.8207950	2943.0000
1.9464300	2447.6000
2.0807330	2035.5000
2.2243040	1706.0000
2.3777810	1432.1000
2.5418480	1203.6000
2.7172350	1011.4000
2.9047240	849.33000
3.1051500	710.68000
3.3194060	589.18000
3.5484450	488.26000
3.7932880	404.68000
4.0550240	335.43000
4.3348210	278.07000
4.6339240	230.55000
4.9536640	191.18000
5.2954670	158.55000
5.6608550	131.51000
6.0514530	109.10000
6.4690040	90.526000
6.9153650	74.937000
7.3925250	61.744000
7.9026090	50.887000
8.4478900	41.953000
9.0307940	34.536000
9.6539190	28.257000
10.320040	23.131000
11.032120	18.945000
11.793340	15.527000
12.607080	12.734000
13.476970	10.454000
14.406880	8.5895000
15.400950	7.0658000
16.463620	5.8199000
17.599610	4.8010000
18.813980	3.9673000
20.112150	3.2851000
21.499880	2.7264000
22.983380	2.2689000
24.569230	1.8939000
26.264500	1.5865000
28.076760	1.3296000
30.014050	1.1184000
32.085020	0.94583000
34.298890	0.80374000
36.665510	0.68672000
39.195430	0.59119000
41.899920	0.51309000
44.791010	0.44915000
47.881590	0.39671000
51.185420	0.35359000
54.717210	0.31803000
58.492700	0.28863000
62.528700	0.26423000
66.843180	0.24389000
71.455360	0.22686000
76.385780	0.21251000
81.656400	0.20034000
87.290690	0.18995000
93.313740	0.18100000
99.752390	0.17321000
106.63530	0.16636000
113.99310	0.16028000
121.85870	0.15482000
130.26690	0.14987000
139.25530	0.14532000
148.86400	0.14110000
159.13560	0.13716000
170.11590	0.13342000
181.85390	0.12986000
194.40180	0.12644000
207.81560	0.12314000
222.15480	0.11993000
237.48350	0.11680000
253.86990	0.11374000
271.38690	0.11073000
290.11260	0.10778000
310.13040	0.10486000
331.52940	0.10199000
354.40490	0.099153000
378.85880	0.096355000
405.00010	0.093592000
432.94510	0.090866000
