# Supplementary material for: Solving self-absorption in fluorescence
Source: IUCrJ. 2019 May 10;6(Pt 4):586–602. doi: 10.1107/S2052252519005128 (PMC6608621; doi:10.1107/S2052252519005128)
Supplement: Supplementary file 1 [file m-06-00586-sup1.zip › SeAFFluX_package_v2/ffast_files/14.csv]

ENERGY	MU_RHO
0.0051084690	540640.00
0.0051847150	562830.00
0.010690000	69340.000
0.011130030	55167.000
0.011300380	50670.000
0.011345810	49550.000
0.011413960	49471.000
0.011427610	49156.000
0.011584310	45733.000
0.012216120	34829.000
0.013059030	25351.000
0.013960100	19091.000
0.014923350	14960.000
0.015953060	12246.000
0.017053820	10487.000
0.018230530	9381.1000
0.019488440	8729.0000
0.020833140	8395.1000
0.022270630	8291.3000
0.023807300	8344.5000
0.025450010	8497.9000
0.027206060	8707.5000
0.029083270	8938.9000
0.031090020	9164.4000
0.033235230	9362.4000
0.035528460	9516.5000
0.037979930	9615.3000
0.040600540	9651.8000
0.043401980	9623.2000
0.046396710	9529.1000
0.049598090	9365.6000
0.053020350	9138.5000
0.056678760	8857.2000
0.060589590	8531.8000
0.064770280	8171.8000
0.069239420	7786.1000
0.074016950	7383.0000
0.079124110	6969.5000
0.084583680	6551.9000
0.090419950	6135.4000
0.096658930	5705.1000
0.097216000	5661.3000
0.098704000	5546.0000
0.099100800	5515.7000
0.099696000	108300.00
0.10118400	108850.00
0.10332840	109630.00
0.11045810	112150.00
0.11807970	112570.00
0.12622720	110040.00
0.13493680	105130.00
0.14424750	98468.000
0.14572600	97336.000
0.14795650	95604.000
0.14855130	95138.000
0.14944350	104350.00
0.15167400	102520.00
0.15420050	100450.00
0.16484040	91788.000
0.17621440	82925.000
0.18837320	74172.000
0.20137090	65786.000
0.21526550	57934.000
0.23011880	50707.000
0.24599700	44157.000
0.26297080	38290.000
0.28111580	33082.000
0.30051280	28495.000
0.32124820	24479.000
0.34341430	20981.000
0.36710990	17946.000
0.39244050	15323.000
0.41951890	13061.000
0.44846570	11113.000
0.47940980	9440.1000
0.51248910	8008.0000
0.54785080	6784.8000
0.58565250	5742.4000
0.62606250	4855.2000
0.66926090	4101.3000
0.71543990	3461.5000
0.76480520	2919.9000
0.81757680	2461.8000
0.87398960	2075.2000
0.93429480	1749.1000
0.99876120	1474.4000
1.0676760	1225.1000
1.1413450	1018.6000
1.2200980	847.79000
1.3042850	706.33000
1.3942810	589.07000
1.4904860	491.79000
1.5933290	411.00000
1.7032690	343.85000
1.8021220	295.95000
1.8207950	287.98000
1.8297050	284.27000
1.8370610	281.27000
1.8480940	3311.5000
1.8756780	3221.7000
1.9464300	2996.3000
2.0807330	2542.8000
2.2243040	2131.6000
2.3777810	1780.5000
2.5418480	1494.8000
2.7172350	1257.0000
2.9047240	1057.2000
3.1051500	885.93000
3.3194060	740.32000
3.5484450	618.72000
3.7932880	515.05000
4.0550240	426.77000
4.3348210	353.66000
4.6339240	293.11000
4.9536640	242.97000
5.2954670	201.42000
5.6608550	167.00000
6.0514530	138.48000
6.4690040	114.86000
6.9153650	95.280000
7.3925250	79.055000
7.9026090	65.607000
8.4478900	54.160000
9.0307940	44.613000
9.6539190	36.539000
10.320040	29.938000
11.032120	24.541000
11.793340	20.129000
12.607080	16.519000
13.476970	13.566000
14.406880	11.150000
15.400950	9.1726000
16.463620	7.5540000
17.599610	6.2286000
18.813980	5.1429000
20.112150	4.2534000
21.499880	3.5245000
22.983380	2.9268000
24.569230	2.4365000
26.264500	2.0342000
28.076760	1.6969000
30.014050	1.4192000
32.085020	1.1925000
34.298890	1.0073000
36.665510	0.85575000
39.195430	0.73170000
41.899920	0.62826000
44.791010	0.54372000
47.881590	0.47454000
51.185420	0.41781000
54.717210	0.37119000
58.492700	0.33278000
62.528700	0.30103000
66.843180	0.27471000
71.455360	0.25280000
76.385780	0.23447000
81.656400	0.21903000
87.290690	0.20595000
93.313740	0.19478000
99.752390	0.18518000
106.63530	0.17684000
113.99310	0.16952000
121.85870	0.16304000
130.26690	0.15723000
139.25530	0.15198000
148.86400	0.14717000
159.13560	0.14272000
170.11590	0.13856000
181.85390	0.13464000
194.40180	0.13093000
207.81560	0.12737000
222.15480	0.12394000
237.48350	0.12062000
253.86990	0.11739000
271.38690	0.11425000
290.11260	0.11117000
310.13040	0.10814000
331.52940	0.10518000
354.40490	0.10226000
378.85880	0.099388000
405.00010	0.096560000
432.94510	0.093776000
