# Supplementary material for: Solving self-absorption in fluorescence
Source: IUCrJ. 2019 May 10;6(Pt 4):586–602. doi: 10.1107/S2052252519005128 (PMC6608621; doi:10.1107/S2052252519005128)
Supplement: Supplementary file 1 [file m-06-00586-sup1.zip › SeAFFluX_package_v2/ffast_files/15.csv]

ENERGY	MU_RHO
0.0063530050	201910.00
0.0063683740	203980.00
0.0063785450	205360.00
0.0064168550	618080.00
0.0064634250	637190.00
0.0065126290	657870.00
0.010690000	390540.00
0.011427610	266220.00
0.012216120	178300.00
0.013059030	118750.00
0.013960100	79430.000
0.014172260	72633.000
0.014389180	66423.000
0.014447030	64882.000
0.014533800	62678.000
0.014750720	57530.000
0.014923350	53820.000
0.015953060	37199.000
0.017053820	26450.000
0.018230530	19559.000
0.019488440	15262.000
0.020833140	12752.000
0.022270630	11484.000
0.023807300	11050.000
0.025450010	11132.000
0.027206060	11479.000
0.029083270	11904.000
0.031090020	12270.000
0.033235230	12503.000
0.035528460	12575.000
0.037979930	12496.000
0.040600540	12288.000
0.043401980	11980.000
0.046396710	11603.000
0.049598090	11189.000
0.053020350	10764.000
0.056678760	10342.000
0.060589590	9930.8000
0.064770280	9532.6000
0.069239420	9148.7000
0.074016950	8777.4000
0.079124110	8415.4000
0.084583680	8059.0000
0.090419950	7704.5000
0.096658930	7349.5000
0.10332840	6991.9000
0.11045810	6631.4000
0.11807970	6268.5000
0.12622720	5781.3000
0.12955600	5582.8000
0.13153900	5468.1000
0.13206780	5437.9000
0.13286100	107530.00
0.13493680	106230.00
0.14424750	100820.00
0.15420050	95065.000
0.16484040	88257.000
0.17621440	80810.000
0.18551400	74868.000
0.18837320	73091.000
0.18911070	72638.000
0.19024650	79835.000
0.19308600	78055.000
0.20137090	73051.000
0.21526550	65335.000
0.23011880	57989.000
0.24599700	51120.000
0.26297080	44800.000
0.28111580	39057.000
0.30051280	33896.000
0.32124820	29303.000
0.34341430	25246.000
0.36710990	21687.000
0.39244050	18581.000
0.41951890	15885.000
0.44846570	13551.000
0.47940980	11540.000
0.51248910	9810.9000
0.54785080	8328.2000
0.58565250	7058.1000
0.62606250	5973.2000
0.66926090	5049.0000
0.71543990	4263.5000
0.76480520	3597.4000
0.81757680	3033.1000
0.87398960	2555.9000
0.93429480	2153.2000
0.99876120	1814.0000
1.0676760	1504.7000
1.1413450	1249.1000
1.2200980	1038.0000
1.3042850	863.45000
1.3942810	719.08000
1.4904860	599.52000
1.5933290	500.39000
1.7032690	418.12000
1.8207950	349.78000
1.9464300	292.94000
2.0807330	245.63000
2.1025900	238.97000
2.1347720	229.62000
2.1433540	227.22000
2.1562270	2572.0000
2.1884100	2492.8000
2.2243040	2408.7000
2.3777810	2051.0000
2.5418480	1724.1000
2.7172350	1445.5000
2.9047240	1215.0000
3.1051500	1019.7000
3.3194060	853.36000
3.5484450	714.31000
3.7932880	597.64000
4.0550240	500.08000
4.3348210	417.86000
4.6339240	346.26000
4.9536640	286.96000
5.2954670	237.85000
5.6608550	197.18000
6.0514530	163.48000
6.4690040	135.56000
6.9153650	112.43000
7.3925250	93.260000
7.9026090	77.375000
8.4478900	64.209000
9.0307940	53.218000
9.6539190	43.738000
10.320040	35.864000
11.032120	29.419000
11.793340	24.144000
12.607080	19.824000
13.476970	16.287000
14.406880	13.390000
15.400950	11.017000
16.463620	9.0721000
17.599610	7.4782000
18.813980	6.1716000
20.112150	5.1002000
21.499880	4.2213000
22.983380	3.5002000
24.569230	2.9083000
26.264500	2.4222000
28.076760	2.0128000
30.014050	1.6755000
32.085020	1.4003000
34.298890	1.1756000
36.665510	0.99193000
39.195430	0.84173000
41.899920	0.71877000
44.791010	0.61800000
47.881590	0.53446000
51.185420	0.46566000
54.717210	0.40921000
58.492700	0.36279000
62.528700	0.32452000
66.843180	0.29287000
71.455360	0.26661000
76.385780	0.24472000
81.656400	0.22640000
87.290690	0.21097000
93.313740	0.19790000
99.752390	0.18673000
106.63530	0.17712000
113.99310	0.16879000
121.85870	0.16147000
130.26690	0.15500000
139.25530	0.14921000
148.86400	0.14398000
159.13560	0.13920000
170.11590	0.13480000
181.85390	0.13071000
194.40180	0.12685000
207.81560	0.12322000
222.15480	0.11975000
237.48350	0.11642000
253.86990	0.11322000
271.38690	0.11012000
290.11260	0.10711000
310.13040	0.10418000
331.52940	0.10132000
354.40490	0.098522000
378.85880	0.095784000
405.00010	0.093102000
432.94510	0.090472000
