# Supplementary material for: Solving self-absorption in fluorescence
Source: IUCrJ. 2019 May 10;6(Pt 4):586–602. doi: 10.1107/S2052252519005128 (PMC6608621; doi:10.1107/S2052252519005128)
Supplement: Supplementary file 1 [file m-06-00586-sup1.zip › SeAFFluX_package_v2/ffast_files/16.csv]

ENERGY	MU_RHO
0.0077745630	302010.00
0.0078058180	308730.00
0.0078527000	617060.00
0.0078895760	633200.00
0.0079699040	669540.00
0.010690000	1233400.0
0.011427610	992700.00
0.012216120	738180.00
0.013059030	518810.00
0.013960100	351340.00
0.014923350	233000.00
0.015953060	153380.00
0.017053820	101320.00
0.017334470	91697.000
0.017599790	83627.000
0.017670540	81627.000
0.017776670	78762.000
0.018041990	72101.000
0.018230530	67804.000
0.019488440	46314.000
0.020833140	32566.000
0.022270630	23830.000
0.023807300	18410.000
0.025450010	15237.000
0.027206060	13592.000
0.029083270	12951.000
0.031090020	12906.000
0.033235230	13153.000
0.035528460	13469.000
0.037979930	13709.000
0.040600540	13800.000
0.043401980	13733.000
0.046396710	13521.000
0.049598090	13195.000
0.053020350	12794.000
0.056678760	12351.000
0.060589590	11894.000
0.064770280	11454.000
0.069239420	11038.000
0.074016950	10645.000
0.079124110	10274.000
0.084583680	9919.9000
0.090419950	9577.2000
0.096658930	9238.6000
0.10332840	8897.9000
0.11045810	8550.0000
0.11807970	8191.3000
0.12622720	7820.3000
0.13493680	7437.4000
0.14424750	7044.0000
0.15420050	6483.6000
0.16150400	6076.8000
0.16397600	5945.0000
0.16463520	5910.3000
0.16484040	105830.00
0.16562400	105090.00
0.16809600	102800.00
0.17621440	95815.000
0.18837320	86607.000
0.20137090	77718.000
0.21526550	69226.000
0.22461600	64073.000
0.22805400	62286.000
0.22897080	61819.000
0.23011880	68113.000
0.23034600	67995.000
0.23378400	66234.000
0.24599700	60412.000
0.26297080	53331.000
0.28111580	46841.000
0.30051280	40947.000
0.32124820	35642.000
0.34341430	30901.000
0.36710990	26696.000
0.39244050	22988.000
0.41951890	19739.000
0.44846570	16906.000
0.47940980	14445.000
0.51248910	12317.000
0.54785080	10482.000
0.58565250	8906.2000
0.62606250	7555.3000
0.66926090	6400.3000
0.71543990	5413.7000
0.76480520	4573.1000
0.81757680	3859.2000
0.87398960	3254.3000
0.93429480	2742.8000
0.99876120	2310.9000
1.0676760	1915.8000
1.1413450	1589.5000
1.2200980	1320.3000
1.3042850	1097.9000
1.3942810	913.92000
1.4904860	761.70000
1.5933290	635.57000
1.7032690	530.97000
1.8207950	444.10000
1.9464300	371.90000
2.0807330	311.81000
2.2243040	261.76000
2.3777810	220.01000
2.4225600	209.62000
2.4596400	201.54000
2.4695280	199.46000
2.4843600	2152.6000
2.5214400	2080.7000
2.5418480	2042.6000
2.7172350	1733.7000
2.9047240	1457.8000
3.1051500	1226.0000
3.3194060	1029.0000
3.5484450	861.45000
3.7932880	721.27000
4.0550240	604.00000
4.3348210	505.83000
4.6339240	423.43000
4.9536640	354.42000
5.2954670	293.95000
5.6608550	243.84000
6.0514530	202.30000
6.4690040	167.86000
6.9153650	139.31000
7.3925250	115.63000
7.9026090	95.998000
8.4478900	79.710000
9.0307940	66.101000
9.6539190	54.539000
10.320040	45.014000
11.032120	37.062000
11.793340	30.421000
12.607080	24.981000
13.476970	20.523000
14.406880	16.872000
15.400950	13.878000
16.463620	11.424000
17.599610	9.4130000
18.813980	7.7634000
20.112150	6.4100000
21.499880	5.2996000
22.983380	4.3883000
24.569230	3.6400000
26.264500	3.0255000
28.076760	2.5070000
30.014050	2.0798000
32.085020	1.7314000
34.298890	1.4468000
36.665510	1.2145000
39.195430	1.0245000
41.899920	0.86911000
44.791010	0.74183000
47.881590	0.63747000
51.185420	0.55177000
54.717210	0.48081000
58.492700	0.42211000
62.528700	0.37379000
66.843180	0.33390000
71.455360	0.30088000
76.385780	0.27343000
81.656400	0.25050000
87.290690	0.23127000
93.313740	0.21504000
99.752390	0.20127000
106.63530	0.18951000
113.99310	0.17938000
121.85870	0.17058000
130.26690	0.16287000
139.25530	0.15604000
148.86400	0.14995000
159.13560	0.14444000
170.11590	0.13943000
181.85390	0.13481000
194.40180	0.13054000
207.81560	0.12653000
222.15480	0.12277000
237.48350	0.11919000
253.86990	0.11579000
271.38690	0.11252000
290.11260	0.10938000
310.13040	0.10635000
331.52940	0.10340000
354.40490	0.10056000
378.85880	0.097786000
405.00010	0.095092000
432.94510	0.092467000
