# Supplementary material for: Solving self-absorption in fluorescence
Source: IUCrJ. 2019 May 10;6(Pt 4):586–602. doi: 10.1107/S2052252519005128 (PMC6608621; doi:10.1107/S2052252519005128)
Supplement: Supplementary file 1 [file m-06-00586-sup1.zip › SeAFFluX_package_v2/ffast_files/17.csv]

ENERGY	MU_RHO
0.0068340000	732110.00
0.0069360000	795320.00
0.010690000	1180500.0
0.011427610	890660.00
0.012216120	646820.00
0.013059030	458590.00
0.013960100	321200.00
0.014923350	224450.00
0.015953060	157740.00
0.017053820	112200.00
0.017150000	109100.00
0.017412500	101220.00
0.017482500	99249.000
0.017587500	96518.000
0.017850000	89881.000
0.018230530	81361.000
0.019488440	60339.000
0.020833140	46049.000
0.022270630	36355.000
0.023807300	29830.000
0.025450010	25504.000
0.027206060	22694.000
0.029083270	20939.000
0.031090020	19888.000
0.033235230	19268.000
0.035528460	18890.000
0.037979930	18633.000
0.040600540	18418.000
0.043401980	18205.000
0.046396710	17971.000
0.049598090	17711.000
0.053020350	17423.000
0.056678760	17110.000
0.060589590	16774.000
0.064770280	16416.000
0.069239420	16036.000
0.074016950	15630.000
0.079124110	15196.000
0.084583680	14731.000
0.090419950	14235.000
0.096658930	13707.000
0.10332840	13149.000
0.11045810	12562.000
0.11807970	11951.000
0.12622720	11321.000
0.13493680	10455.000
0.14424750	9557.7000
0.15420050	8687.7000
0.16484040	7853.6000
0.17621440	7062.2000
0.18837320	6318.9000
0.19600000	5901.3000
0.19756800	5819.7000
0.19900000	5746.5000
0.19980000	5706.0000
0.20059200	63322.000
0.20100000	63066.000
0.20137090	62835.000
0.20139840	62818.000
0.20260800	90258.000
0.20400000	89035.000
0.20563200	87633.000
0.21526550	79990.000
0.23011880	69996.000
0.24599700	61146.000
0.26297080	53291.000
0.26479600	52529.000
0.26884900	50888.000
0.26992980	50462.000
0.27155100	55508.000
0.27560400	53912.000
0.28111580	51843.000
0.30051280	45381.000
0.32124820	39621.000
0.34341430	34483.000
0.36710990	29916.000
0.39244050	25877.000
0.41951890	22318.000
0.44846570	19197.000
0.47940980	16469.000
0.51248910	14094.000
0.54785080	12035.000
0.58565250	10256.000
0.62606250	8723.2000
0.66926090	7406.7000
0.71543990	6279.1000
0.76480520	5315.6000
0.81757680	4494.1000
0.87398960	3794.5000
0.93429480	3200.7000
0.99876120	2698.3000
1.0676760	2249.4000
1.1413450	1869.3000
1.2200980	1553.5000
1.3042850	1292.4000
1.3942810	1076.4000
1.4904860	897.40000
1.5933290	749.03000
1.7032690	625.89000
1.8207950	523.60000
1.9464300	438.53000
2.0807330	367.70000
2.2243040	308.69000
2.3777810	259.45000
2.5418480	218.33000
2.7172350	183.94000
2.7659520	175.77000
2.8082880	169.08000
2.8195780	167.37000
2.8365120	1702.2000
2.8788480	1642.5000
2.9047240	1607.5000
3.1051500	1355.6000
3.3194060	1139.0000
3.5484450	959.36000
3.7932880	806.03000
4.0550240	674.57000
4.3348210	564.64000
4.6339240	472.70000
4.9536640	395.79000
5.2954670	331.30000
5.6608550	277.19000
6.0514530	230.12000
6.4690040	191.06000
6.9153650	158.66000
7.3925250	131.78000
7.9026090	109.46000
8.4478900	90.948000
9.0307940	75.462000
9.6539190	62.296000
10.320040	51.440000
11.032120	42.488000
11.793340	35.107000
12.607080	28.934000
13.476970	23.774000
14.406880	19.546000
15.400950	16.077000
16.463620	13.234000
17.599610	10.901000
18.813980	8.9865000
20.112150	7.4160000
21.499880	6.1268000
22.983380	5.0684000
24.569230	4.1990000
26.264500	3.4850000
28.076760	2.8823000
30.014050	2.3855000
32.085020	1.9802000
34.298890	1.6493000
36.665510	1.3790000
39.195430	1.1581000
41.899920	0.97729000
44.791010	0.82929000
47.881590	0.70796000
51.185420	0.60840000
54.717210	0.52658000
58.492700	0.45923000
62.528700	0.40323000
66.843180	0.35676000
71.455360	0.31838000
76.385780	0.28658000
81.656400	0.26012000
87.290690	0.23801000
93.313740	0.21946000
99.752390	0.20380000
106.63530	0.19050000
113.99310	0.17914000
121.85870	0.16934000
130.26690	0.16082000
139.25530	0.15336000
148.86400	0.14676000
159.13560	0.14086000
170.11590	0.13555000
181.85390	0.13071000
194.40180	0.12626000
207.81560	0.12214000
222.15480	0.11830000
237.48350	0.11470000
253.86990	0.11129000
271.38690	0.10804000
290.11260	0.10494000
310.13040	0.10197000
331.52940	0.099110000
354.40490	0.096350000
378.85880	0.093681000
405.00010	0.091096000
432.94510	0.088588000
