# Supplementary material for: Solving self-absorption in fluorescence
Source: IUCrJ. 2019 May 10;6(Pt 4):586–602. doi: 10.1107/S2052252519005128 (PMC6608621; doi:10.1107/S2052252519005128)
Supplement: Supplementary file 1 [file m-06-00586-sup1.zip › SeAFFluX_package_v2/ffast_files/18.csv]

ENERGY	MU_RHO
0.012462000	382460.00
0.012648000	421040.00
0.013059030	518140.00
0.013960100	788460.00
0.014923350	1014100.0
0.015953060	1089500.0
0.017053820	1015000.0
0.018230530	847230.00
0.019488440	651470.00
0.020833140	472570.00
0.022270630	329920.00
0.023807300	225410.00
0.024794000	177940.00
0.025173500	162850.00
0.025274700	159080.00
0.025450010	153110.00
0.025806000	141280.00
0.027206060	104440.00
0.029083270	72397.000
0.031090020	51499.000
0.033235230	37927.000
0.035528460	29122.000
0.037979930	23402.000
0.040600540	19670.000
0.043401980	17210.000
0.046396710	15559.000
0.049598090	14413.000
0.053020350	13591.000
0.056678760	12972.000
0.060589590	12475.000
0.064770280	12051.000
0.069239420	11674.000
0.074016950	11328.000
0.079124110	11006.000
0.084583680	10700.000
0.090419950	10407.000
0.096658930	10123.000
0.10332840	9841.5000
0.11045810	9556.1000
0.11807970	9262.2000
0.12622720	8955.5000
0.13493680	8632.9000
0.14424750	8291.9000
0.15420050	7931.8000
0.16484040	7553.0000
0.17621440	7157.8000
0.18837320	6749.6000
0.20137090	6332.4000
0.21526550	5911.6000
0.23011880	5492.2000
0.24029600	5153.8000
0.24235400	5083.0000
0.24397400	5028.0000
0.24495480	4995.0000
0.24599700	50587.000
0.24606350	50556.000
0.24642600	50385.000
0.24705270	50090.000
0.24853650	71652.000
0.25010400	70616.000
0.25224600	69234.000
0.26297080	62861.000
0.28111580	53865.000
0.30051280	46248.000
0.31360000	41979.000
0.31840000	40556.000
0.31968000	40189.000
0.32124820	44258.000
0.32160000	44155.000
0.32640000	42786.000
0.34341430	38407.000
0.36710990	33319.000
0.39244050	28856.000
0.41951890	24938.000
0.44846570	21501.000
0.47940980	18493.000
0.51248910	15863.000
0.54785080	13574.000
0.58565250	11589.000
0.62606250	9873.1000
0.66926090	8394.2000
0.71543990	7123.6000
0.76480520	6035.4000
0.81757680	5105.8000
0.87398960	4313.6000
0.93429480	3639.9000
0.99876120	3068.4000
1.0676760	2558.0000
1.1413450	2133.7000
1.2200980	1781.3000
1.3042850	1486.6000
1.3942810	1238.0000
1.4904860	1031.9000
1.5933290	861.03000
1.7032690	719.19000
1.8207950	601.34000
1.9464300	503.35000
2.0807330	421.77000
2.2243040	353.81000
2.3777810	297.13000
2.5418480	249.80000
2.7172350	210.26000
2.9047240	177.17000
3.1051500	147.97000
3.1388420	143.51000
3.1868850	137.48000
3.1996970	135.93000
3.2189140	1325.7000
3.2669580	1277.2000
3.3194060	1227.2000
3.5484450	1034.6000
3.7932880	870.39000
4.0550240	731.60000
4.3348210	613.57000
4.6339240	513.80000
4.9536640	430.03000
5.2954670	359.86000
5.6608550	301.10000
6.0514530	251.89000
6.4690040	210.39000
6.9153650	174.80000
7.3925250	145.25000
7.9026090	120.72000
8.4478900	100.35000
9.0307940	83.304000
9.6539190	68.803000
10.320040	56.841000
11.032120	46.971000
11.793340	38.827000
12.607080	32.103000
13.476970	26.555000
14.406880	21.894000
15.400950	18.011000
16.463620	14.823000
17.599610	12.208000
18.813980	10.062000
20.112150	8.3002000
21.499880	6.8536000
22.983380	5.6654000
24.569230	4.6893000
26.264500	3.8873000
28.076760	3.2103000
30.014050	2.6521000
32.085020	2.1967000
34.298890	1.8248000
36.665510	1.5209000
39.195430	1.2725000
41.899920	1.0693000
44.791010	0.90295000
47.881590	0.76662000
51.185420	0.65481000
54.717210	0.56296000
58.492700	0.48743000
62.528700	0.42521000
66.843180	0.37385000
71.455360	0.33083000
76.385780	0.29505000
81.656400	0.26540000
87.290690	0.24070000
93.313740	0.22010000
99.752390	0.20283000
106.63530	0.18825000
113.99310	0.17587000
121.85870	0.16529000
130.26690	0.15617000
139.25530	0.14826000
148.86400	0.14131000
159.13560	0.13517000
170.11590	0.12968000
181.85390	0.12474000
194.40180	0.12024000
207.81560	0.11610000
222.15480	0.11227000
237.48350	0.10870000
253.86990	0.10535000
271.38690	0.10219000
290.11260	0.099175000
310.13040	0.096298000
331.52940	0.093542000
354.40490	0.090891000
378.85880	0.088333000
405.00010	0.085862000
432.94510	0.083469000
