# Supplementary material for: Solving self-absorption in fluorescence
Source: IUCrJ. 2019 May 10;6(Pt 4):586–602. doi: 10.1107/S2052252519005128 (PMC6608621; doi:10.1107/S2052252519005128)
Supplement: Supplementary file 1 [file m-06-00586-sup1.zip › SeAFFluX_package_v2/ffast_files/19.csv]

ENERGY	MU_RHO
0.017889000	2555100.0
0.018156000	2265800.0
0.018230530	2191700.0
0.019488440	1275600.0
0.020833140	758240.00
0.022270630	472940.00
0.023807300	308750.00
0.025450010	210380.00
0.027206060	149200.00
0.029083270	109810.00
0.031090020	83640.000
0.033235230	65743.000
0.033730500	62575.000
0.033866100	61757.000
0.034069500	62832.000
0.034578000	60155.000
0.035528460	55782.000
0.037979930	47388.000
0.040600540	41425.000
0.043401980	37087.000
0.046396710	33856.000
0.049598090	31378.000
0.053020350	29412.000
0.056678760	27790.000
0.060589590	26399.000
0.064770280	25161.000
0.069239420	24026.000
0.074016950	22955.000
0.079124110	21916.000
0.084583680	20893.000
0.090419950	19878.000
0.096658930	18864.000
0.10332840	17850.000
0.11045810	16836.000
0.11807970	15826.000
0.12622720	14823.000
0.13493680	13831.000
0.14424750	12855.000
0.15420050	11901.000
0.16484040	10973.000
0.17621440	10079.000
0.18837320	9221.9000
0.20137090	8407.4000
0.21526550	7638.2000
0.23011880	6916.8000
0.24599700	6244.3000
0.26297080	5621.4000
0.28111580	5047.6000
0.28772800	4859.0000
0.29037400	4786.3000
0.29213200	4738.9000
0.29330640	4707.6000
0.29481850	39276.000
0.29506800	39211.000
0.29600370	38966.000
0.29778150	55491.000
0.29947200	54871.000
0.30051280	54495.000
0.30222600	53883.000
0.32124820	47734.000
0.34341430	41702.000
0.36710990	36218.000
0.36955800	35704.000
0.37521450	34550.000
0.37672290	34250.000
0.37898550	38188.000
0.38464200	37030.000
0.39244050	35508.000
0.41951890	30819.000
0.44846570	26664.000
0.47940980	22998.000
0.51248910	19781.000
0.54785080	16970.000
0.58565250	14525.000
0.62606250	12406.000
0.66926090	10573.000
0.71543990	8993.6000
0.76480520	7637.4000
0.81757680	6475.6000
0.87398960	5482.7000
0.93429480	4635.8000
0.99876120	3915.1000
1.0676760	3296.3000
1.1413450	2772.4000
1.2200980	2320.8000
1.3042850	1936.3000
1.3942810	1616.9000
1.4904860	1351.5000
1.5933290	1127.1000
1.7032690	940.24000
1.8207950	785.15000
1.9464300	656.33000
2.0807330	549.20000
2.2243040	460.06000
2.3777810	385.81000
2.5418480	323.90000
2.7172350	272.22000
2.9047240	229.04000
3.1051500	190.99000
3.3194060	157.95000
3.5352520	132.15000
3.5484450	130.78000
3.5893630	126.62000
3.6037930	125.20000
3.6254370	1197.2000
3.6795480	1151.0000
3.7932880	1061.6000
4.0550240	892.31000
4.3348210	750.97000
4.6339240	632.32000
4.9536640	530.34000
5.2954670	444.15000
5.6608550	371.73000
6.0514530	310.92000
6.4690040	260.01000
6.9153650	217.42000
7.3925250	181.41000
7.9026090	150.86000
8.4478900	125.48000
9.0307940	104.23000
9.6539190	86.127000
10.320040	71.189000
11.032120	58.858000
11.793340	48.675000
12.607080	40.266000
13.476970	33.321000
14.406880	27.584000
15.400950	22.844000
16.463620	18.830000
17.599610	15.507000
18.813980	12.779000
20.112150	10.538000
21.499880	8.6979000
22.983380	7.1858000
24.569230	5.9433000
26.264500	4.9218000
28.076760	4.0585000
30.014050	3.3467000
32.085020	2.7657000
34.298890	2.2915000
36.665510	1.9041000
39.195430	1.5876000
41.899920	1.3288000
44.791010	1.1170000
47.881590	0.94361000
51.185420	0.80152000
54.717210	0.68497000
58.492700	0.58924000
62.528700	0.51054000
66.843180	0.44570000
71.455360	0.39221000
76.385780	0.34797000
81.656400	0.31094000
87.290690	0.28014000
93.313740	0.25452000
99.752390	0.23310000
106.63530	0.21512000
113.99310	0.19993000
121.85870	0.18702000
130.26690	0.17597000
139.25530	0.16645000
148.86400	0.15815000
159.13560	0.15088000
170.11590	0.14443000
181.85390	0.13866000
194.40180	0.13343000
207.81560	0.12867000
222.15480	0.12428000
237.48350	0.12021000
253.86990	0.11638000
271.38690	0.11278000
290.11260	0.10936000
310.13040	0.10609000
331.52940	0.10295000
354.40490	0.099916000
378.85880	0.096989000
405.00010	0.094150000
432.94510	0.091391000
