# Supplementary material for: Solving self-absorption in fluorescence
Source: IUCrJ. 2019 May 10;6(Pt 4):586–602. doi: 10.1107/S2052252519005128 (PMC6608621; doi:10.1107/S2052252519005128)
Supplement: Supplementary file 1 [file m-06-00586-sup1.zip › SeAFFluX_package_v2/ffast_files/2.csv]

ENERGY	MU_RHO
0.024723000	846630.00
0.025092000	823160.00
0.025450010	801280.00
0.027206060	705090.00
0.029083270	619450.00
0.031090020	543340.00
0.033235230	475810.00
0.035528460	416010.00
0.037979930	363140.00
0.040600540	316480.00
0.043401980	275370.00
0.046396710	239220.00
0.049598090	207480.00
0.053020350	179670.00
0.056678760	155330.00
0.060589590	134070.00
0.064770280	115540.00
0.069239420	99407.000
0.074016950	85391.000
0.079124110	73234.000
0.084583680	62706.000
0.090419950	53606.000
0.096658930	45753.000
0.10332840	38987.000
0.11045810	33169.000
0.11807970	28174.000
0.12622720	23892.000
0.13493680	20229.000
0.14424750	17100.000
0.15420050	14431.000
0.16484040	12160.000
0.17621440	10230.000
0.18837320	8591.9000
0.20137090	7204.9000
0.21526550	6032.0000
0.23011880	5042.0000
0.24599700	4207.7000
0.26297080	3505.8000
0.28111580	2916.3000
0.30051280	2422.1000
0.32124820	2008.4000
0.34341430	1662.7000
0.36710990	1374.3000
0.39244050	1134.1000
0.41951890	934.46000
0.44846570	768.70000
0.47940980	631.36000
0.51248910	517.73000
0.54785080	423.89000
0.58565250	346.51000
0.62606250	282.82000
0.66926090	230.49000
0.71543990	187.56000
0.76480520	152.38000
0.81757680	123.63000
0.87398960	100.16000
0.93429480	81.027000
0.99876120	65.461000
1.0676760	52.622000
1.1413450	42.274000
1.2200980	33.946000
1.3042850	27.250000
1.3942810	21.870000
1.4904860	17.551000
1.5933290	14.088000
1.7032690	11.311000
1.8207950	9.0882000
1.9464300	7.3086000
2.0807330	5.8850000
2.2243040	4.7466000
2.3777810	3.8366000
2.5418480	3.1095000
2.7172350	2.5285000
2.9047240	2.0643000
3.1051500	1.6935000
3.3194060	1.3972000
3.5484450	1.1603000
3.7932880	0.97101000
4.0550240	0.81960000
4.3348210	0.69847000
4.6339240	0.60148000
4.9536640	0.52382000
5.2954670	0.46158000
5.6608550	0.41168000
6.0514530	0.37168000
6.4690040	0.33958000
6.9153650	0.31382000
7.3925250	0.29315000
7.9026090	0.27657000
8.4478900	0.26327000
9.0307940	0.25259000
9.6539190	0.24402000
10.320040	0.23714000
11.032120	0.23160000
11.793340	0.22712000
12.607080	0.22348000
13.476970	0.22049000
14.406880	0.21799000
15.400950	0.21587000
16.463620	0.21401000
17.599610	0.21233000
18.813980	0.21078000
20.112150	0.20927000
21.499880	0.20779000
22.983380	0.20627000
24.569230	0.20469000
26.264500	0.20304000
28.076760	0.20129000
30.014050	0.19942000
32.085020	0.19743000
34.298890	0.19532000
36.665510	0.19310000
39.195430	0.19073000
41.899920	0.18825000
44.791010	0.18565000
47.881590	0.18293000
51.185420	0.18011000
54.717210	0.17720000
58.492700	0.17419000
62.528700	0.17112000
66.843180	0.16797000
71.455360	0.16476000
76.385780	0.16151000
81.656400	0.15822000
87.290690	0.15491000
93.313740	0.15159000
99.752390	0.14826000
106.63530	0.14493000
113.99310	0.14160000
121.85870	0.13830000
130.26690	0.13504000
139.25530	0.13181000
148.86400	0.12862000
159.13560	0.12548000
170.11590	0.12240000
181.85390	0.11937000
194.40180	0.11641000
207.81560	0.11353000
222.15480	0.11071000
237.48350	0.10797000
253.86990	0.10531000
271.38690	0.10273000
290.11260	0.10023000
310.13040	0.097822000
331.52940	0.095498000
354.40490	0.093262000
378.85880	0.091115000
405.00010	0.089056000
432.94510	0.087088000
