# Supplementary material for: Solving self-absorption in fluorescence
Source: IUCrJ. 2019 May 10;6(Pt 4):586–602. doi: 10.1107/S2052252519005128 (PMC6608621; doi:10.1107/S2052252519005128)
Supplement: Supplementary file 1 [file m-06-00586-sup1.zip › SeAFFluX_package_v2/ffast_files/20.csv]

ENERGY	MU_RHO
0.025450010	685160.00
0.025527000	659290.00
0.025908000	545890.00
0.027206060	292820.00
0.029083270	129380.00
0.031090020	67275.000
0.033235230	40688.000
0.035528460	27905.000
0.037979930	21224.000
0.040600540	17558.000
0.042826000	15847.000
0.043401980	15535.000
0.043481500	15495.000
0.043656300	15411.000
0.043918500	20554.000
0.044574000	20365.000
0.046396710	20045.000
0.049598090	19991.000
0.053020350	20284.000
0.056678760	20776.000
0.060589590	21379.000
0.064770280	22024.000
0.069239420	22654.000
0.074016950	23216.000
0.079124110	23663.000
0.084583680	23954.000
0.090419950	24055.000
0.096658930	23942.000
0.10332840	23603.000
0.11045810	23008.000
0.11807970	22168.000
0.12622720	21121.000
0.13493680	19910.000
0.14424750	18582.000
0.15420050	17187.000
0.16484040	15764.000
0.17621440	14352.000
0.18837320	12980.000
0.20137090	11671.000
0.21526550	10442.000
0.23011880	9302.4000
0.24599700	8257.4000
0.26297080	7307.9000
0.28111580	6451.7000
0.30051280	5684.5000
0.32124820	5000.6000
0.33947200	4493.4000
0.34300000	4403.9000
0.34341430	4393.5000
0.34466800	4362.5000
0.34605360	4328.5000
0.34825000	33165.000
0.34965000	32878.000
0.35175000	46643.000
0.35332800	46193.000
0.35700000	45169.000
0.36710990	42517.000
0.39244050	36784.000
0.41951890	31742.000
0.42904400	30185.000
0.43561100	29169.000
0.43736220	28906.000
0.43998900	32221.000
0.44655600	31213.000
0.44846570	30928.000
0.47940980	26763.000
0.51248910	23080.000
0.54785080	19851.000
0.58565250	17033.000
0.62606250	14584.000
0.66926090	12463.000
0.71543990	10634.000
0.76480520	9053.8000
0.81757680	7691.6000
0.87398960	6524.5000
0.93429480	5528.0000
0.99876120	4679.5000
1.0676760	3941.0000
1.1413450	3315.4000
1.2200980	2787.3000
1.3042850	2342.6000
1.3942810	1968.1000
1.4904860	1643.9000
1.5933290	1374.5000
1.7032690	1150.7000
1.8207950	961.86000
1.9464300	803.17000
2.0807330	671.35000
2.2243040	561.75000
2.3777810	470.53000
2.5418480	394.56000
2.7172350	331.21000
2.9047240	278.34000
3.1051500	231.82000
3.3194060	191.48000
3.5484450	158.34000
3.7932880	131.10000
3.9573380	116.38000
4.0179090	111.53000
4.0340620	110.28000
4.0550240	1041.2000
4.0582900	1038.8000
4.1188620	996.22000
4.3348210	865.31000
4.6339240	726.83000
4.9536640	612.74000
5.2954670	516.74000
5.6608550	433.18000
6.0514530	362.73000
6.4690040	303.49000
6.9153650	253.73000
7.3925250	212.09000
7.9026090	177.31000
8.4478900	147.82000
9.0307940	122.86000
9.6539190	101.58000
10.320040	84.014000
11.032120	69.498000
11.793340	57.504000
12.607080	47.593000
13.476970	39.402000
14.406880	32.632000
15.400950	27.035000
16.463620	22.407000
17.599610	18.569000
18.813980	15.304000
20.112150	12.620000
21.499880	10.413000
22.983380	8.6004000
24.569230	7.1099000
26.264500	5.8843000
28.076760	4.8486000
30.014050	3.9944000
32.085020	3.2969000
34.298890	2.7273000
36.665510	2.2618000
39.195430	1.8814000
41.899920	1.5702000
44.791010	1.3156000
47.881590	1.1072000
51.185420	0.93633000
54.717210	0.79623000
58.492700	0.68123000
62.528700	0.58673000
66.843180	0.50896000
71.455360	0.44486000
76.385780	0.39194000
81.656400	0.34798000
87.290690	0.31123000
93.313740	0.28074000
99.752390	0.25535000
106.63530	0.23413000
113.99310	0.21629000
121.85870	0.20122000
130.26690	0.18840000
139.25530	0.17742000
148.86400	0.16794000
159.13560	0.15967000
170.11590	0.15240000
181.85390	0.14594000
194.40180	0.14015000
207.81560	0.13491000
222.15480	0.13011000
237.48350	0.12567000
253.86990	0.12154000
271.38690	0.11765000
290.11260	0.11397000
310.13040	0.11047000
331.52940	0.10711000
354.40490	0.10387000
378.85880	0.10074000
405.00010	0.097706000
432.94510	0.094752000
