# Supplementary material for: Solving self-absorption in fluorescence
Source: IUCrJ. 2019 May 10;6(Pt 4):586–602. doi: 10.1107/S2052252519005128 (PMC6608621; doi:10.1107/S2052252519005128)
Supplement: Supplementary file 1 [file m-06-00586-sup1.zip › SeAFFluX_package_v2/ffast_files/21.csv]

ENERGY	MU_RHO
0.032461500	186430.00
0.032946000	160500.00
0.033235230	146920.00
0.035528460	74830.000
0.037979930	41275.000
0.040600540	26322.000
0.043401980	18922.000
0.046396710	14996.000
0.049598090	12854.000
0.052724000	11788.000
0.053020350	11720.000
0.053531000	11615.000
0.053746200	11574.000
0.054069000	16562.000
0.054876000	16477.000
0.056678760	16372.000
0.060589590	16439.000
0.064770280	16735.000
0.069239420	17161.000
0.074016950	17655.000
0.079124110	18167.000
0.084583680	18651.000
0.090419950	19063.000
0.096658930	19365.000
0.10332840	19521.000
0.11045810	19508.000
0.11807970	19309.000
0.12622720	18921.000
0.13493680	18341.000
0.14424750	17569.000
0.15420050	16636.000
0.16484040	15583.000
0.17621440	14451.000
0.18837320	13279.000
0.20137090	12103.000
0.21526550	10951.000
0.23011880	9844.8000
0.24599700	8800.9000
0.26297080	7829.8000
0.28111580	6937.4000
0.30051280	6125.7000
0.32124820	5393.7000
0.34341430	4738.1000
0.36710990	4154.3000
0.39244050	3637.1000
0.39415600	3605.4000
0.39856600	3526.0000
0.40018900	3497.3000
0.40179780	3469.2000
0.40421100	25524.000
0.40466650	25461.000
0.40629330	25236.000
0.40873350	35735.000
0.41024400	35444.000
0.41483400	34581.000
0.41951890	33730.000
0.44846570	29091.000
0.47940980	25040.000
0.49039200	23781.000
0.49789800	22968.000
0.49989960	22757.000
0.50290200	25435.000
0.51040800	24625.000
0.51248910	24407.000
0.54785080	21066.000
0.58565250	18144.000
0.62606250	15581.000
0.66926090	13342.000
0.71543990	11401.000
0.76480520	9724.8000
0.81757680	8282.2000
0.87398960	7040.7000
0.93429480	5973.5000
0.99876120	5062.4000
1.0676760	4268.2000
1.1413450	3593.7000
1.2200980	3022.8000
1.3042850	2541.0000
1.3942810	2135.3000
1.4904860	1794.3000
1.5933290	1508.0000
1.7032690	1261.9000
1.8207950	1056.1000
1.9464300	884.91000
2.0807330	740.36000
2.2243040	618.82000
2.3777810	517.76000
2.5418480	433.68000
2.7172350	363.63000
2.9047240	305.24000
3.1051500	253.97000
3.3194060	209.60000
3.5484450	173.20000
3.7932880	143.30000
4.0550240	118.70000
4.3348210	98.458000
4.4029440	94.266000
4.4703360	90.360000
4.4883070	89.356000
4.5152640	826.46000
4.5826560	792.37000
4.6339240	767.69000
4.9536640	640.87000
5.2954670	539.32000
5.6608550	455.11000
6.0514530	382.86000
6.4690040	320.77000
6.9153650	268.46000
7.3925250	224.54000
7.9026090	187.72000
8.4478900	156.93000
9.0307940	131.04000
9.6539190	108.44000
10.320040	89.718000
11.032120	74.249000
11.793340	61.461000
12.607080	50.889000
13.476970	42.148000
14.406880	34.919000
15.400950	28.939000
16.463620	23.993000
17.599610	19.900000
18.813980	16.513000
20.112150	13.664000
21.499880	11.276000
22.983380	9.3116000
24.569230	7.6960000
26.264500	6.3666000
28.076760	5.2442000
30.014050	4.3182000
32.085020	3.5617000
34.298890	2.9434000
36.665510	2.4379000
39.195430	2.0244000
41.899920	1.6862000
44.791010	1.4093000
47.881590	1.1824000
51.185420	0.99650000
54.717210	0.84399000
58.492700	0.71880000
62.528700	0.61591000
66.843180	0.53127000
71.455360	0.46154000
76.385780	0.40398000
81.656400	0.35621000
87.290690	0.31630000
93.313740	0.28324000
99.752390	0.25578000
106.63530	0.23288000
113.99310	0.21370000
121.85870	0.19754000
130.26690	0.18386000
139.25530	0.17221000
148.86400	0.16220000
159.13560	0.15354000
170.11590	0.14598000
181.85390	0.13931000
194.40180	0.13338000
207.81560	0.12805000
222.15480	0.12321000
237.48350	0.11878000
253.86990	0.11468000
271.38690	0.11086000
290.11260	0.10726000
310.13040	0.10386000
331.52940	0.10061000
354.40490	0.097507000
378.85880	0.094516000
405.00010	0.091627000
432.94510	0.088828000
