# Supplementary material for: Solving self-absorption in fluorescence
Source: IUCrJ. 2019 May 10;6(Pt 4):586–602. doi: 10.1107/S2052252519005128 (PMC6608621; doi:10.1107/S2052252519005128)
Supplement: Supplementary file 1 [file m-06-00586-sup1.zip › SeAFFluX_package_v2/ffast_files/22.csv]

ENERGY	MU_RHO
0.034773000	111400.00
0.035292000	98018.000
0.035528460	92523.000
0.037979930	51992.000
0.040600540	31199.000
0.043401980	21267.000
0.046396710	16102.000
0.049598090	13276.000
0.053020350	11718.000
0.056678760	10910.000
0.059094000	10661.000
0.059998500	10607.000
0.060239700	10596.000
0.060589590	15404.000
0.060601500	15403.000
0.061506000	15399.000
0.064770280	15493.000
0.069239420	15797.000
0.074016950	16205.000
0.079124110	16658.000
0.084583680	17114.000
0.090419950	17531.000
0.096658930	17872.000
0.10332840	18104.000
0.11045810	18200.000
0.11807970	18139.000
0.12622720	17912.000
0.13493680	17516.000
0.14424750	16956.000
0.15420050	16227.000
0.16484040	15361.000
0.17621440	14392.000
0.18837320	13357.000
0.20137090	12290.000
0.21526550	11220.000
0.23011880	10173.000
0.24599700	9166.9000
0.26297080	8215.8000
0.28111580	7328.7000
0.30051280	6511.1000
0.32124820	5765.0000
0.34341430	5089.8000
0.36710990	4482.9000
0.39244050	3940.5000
0.41951890	3458.3000
0.44639000	3059.0000
0.44846570	3031.0000
0.45227000	2980.5000
0.45322250	2968.1000
0.45504450	2944.5000
0.45777750	21326.000
0.45919250	21177.000
0.46103850	20986.000
0.46380750	29710.000
0.46461000	29593.000
0.47073000	28729.000
0.47940980	27565.000
0.51248910	23695.000
0.54785080	20320.000
0.55242600	19931.000
0.56088150	19236.000
0.56313630	19056.000
0.56651850	21354.000
0.57497400	20661.000
0.58565250	19828.000
0.62606250	17063.000
0.66926090	14655.000
0.71543990	12562.000
0.76480520	10759.000
0.81757680	9175.6000
0.87398960	7812.0000
0.93429480	6648.1000
0.99876120	5654.1000
1.0676760	4759.0000
1.1413450	4003.9000
1.2200980	3367.4000
1.3042850	2832.2000
1.3942810	2382.6000
1.4904860	2005.0000
1.5933290	1688.0000
1.7032690	1421.9000
1.8207950	1198.4000
1.9464300	1003.7000
2.0807330	841.11000
2.2243040	705.79000
2.3777810	590.72000
2.5418480	494.44000
2.7172350	414.29000
2.9047240	347.49000
3.1051500	289.00000
3.3194060	238.46000
3.5484450	197.02000
3.7932880	162.98000
4.0550240	134.99000
4.3348210	111.96000
4.6339240	92.975000
4.8670720	81.168000
4.9415680	77.838000
4.9536640	77.316000
4.9614340	76.983000
4.9912320	697.78000
5.0657280	668.93000
5.2954670	591.07000
5.6608550	496.29000
6.0514530	418.50000
6.4690040	353.27000
6.9153650	296.29000
7.3925250	248.22000
7.9026090	207.81000
8.4478900	173.94000
9.0307940	145.43000
9.6539190	121.17000
10.320040	100.59000
11.032120	83.249000
11.793340	68.894000
12.607080	57.028000
13.476970	47.220000
14.406880	39.109000
15.400950	32.402000
16.463620	26.854000
17.599610	22.264000
18.813980	18.468000
20.112150	15.325000
21.499880	12.725000
22.983380	10.508000
24.569230	8.6841000
26.264500	7.1826000
28.076760	5.9158000
30.014050	4.8700000
32.085020	4.0150000
34.298890	3.3158000
36.665510	2.7438000
39.195430	2.2758000
41.899920	1.8925000
44.791010	1.5786000
47.881590	1.3214000
51.185420	1.1105000
54.717210	0.93748000
58.492700	0.79538000
62.528700	0.67859000
66.843180	0.58250000
71.455360	0.50333000
76.385780	0.43803000
81.656400	0.38373000
87.290690	0.33818000
93.313740	0.30058000
99.752390	0.26943000
106.63530	0.24355000
113.99310	0.22195000
121.85870	0.20386000
130.26690	0.18860000
139.25530	0.17567000
148.86400	0.16463000
159.13560	0.15514000
170.11590	0.14691000
181.85390	0.13970000
194.40180	0.13335000
207.81560	0.12768000
222.15480	0.12257000
237.48350	0.11792000
253.86990	0.11366000
271.38690	0.10972000
290.11260	0.10603000
310.13040	0.10256000
331.52940	0.099272000
354.40490	0.096139000
378.85880	0.093138000
405.00010	0.090250000
432.94510	0.087461000
