# Supplementary material for: Solving self-absorption in fluorescence
Source: IUCrJ. 2019 May 10;6(Pt 4):586–602. doi: 10.1107/S2052252519005128 (PMC6608621; doi:10.1107/S2052252519005128)
Supplement: Supplementary file 1 [file m-06-00586-sup1.zip › SeAFFluX_package_v2/ffast_files/23.csv]

ENERGY	MU_RHO
0.010690000	107610.00
0.011427610	107130.00
0.012216120	106530.00
0.013059030	105760.00
0.013960100	104820.00
0.014923350	103670.00
0.015953060	102300.00
0.017053820	100710.00
0.018230530	98873.000
0.019488440	96802.000
0.020833140	94499.000
0.022270630	91974.000
0.023807300	89242.000
0.025450010	86323.000
0.027206060	83240.000
0.029083270	80018.000
0.031090020	76686.000
0.033235230	73272.000
0.035528460	69808.000
0.037044000	67625.000
0.037611000	66831.000
0.037762200	66621.000
0.037979930	140470.00
0.037989000	140320.00
0.038556000	131650.00
0.040600540	107460.00
0.043401980	85002.000
0.046396710	70730.000
0.049598090	60848.000
0.053020350	53352.000
0.056678760	47341.000
0.060589590	42369.000
0.064770280	38195.000
0.065170000	37844.000
0.066167500	37002.000
0.066433500	36784.000
0.066832500	40957.000
0.067830000	40195.000
0.069239420	39185.000
0.074016950	36250.000
0.079124110	33751.000
0.084583680	31604.000
0.090419950	29746.000
0.096658930	28119.000
0.10332840	26668.000
0.11045810	25340.000
0.11807970	24091.000
0.12622720	22882.000
0.13493680	21685.000
0.14424750	20481.000
0.15420050	19257.000
0.16484040	17996.000
0.17621440	16705.000
0.18837320	15401.000
0.20137090	14106.000
0.21526550	12837.000
0.23011880	11614.000
0.24599700	10451.000
0.26297080	9358.7000
0.28111580	8343.7000
0.30051280	7409.6000
0.32124820	6557.8000
0.34341430	5786.9000
0.36710990	5093.9000
0.39244050	4474.5000
0.41951890	3923.5000
0.44846570	3435.6000
0.47940980	3004.7000
0.50264200	2730.7000
0.51009000	2650.5000
0.51033550	2647.9000
0.51248910	2625.4000
0.51546450	18073.000
0.51789750	17877.000
0.51997950	17711.000
0.52310250	25019.000
0.52315800	25013.000
0.53091000	24170.000
0.54785080	22465.000
0.58565250	19226.000
0.61563600	17094.000
0.62505900	16490.000
0.62606250	16427.000
0.62757180	16334.000
0.63134100	18307.000
0.64076400	17707.000
0.66926090	16048.000
0.71543990	13787.000
0.76480520	11815.000
0.81757680	10113.000
0.87398960	8646.9000
0.93429480	7366.8000
0.99876120	6272.9000
1.0676760	5291.1000
1.1413450	4453.3000
1.2200980	3747.5000
1.3042850	3152.8000
1.3942810	2652.4000
1.4904860	2231.8000
1.5933290	1878.6000
1.7032690	1581.8000
1.8207950	1332.7000
1.9464300	1123.4000
2.0807330	946.70000
2.2243040	793.30000
2.3777810	665.59000
2.5418480	558.73000
2.7172350	467.82000
2.9047240	392.11000
3.1051500	326.02000
3.3194060	269.07000
3.5484450	222.34000
3.7932880	183.96000
4.0550240	152.39000
4.3348210	126.40000
4.6339240	104.98000
4.9536640	87.312000
5.2954670	72.715000
5.3557980	70.501000
5.4377740	67.642000
5.4596350	66.907000
5.4924250	594.04000
5.5744020	569.05000
5.6608550	544.21000
6.0514530	454.33000
6.4690040	382.75000
6.9153650	323.27000
7.3925250	272.03000
7.9026090	228.12000
8.4478900	191.14000
9.0307940	159.97000
9.6539190	133.40000
10.320040	111.25000
11.032120	92.693000
11.793340	76.740000
12.607080	63.507000
13.476970	52.570000
14.406880	43.529000
15.400950	36.053000
16.463620	29.871000
17.599610	24.758000
18.813980	20.528000
20.112150	17.029000
21.499880	14.133000
22.983380	11.736000
24.569230	9.7222000
26.264500	8.0403000
28.076760	6.6223000
30.014050	5.4517000
32.085020	4.4936000
34.298890	3.7095000
36.665510	3.0677000
39.195430	2.5421000
41.899920	2.1115000
44.791010	1.7587000
47.881590	1.4694000
51.185420	1.2320000
54.717210	1.0372000
58.492700	0.87722000
62.528700	0.74565000
66.843180	0.63741000
71.455360	0.54823000
76.385780	0.47467000
81.656400	0.41350000
87.290690	0.36221000
93.313740	0.31989000
99.752390	0.28489000
106.63530	0.25584000
113.99310	0.23166000
121.85870	0.21145000
130.26690	0.19446000
139.25530	0.18011000
148.86400	0.16792000
159.13560	0.15748000
170.11590	0.14848000
181.85390	0.14064000
194.40180	0.13378000
207.81560	0.12769000
222.15480	0.12226000
237.48350	0.11735000
253.86990	0.11287000
271.38690	0.10876000
290.11260	0.10495000
310.13040	0.10138000
331.52940	0.098023000
354.40490	0.094842000
378.85880	0.091810000
405.00010	0.088906000
432.94510	0.086115000
