# Supplementary material for: Solving self-absorption in fluorescence
Source: IUCrJ. 2019 May 10;6(Pt 4):586–602. doi: 10.1107/S2052252519005128 (PMC6608621; doi:10.1107/S2052252519005128)
Supplement: Supplementary file 1 [file m-06-00586-sup1.zip › SeAFFluX_package_v2/ffast_files/24.csv]

ENERGY	MU_RHO
0.010690000	154920.00
0.011427610	152420.00
0.012216120	149980.00
0.013059030	147550.00
0.013960100	145100.00
0.014923350	142570.00
0.015953060	139940.00
0.017053820	137180.00
0.018230530	134270.00
0.019488440	131180.00
0.020833140	127910.00
0.022270630	124460.00
0.023807300	120820.00
0.025450010	117010.00
0.027206060	113030.00
0.029083270	108910.00
0.031090020	104660.00
0.033235230	100320.00
0.035528460	95907.000
0.037979930	91450.000
0.040600540	86981.000
0.041650000	85274.000
0.042287500	84260.000
0.042457500	83992.000
0.042712500	191640.00
0.043350000	176080.00
0.043401980	174860.00
0.046396710	123310.00
0.049598090	94676.000
0.053020350	78301.000
0.056678760	67227.000
0.060589590	58853.000
0.064770280	52095.000
0.069239420	46448.000
0.072618000	42946.000
0.073729500	41910.000
0.074016950	41651.000
0.074025900	41643.000
0.074470500	44808.000
0.075582000	43882.000
0.079124110	41220.000
0.084583680	37830.000
0.090419950	34906.000
0.096658930	32374.000
0.10332840	30175.000
0.11045810	28248.000
0.11807970	26536.000
0.12622720	24985.000
0.13493680	23550.000
0.14424750	22186.000
0.15420050	20864.000
0.16484040	19561.000
0.17621440	18262.000
0.18837320	16948.000
0.20137090	15627.000
0.21526550	14314.000
0.23011880	13028.000
0.24599700	11785.000
0.26297080	10600.000
0.28111580	9485.5000
0.30051280	8448.6000
0.32124820	7494.0000
0.34341430	6623.1000
0.36710990	5835.4000
0.39244050	5127.9000
0.41951890	4496.4000
0.44846570	3935.5000
0.47940980	3439.6000
0.51248910	3002.8000
0.54785080	2618.9000
0.56301000	2475.8000
0.57202600	2396.2000
0.57392550	2379.8000
0.57737250	16386.000
0.58078150	16149.000
0.58311630	15989.000
0.58565250	22674.000
0.58599000	22641.000
0.58661850	22581.000
0.59537400	21764.000
0.62606250	19206.000
0.66926090	16282.000
0.68070800	15617.000
0.69112700	15046.000
0.69390540	14898.000
0.69807300	16664.000
0.70849200	16102.000
0.71543990	15742.000
0.76480520	13493.000
0.81757680	11558.000
0.87398960	9883.6000
0.93429480	8445.1000
0.99876120	7208.3000
1.0676760	6084.9000
1.1413450	5134.1000
1.2200980	4325.9000
1.3042850	3640.8000
1.3942810	3064.0000
1.4904860	2577.8000
1.5933290	2169.1000
1.7032690	1825.7000
1.8207950	1537.2000
1.9464300	1295.0000
2.0807330	1091.5000
2.2243040	920.68000
2.3777810	774.63000
2.5418480	649.69000
2.7172350	545.58000
2.9047240	457.53000
3.1051500	380.33000
3.3194060	313.98000
3.5484450	259.53000
3.7932880	214.77000
4.0550240	177.96000
4.3348210	147.65000
4.6339240	122.65000
4.9536640	102.03000
5.2954670	84.987000
5.6608550	70.888000
5.8694160	64.284000
5.9592540	61.707000
5.9832110	61.043000
6.0191460	528.53000
6.0514530	520.48000
6.1089840	506.54000
6.4690040	432.35000
6.9153650	363.75000
7.3925250	307.03000
7.9026090	258.85000
8.4478900	217.21000
9.0307940	181.95000
9.6539190	151.82000
10.320040	126.71000
11.032120	105.76000
11.793340	88.283000
12.607080	73.235000
13.476970	60.627000
14.406880	50.186000
15.400950	41.555000
16.463620	34.420000
17.599610	28.519000
18.813980	23.639000
20.112150	19.601000
21.499880	16.262000
22.983380	13.497000
24.569230	11.210000
26.264500	9.3084000
28.076760	7.6676000
30.014050	6.3126000
32.085020	5.2032000
34.298890	4.2946000
36.665510	3.5499000
39.195430	2.9397000
41.899920	2.4396000
44.791010	2.0295000
47.881590	1.6930000
51.185420	1.4168000
54.717210	1.1900000
58.492700	1.0037000
62.528700	0.85043000
66.843180	0.72429000
71.455360	0.62037000
76.385780	0.53466000
81.656400	0.46337000
87.290690	0.40359000
93.313740	0.35431000
99.752390	0.31359000
106.63530	0.27984000
113.99310	0.25180000
121.85870	0.22840000
130.26690	0.20879000
139.25530	0.19229000
148.86400	0.17831000
159.13560	0.16640000
170.11590	0.15618000
181.85390	0.14734000
194.40180	0.13964000
207.81560	0.13286000
222.15480	0.12684000
237.48350	0.12145000
253.86990	0.11657000
271.38690	0.11212000
290.11260	0.10802000
310.13040	0.10421000
331.52940	0.10065000
354.40490	0.097300000
378.85880	0.094121000
405.00010	0.091093000
432.94510	0.088194000
