# Supplementary material for: Solving self-absorption in fluorescence
Source: IUCrJ. 2019 May 10;6(Pt 4):586–602. doi: 10.1107/S2052252519005128 (PMC6608621; doi:10.1107/S2052252519005128)
Supplement: Supplementary file 1 [file m-06-00586-sup1.zip › SeAFFluX_package_v2/ffast_files/25.csv]

ENERGY	MU_RHO
0.0071795010	9237.2000
0.0072252830	9298.5000
0.0072543290	9337.4000
0.0072866580	45441.000
0.0072978990	45514.000
0.0074068230	46220.000
0.010690000	64199.000
0.011427610	67239.000
0.012216120	70201.000
0.013059030	73081.000
0.013960100	75867.000
0.014923350	78543.000
0.015953060	81089.000
0.017053820	83479.000
0.018230530	85683.000
0.019488440	87669.000
0.020833140	89401.000
0.022270630	90842.000
0.023807300	91957.000
0.025450010	92709.000
0.027206060	93068.000
0.029083270	93005.000
0.031090020	92415.000
0.033235230	91232.000
0.035528460	89479.000
0.037979930	87191.000
0.040600540	84415.000
0.043401980	81205.000
0.046396710	77628.000
0.047628000	76138.000
0.048357000	75254.000
0.048551400	75018.000
0.048843000	110990.00
0.049598090	106940.00
0.053020350	92074.000
0.056678760	81167.000
0.060589590	73253.000
0.064770280	66892.000
0.069239420	61443.000
0.074016950	56611.000
0.079124110	52253.000
0.082222000	49929.000
0.083480500	49044.000
0.083816100	48814.000
0.084319500	52172.000
0.084583680	51996.000
0.085578000	51343.000
0.090419950	48412.000
0.096658930	45145.000
0.10332840	42140.000
0.11045810	39371.000
0.11807970	36811.000
0.12622720	34431.000
0.13493680	32192.000
0.14424750	29529.000
0.15420050	27010.000
0.16484040	24690.000
0.17621440	22541.000
0.18837320	20541.000
0.20137090	18671.000
0.21526550	16909.000
0.23011880	15251.000
0.24599700	13699.000
0.26297080	12254.000
0.28111580	10920.000
0.30051280	9693.1000
0.32124820	8575.0000
0.34341430	7562.2000
0.36710990	6649.9000
0.39244050	5832.9000
0.41951890	5105.1000
0.44846570	4459.6000
0.47940980	3889.6000
0.51248910	3387.9000
0.54785080	2947.7000
0.58565250	2562.4000
0.62606250	2226.1000
0.62749400	2215.4000
0.63709850	2145.3000
0.63837200	2136.3000
0.63965970	2127.2000
0.64350150	13733.000
0.64814300	13495.000
0.65074860	13363.000
0.65310600	18940.000
0.65465700	18831.000
0.66442800	18160.000
0.66926090	17841.000
0.71543990	15154.000
0.75362000	13348.000
0.76480520	12877.000
0.76515500	12863.000
0.76823100	12738.000
0.77284500	14290.000
0.78438000	13809.000
0.81757680	12546.000
0.87398960	10750.000
0.93429480	9199.7000
0.99876120	7863.9000
1.0676760	6690.3000
1.1413450	5658.2000
1.2200980	4773.4000
1.3042850	4026.6000
1.3942810	3388.6000
1.4904860	2851.6000
1.5933290	2399.6000
1.7032690	2018.9000
1.8207950	1699.0000
1.9464300	1430.4000
2.0807330	1204.7000
2.2243040	1015.1000
2.3777810	856.00000
2.5418480	722.31000
2.7172350	606.73000
2.9047240	509.56000
3.1051500	425.02000
3.3194060	351.03000
3.5484450	290.25000
3.7932880	240.29000
4.0550240	199.16000
4.3348210	165.28000
4.6339240	137.33000
4.9536640	114.26000
5.2954670	95.190000
5.6608550	79.409000
6.0514530	66.334000
6.4082200	56.903000
6.4690040	55.488000
6.5063050	54.645000
6.5324610	54.064000
6.5716950	457.27000
6.6697800	437.88000
6.9153650	394.66000
7.3925250	331.47000
7.9026090	279.83000
8.4478900	236.17000
9.0307940	198.08000
9.6539190	165.38000
10.320040	138.11000
11.032120	115.36000
11.793340	96.376000
12.607080	80.521000
13.476970	67.017000
14.406880	55.521000
15.400950	45.981000
16.463620	38.090000
17.599610	31.563000
18.813980	26.164000
20.112150	21.698000
21.499880	18.001000
22.983380	14.941000
24.569230	12.408000
26.264500	10.311000
28.076760	8.5359000
30.014050	7.0311000
32.085020	5.7938000
34.298890	4.7800000
36.665510	3.9494000
39.195430	3.2683000
41.899920	2.7097000
44.791010	2.2516000
47.881590	1.8756000
51.185420	1.5670000
54.717210	1.3136000
58.492700	1.1052000
62.528700	0.93385000
66.843180	0.79285000
71.455360	0.67672000
76.385780	0.58096000
81.656400	0.50137000
87.290690	0.43468000
93.313740	0.37974000
99.752390	0.33438000
106.63530	0.29685000
113.99310	0.26570000
121.85870	0.23977000
130.26690	0.21810000
139.25530	0.19990000
148.86400	0.18452000
159.13560	0.17148000
170.11590	0.16032000
181.85390	0.15072000
194.40180	0.14239000
207.81560	0.13509000
222.15480	0.12865000
237.48350	0.12290000
253.86990	0.11771000
271.38690	0.11301000
290.11260	0.10869000
310.13040	0.10469000
331.52940	0.10096000
354.40490	0.097453000
378.85880	0.094138000
405.00010	0.090983000
432.94510	0.087966000
