# Supplementary material for: Solving self-absorption in fluorescence
Source: IUCrJ. 2019 May 10;6(Pt 4):586–602. doi: 10.1107/S2052252519005128 (PMC6608621; doi:10.1107/S2052252519005128)
Supplement: Supplementary file 1 [file m-06-00586-sup1.zip › SeAFFluX_package_v2/ffast_files/26.csv]

ENERGY	MU_RHO
0.010690000	100370.00
0.011427610	101300.00
0.012216120	102340.00
0.013059030	103460.00
0.013960100	104640.00
0.014923350	105830.00
0.015953060	106910.00
0.017053820	107850.00
0.018230530	108610.00
0.019488440	109170.00
0.020833140	109490.00
0.022270630	109560.00
0.023807300	109370.00
0.025450010	108910.00
0.027206060	108180.00
0.029083270	107180.00
0.031090020	105920.00
0.033235230	104270.00
0.035528460	102160.00
0.037979930	99741.000
0.040600540	97039.000
0.043401980	94080.000
0.046396710	90896.000
0.049598090	87520.000
0.052920000	84092.000
0.053020350	83990.000
0.053730000	83272.000
0.053946000	83054.000
0.054270000	111210.00
0.055080000	108240.00
0.056678760	102960.00
0.060589590	92554.000
0.064770280	84927.000
0.069239420	77903.000
0.074016950	70070.000
0.079124110	63163.000
0.084583680	57003.000
0.090419950	51487.000
0.091042000	50954.000
0.092435500	49795.000
0.092807100	49494.000
0.093364500	52465.000
0.094758000	51383.000
0.096658930	49973.000
0.10332840	45571.000
0.11045810	41626.000
0.11807970	38081.000
0.12622720	34893.000
0.13493680	32019.000
0.14424750	29414.000
0.15420050	27038.000
0.16484040	24854.000
0.17621440	22832.000
0.18837320	20947.000
0.20137090	19179.000
0.21526550	17514.000
0.23011880	15939.000
0.24599700	14443.000
0.26297080	13032.000
0.28111580	11706.000
0.30051280	10470.000
0.32124820	9327.6000
0.34341430	8279.1000
0.36710990	7323.5000
0.39244050	6458.3000
0.41951890	5679.3000
0.44846570	4982.1000
0.47940980	4361.1000
0.51248910	3810.5000
0.54785080	3324.2000
0.58565250	2896.2000
0.62606250	2520.6000
0.66926090	2191.7000
0.69393800	2031.0000
0.70455950	1967.0000
0.70667800	1954.6000
0.70739190	1950.4000
0.71164050	12347.000
0.71543990	12184.000
0.71749450	12097.000
0.72037890	11977.000
0.72226200	17000.000
0.72470550	16857.000
0.73552200	16244.000
0.76480520	14732.000
0.81757680	12474.000
0.82917800	12047.000
0.84186950	11603.000
0.84525390	11489.000
0.85033050	12905.000
0.86302200	12465.000
0.87398960	12102.000
0.93429480	10355.000
0.99876120	8860.7000
1.0676760	7546.0000
1.1413450	6423.0000
1.2200980	5457.9000
1.3042850	4604.3000
1.3942810	3884.3000
1.4904860	3271.8000
1.5933290	2752.9000
1.7032690	2316.1000
1.8207950	1948.3000
1.9464300	1639.2000
2.0807330	1379.5000
2.2243040	1161.5000
2.3777810	978.60000
2.5418480	825.00000
2.7172350	696.04000
2.9047240	586.74000
3.1051500	489.54000
3.3194060	406.26000
3.5484450	336.46000
3.7932880	278.57000
4.0550240	230.92000
4.3348210	191.64000
4.6339240	159.24000
4.9536640	132.48000
5.2954670	110.35000
5.6608550	92.046000
6.0514530	76.873000
6.4690040	64.287000
6.9153650	53.834000
6.9697600	52.729000
7.0764400	50.652000
7.1048880	50.118000
7.1475600	412.93000
7.2542400	395.27000
7.3925250	373.87000
7.9026090	313.02000
8.4478900	264.49000
9.0307940	222.99000
9.6539190	186.41000
10.320040	155.70000
11.032120	130.07000
11.793340	108.68000
12.607080	90.830000
13.476970	75.925000
14.406880	63.364000
15.400950	52.527000
16.463620	43.541000
17.599610	36.092000
18.813980	29.926000
20.112150	24.823000
21.499880	20.599000
22.983380	17.102000
24.569230	14.205000
26.264500	11.806000
28.076760	9.7736000
30.014050	8.0858000
32.085020	6.6748000
34.298890	5.5048000
36.665510	4.5458000
39.195430	3.7595000
41.899920	3.1145000
44.791010	2.5851000
47.881590	2.1506000
51.185420	1.7938000
54.717210	1.5008000
58.492700	1.2599000
62.528700	1.0618000
66.843180	0.89883000
71.455360	0.76457000
76.385780	0.65389000
81.656400	0.56188000
87.290690	0.48476000
93.313740	0.42128000
99.752390	0.36894000
106.63530	0.32567000
113.99310	0.28983000
121.85870	0.26003000
130.26690	0.23518000
139.25530	0.21436000
148.86400	0.19685000
159.13560	0.18202000
170.11590	0.16941000
181.85390	0.15860000
194.40180	0.14925000
207.81560	0.14112000
222.15480	0.13397000
237.48350	0.12765000
253.86990	0.12198000
271.38690	0.11687000
290.11260	0.11220000
310.13040	0.10791000
331.52940	0.10394000
354.40490	0.10022000
378.85880	0.096729000
405.00010	0.093420000
432.94510	0.090270000
