# Supplementary material for: Solving self-absorption in fluorescence
Source: IUCrJ. 2019 May 10;6(Pt 4):586–602. doi: 10.1107/S2052252519005128 (PMC6608621; doi:10.1107/S2052252519005128)
Supplement: Supplementary file 1 [file m-06-00586-sup1.zip › SeAFFluX_package_v2/ffast_files/27.csv]

ENERGY	MU_RHO
0.010690000	103950.00
0.011427610	104850.00
0.012216120	105880.00
0.013059030	106960.00
0.013960100	108040.00
0.014923350	109100.00
0.015953060	110090.00
0.017053820	110990.00
0.018230530	111770.00
0.019488440	112390.00
0.020833140	112840.00
0.022270630	113090.00
0.023807300	113140.00
0.025450010	112970.00
0.027206060	112580.00
0.029083270	111960.00
0.031090020	111120.00
0.033235230	110080.00
0.035528460	108830.00
0.037979930	107400.00
0.040600540	105810.00
0.043401980	103720.00
0.046396710	101160.00
0.049598090	98394.000
0.053020350	95446.000
0.056678760	89904.000
0.058310000	86874.000
0.059202500	85265.000
0.059440500	84842.000
0.059797500	106560.00
0.060589590	103790.00
0.060690000	103440.00
0.064770280	91080.000
0.069239420	80619.000
0.074016950	72160.000
0.079124110	64948.000
0.084583680	58619.000
0.090419950	52987.000
0.096658930	47948.000
0.098686000	46490.000
0.10019650	45454.000
0.10059930	45185.000
0.10120350	47867.000
0.10271400	46898.000
0.10332840	46514.000
0.11045810	42475.000
0.11807970	38853.000
0.12622720	35591.000
0.13493680	32650.000
0.14424750	29988.000
0.15420050	27569.000
0.16484040	25357.000
0.17621440	23319.000
0.18837320	21429.000
0.20137090	19665.000
0.21526550	18008.000
0.23011880	16449.000
0.24599700	14978.000
0.26297080	13583.000
0.28111580	12263.000
0.30051280	11024.000
0.32124820	9867.9000
0.34341430	8798.7000
0.36710990	7816.3000
0.39244050	6920.3000
0.41951890	6108.4000
0.44846570	5376.6000
0.47940980	4721.0000
0.51248910	4136.4000
0.54785080	3617.7000
0.58565250	3159.1000
0.62606250	2755.0000
0.66926090	2400.0000
0.71543990	2088.9000
0.76302800	1825.7000
0.76480520	1816.8000
0.77470700	1768.4000
0.77772800	1754.2000
0.77782140	1753.7000
0.78249300	10780.000
0.78963200	10533.000
0.79280640	10426.000
0.79417200	14822.000
0.79756800	14661.000
0.80947200	14114.000
0.81757680	13757.000
0.87398960	11593.000
0.90708800	10553.000
0.92097200	10158.000
0.92467440	10057.000
0.93022800	11242.000
0.93429480	11129.000
0.94411200	10862.000
0.99876120	9540.9000
1.0676760	8151.6000
1.1413450	6954.2000
1.2200980	5924.2000
1.3042850	5045.2000
1.3942810	4262.7000
1.4904860	3592.2000
1.5933290	3025.4000
1.7032690	2544.8000
1.8207950	2140.8000
1.9464300	1800.9000
2.0807330	1515.2000
2.2243040	1275.4000
2.3777810	1074.1000
2.5418480	905.10000
2.7172350	763.26000
2.9047240	644.14000
3.1051500	540.76000
3.3194060	449.01000
3.5484450	372.97000
3.7932880	309.70000
4.0550240	256.67000
4.3348210	212.97000
4.6339240	176.91000
4.9536640	147.14000
5.2954670	122.53000
5.6608550	102.16000
6.0514530	85.288000
6.4690040	71.294000
6.9153650	59.676000
7.3925250	50.016000
7.5547220	47.238000
7.6703550	45.390000
7.7011910	44.915000
7.7474440	360.46000
7.8630780	344.98000
7.9026090	339.89000
8.4478900	283.67000
9.0307940	239.94000
9.6539190	201.36000
10.320040	168.45000
11.032120	140.70000
11.793340	117.54000
12.607080	98.209000
13.476970	82.079000
14.406880	68.614000
15.400950	57.363000
16.463620	47.589000
17.599610	39.482000
18.813980	32.748000
20.112150	27.173000
21.499880	22.555000
22.983380	18.730000
24.569230	15.561000
26.264500	12.935000
28.076760	10.709000
30.014050	8.8608000
32.085020	7.3372000
34.298890	6.0688000
36.665510	5.0097000
39.195430	4.1410000
41.899920	3.4282000
44.791010	2.8433000
47.881590	2.3629000
51.185420	1.9684000
54.717210	1.6442000
58.492700	1.3778000
62.528700	1.1586000
66.843180	0.97822000
71.455360	0.82966000
76.385780	0.70722000
81.656400	0.60547000
87.290690	0.52026000
93.313740	0.45014000
99.752390	0.39234000
106.63530	0.34458000
113.99310	0.30505000
121.85870	0.27223000
130.26690	0.24489000
139.25530	0.22204000
148.86400	0.20284000
159.13560	0.18666000
170.11590	0.17291000
181.85390	0.16118000
194.40180	0.15108000
207.81560	0.14233000
222.15480	0.13468000
237.48350	0.12795000
253.86990	0.12196000
271.38690	0.11658000
290.11260	0.11170000
310.13040	0.10724000
331.52940	0.10314000
354.40490	0.099325000
378.85880	0.095756000
405.00010	0.092392000
432.94510	0.089206000
