# Supplementary material for: Solving self-absorption in fluorescence
Source: IUCrJ. 2019 May 10;6(Pt 4):586–602. doi: 10.1107/S2052252519005128 (PMC6608621; doi:10.1107/S2052252519005128)
Supplement: Supplementary file 1 [file m-06-00586-sup1.zip › SeAFFluX_package_v2/ffast_files/28.csv]

ENERGY	MU_RHO
0.010690000	96199.000
0.011427610	96924.000
0.012216120	97839.000
0.013059030	98922.000
0.013960100	100150.00
0.014923350	101490.00
0.015953060	102850.00
0.017053820	104180.00
0.018230530	105440.00
0.019488440	106600.00
0.020833140	107620.00
0.022270630	108490.00
0.023807300	109170.00
0.025450010	109650.00
0.027206060	109900.00
0.029083270	109910.00
0.031090020	109670.00
0.033235230	109200.00
0.035528460	108470.00
0.037979930	107520.00
0.040600540	106340.00
0.043401980	104950.00
0.046396710	103380.00
0.049598090	101640.00
0.053020350	99415.000
0.056678760	96684.000
0.060589590	93751.000
0.064770280	90650.000
0.066738000	89212.000
0.067759500	88337.000
0.068031900	87907.000
0.068440500	104810.00
0.069239420	102720.00
0.069462000	102150.00
0.074016950	91562.000
0.079124110	81936.000
0.084583680	73820.000
0.090419950	66710.000
0.096658930	60352.000
0.10332840	54620.000
0.10956400	50042.000
0.11045810	49438.000
0.11124100	48920.000
0.11168820	48628.000
0.11235900	51047.000
0.11403600	49994.000
0.11807970	47611.000
0.12622720	43391.000
0.13493680	39572.000
0.14424750	36111.000
0.15420050	32973.000
0.16484040	30122.000
0.17621440	27524.000
0.18837320	25146.000
0.20137090	22959.000
0.21526550	20939.000
0.23011880	19064.000
0.24599700	17320.000
0.26297080	15696.000
0.28111580	14181.000
0.30051280	12763.000
0.32124820	11441.000
0.34341430	10217.000
0.36710990	9089.3000
0.39244050	8058.2000
0.41951890	7121.1000
0.44846570	6274.9000
0.47940980	5514.8000
0.51248910	4835.4000
0.54785080	4231.2000
0.58565250	3696.0000
0.62606250	3223.8000
0.66926090	2808.6000
0.71543990	2444.4000
0.76480520	2125.8000
0.81757680	1847.8000
0.83760600	1755.9000
0.85042650	1700.5000
0.85446200	1683.6000
0.85897350	9952.2000
0.86754050	9703.1000
0.87102810	9604.2000
0.87179400	9582.6000
0.87398960	13547.000
0.87625950	13457.000
0.88933800	12957.000
0.93429480	11421.000
0.98793800	9910.0000
0.99876120	9641.0000
1.0030600	9536.0000
1.0070920	9438.6000
1.0131410	10573.000
1.0282620	10196.000
1.0676760	9299.6000
1.1413450	7919.2000
1.2200980	6753.8000
1.3042850	5763.2000
1.3942810	4903.6000
1.4904860	4157.3000
1.5933290	3503.6000
1.7032690	2951.9000
1.8207950	2487.1000
1.9464300	2096.0000
2.0807330	1765.2000
2.2243040	1484.7000
2.3777810	1249.3000
2.5418480	1051.9000
2.7172350	886.28000
2.9047240	747.38000
3.1051500	626.92000
3.3194060	523.36000
3.5484450	435.90000
3.7932880	362.08000
4.0550240	301.19000
4.3348210	250.93000
4.6339240	208.39000
4.9536640	173.16000
5.2954670	144.06000
5.6608550	119.98000
6.0514530	100.06000
6.4690040	83.554000
6.9153650	69.859000
7.3925250	58.485000
7.9026090	49.027000
8.1661440	44.977000
8.2911360	43.221000
8.3244670	42.769000
8.3744640	333.91000
8.4478900	325.45000
8.4994560	319.67000
9.0307940	271.80000
9.6539190	229.70000
10.320040	192.52000
11.032120	160.54000
11.793340	134.07000
12.607080	112.00000
13.476970	93.573000
14.406880	78.199000
15.400950	65.367000
16.463620	54.649000
17.599610	45.418000
18.813980	37.707000
20.112150	31.316000
21.499880	26.017000
22.983380	21.609000
24.569230	17.956000
26.264500	14.927000
28.076760	12.361000
30.014050	10.228000
32.085020	8.4690000
34.298890	7.0190000
36.665510	5.8159000
39.195430	4.8054000
41.899920	3.9760000
44.791010	3.2952000
47.881590	2.7362000
51.185420	2.2770000
54.717210	1.8995000
58.492700	1.5892000
62.528700	1.3339000
66.843180	1.1238000
71.455360	0.95072000
76.385780	0.80808000
81.656400	0.68970000
87.290690	0.59076000
93.313740	0.50932000
99.752390	0.44215000
106.63530	0.38667000
113.99310	0.34073000
121.85870	0.30261000
130.26690	0.27088000
139.25530	0.24438000
148.86400	0.22215000
159.13560	0.20343000
170.11590	0.18758000
181.85390	0.17408000
194.40180	0.16252000
207.81560	0.15253000
222.15480	0.14383000
237.48350	0.13620000
253.86990	0.12947000
271.38690	0.12344000
290.11260	0.11802000
310.13040	0.11309000
331.52940	0.10857000
354.40490	0.10440000
378.85880	0.10052000
405.00010	0.096876000
432.94510	0.093442000
