# Supplementary material for: Solving self-absorption in fluorescence
Source: IUCrJ. 2019 May 10;6(Pt 4):586–602. doi: 10.1107/S2052252519005128 (PMC6608621; doi:10.1107/S2052252519005128)
Supplement: Supplementary file 1 [file m-06-00586-sup1.zip › SeAFFluX_package_v2/ffast_files/29.csv]

ENERGY	MU_RHO
0.010690000	134630.00
0.011427610	132640.00
0.012216120	130780.00
0.013059030	129050.00
0.013960100	127430.00
0.014923350	125910.00
0.015953060	124470.00
0.017053820	123100.00
0.018230530	121770.00
0.019488440	120490.00
0.020833140	119220.00
0.022270630	117950.00
0.023807300	116670.00
0.025450010	115360.00
0.027206060	114000.00
0.029083270	112590.00
0.031090020	109540.00
0.033235230	104990.00
0.035528460	100450.00
0.037979930	95904.000
0.040600540	91369.000
0.043401980	86848.000
0.046396710	82351.000
0.049598090	77886.000
0.053020350	73465.000
0.056678760	69102.000
0.060589590	64809.000
0.064770280	60600.000
0.069239420	56490.000
0.072128000	54027.000
0.073232000	53123.000
0.073526400	52886.000
0.074016950	77537.000
0.075072000	74465.000
0.079124110	64727.000
0.084583680	55532.000
0.090419950	49158.000
0.096658930	44255.000
0.10332840	40201.000
0.11045810	36710.000
0.11740400	33890.000
0.11807970	33640.000
0.11920100	33234.000
0.11968020	33064.000
0.12039900	34962.000
0.12219600	34361.000
0.12622720	33098.000
0.13493680	30710.000
0.14424750	28550.000
0.15420050	26580.000
0.16484040	24774.000
0.17621440	23107.000
0.18837320	21554.000
0.20137090	20094.000
0.21526550	18708.000
0.23011880	17382.000
0.24599700	16104.000
0.26297080	14871.000
0.28111580	13678.000
0.30051280	12527.000
0.32124820	11414.000
0.34341430	10344.000
0.36710990	9327.9000
0.39244050	8371.2000
0.41951890	7479.8000
0.44846570	6656.9000
0.47940980	5903.6000
0.51248910	5219.1000
0.54785080	4601.4000
0.58565250	4047.1000
0.62606250	3552.6000
0.66926090	3113.2000
0.71543990	2724.6000
0.76480520	2352.4000
0.81757680	2024.2000
0.87398960	1743.1000
0.91247800	1583.3000
0.92644450	1530.7000
0.93016890	1517.1000
0.93198000	9326.0000
0.93429480	9249.2000
0.93575550	9201.2000
0.94624500	8865.9000
0.95004900	8748.3000
0.95575500	12337.000
0.97002000	11723.000
0.99876120	10603.000
1.0676760	8602.2000
1.0741780	8453.7000
1.0906190	8097.1000
1.0950040	8006.3000
1.1015800	8812.0000
1.1180220	8523.8000
1.1413450	8151.0000
1.2200980	6985.4000
1.3042850	5961.0000
1.3942810	5080.9000
1.4904860	4334.3000
1.5933290	3698.2000
1.7032690	3122.2000
1.8207950	2634.3000
1.9464300	2222.7000
2.0807330	1875.3000
2.2243040	1581.1000
2.3777810	1329.6000
2.5418480	1118.6000
2.7172350	941.78000
2.9047240	793.66000
3.1051500	665.40000
3.3194060	555.21000
3.5484450	463.74000
3.7932880	387.22000
4.0550240	321.83000
4.3348210	267.85000
4.6339240	223.25000
4.9536640	185.75000
5.2954670	154.44000
5.6608550	128.55000
6.0514530	107.14000
6.4690040	89.404000
6.9153650	74.701000
7.3925250	62.497000
7.9026090	52.356000
8.4478900	43.919000
8.7993220	39.475000
8.9340050	37.905000
8.9699210	37.472000
9.0307940	284.68000
9.1584780	273.18000
9.6539190	235.25000
10.320040	197.28000
11.032120	166.28000
11.793340	140.23000
12.607080	117.48000
13.476970	98.280000
14.406880	82.115000
15.400950	68.553000
16.463620	57.211000
17.599610	47.749000
18.813980	39.716000
20.112150	32.995000
21.499880	27.422000
22.983380	22.797000
24.569230	18.952000
26.264500	15.759000
28.076760	13.052000
30.014050	10.801000
32.085020	8.9450000
34.298890	7.4136000
36.665510	6.1500000
39.195430	5.1043000
41.899920	4.2217000
44.791010	3.4968000
47.881590	2.9016000
51.185420	2.4124000
54.717210	2.0104000
58.492700	1.6796000
62.528700	1.4076000
66.843180	1.1836000
71.455360	0.99910000
76.385780	0.84703000
81.656400	0.72087000
87.290690	0.61553000
93.313740	0.52879000
99.752390	0.45727000
106.63530	0.39821000
113.99310	0.34934000
121.85870	0.30882000
130.26690	0.27512000
139.25530	0.24700000
148.86400	0.22346000
159.13560	0.20368000
170.11590	0.18697000
181.85390	0.17278000
194.40180	0.16064000
207.81560	0.15021000
222.15480	0.14116000
237.48350	0.13327000
253.86990	0.12632000
271.38690	0.12015000
290.11260	0.11461000
310.13040	0.10961000
331.52940	0.10505000
354.40490	0.10086000
378.85880	0.096977000
405.00010	0.093355000
432.94510	0.089953000
