# Supplementary material for: Solving self-absorption in fluorescence
Source: IUCrJ. 2019 May 10;6(Pt 4):586–602. doi: 10.1107/S2052252519005128 (PMC6608621; doi:10.1107/S2052252519005128)
Supplement: Supplementary file 1 [file m-06-00586-sup1.zip › SeAFFluX_package_v2/ffast_files/3.csv]

ENERGY	MU_RHO
0.0053667000	121650.00
0.0054468000	122300.00
0.010690000	100640.00
0.011427610	94014.000
0.012216120	87249.000
0.013059030	80477.000
0.013960100	73813.000
0.014923350	67348.000
0.015953060	61155.000
0.017053820	55284.000
0.018230530	49772.000
0.019488440	44641.000
0.020833140	39900.000
0.022270630	35543.000
0.023807300	31553.000
0.025450010	27922.000
0.027206060	24637.000
0.029083270	21683.000
0.031090020	19037.000
0.033235230	16678.000
0.035528460	14583.000
0.037979930	12729.000
0.040600540	11092.000
0.043401980	9650.9000
0.046396710	8385.6000
0.049598090	7277.0000
0.053020350	6307.6000
0.053655000	6148.2000
0.054476250	5950.1000
0.054695250	5898.8000
0.055023750	285130.00
0.055845000	282100.00
0.056678760	279090.00
0.060589590	265970.00
0.064770280	250690.00
0.069239420	232170.00
0.074016950	211710.00
0.079124110	190470.00
0.084583680	169350.00
0.090419950	149040.00
0.096658930	130010.00
0.10332840	112540.00
0.11045810	96781.000
0.11807970	82763.000
0.12622720	70439.000
0.13493680	59708.000
0.14424750	50439.000
0.15420050	42485.000
0.16484040	35697.000
0.17621440	29930.000
0.18837320	25050.000
0.20137090	20934.000
0.21526550	17470.000
0.23011880	14561.000
0.24599700	12120.000
0.26297080	10077.000
0.28111580	8368.8000
0.30051280	6943.1000
0.32124820	5754.8000
0.34341430	4765.5000
0.36710990	3942.6000
0.39244050	3259.0000
0.41951890	2691.7000
0.44846570	2221.2000
0.47940980	1831.5000
0.51248910	1509.1000
0.54785080	1242.4000
0.58565250	1022.0000
0.62606250	840.13000
0.66926090	690.17000
0.71543990	566.60000
0.76480520	464.88000
0.81757680	381.20000
0.87398960	312.43000
0.93429480	255.96000
0.99876120	209.60000
1.0676760	170.34000
1.1413450	138.03000
1.2200980	111.86000
1.3042850	90.673000
1.3942810	73.508000
1.4904860	59.606000
1.5933290	48.344000
1.7032690	39.224000
1.8207950	31.835000
1.9464300	25.850000
2.0807330	21.000000
2.2243040	17.072000
2.3777810	13.888000
2.5418480	11.307000
2.7172350	9.2148000
2.9047240	7.5187000
3.1051500	6.1166000
3.3194060	4.9646000
3.5484450	4.0382000
3.7932880	3.2930000
4.0550240	2.6932000
4.3348210	2.2104000
4.6339240	1.8214000
4.9536640	1.5078000
5.2954670	1.2547000
5.6608550	1.0504000
6.0514530	0.88529000
6.4690040	0.75169000
6.9153650	0.64348000
7.3925250	0.55572000
7.9026090	0.48445000
8.4478900	0.42649000
9.0307940	0.37913000
9.6539190	0.34014000
10.320040	0.30837000
11.032120	0.28242000
11.793340	0.26120000
12.607080	0.24377000
13.476970	0.22944000
14.406880	0.21761000
15.400950	0.20780000
16.463620	0.19965000
17.599610	0.19282000
18.813980	0.18709000
20.112150	0.18223000
21.499880	0.17808000
22.983380	0.17449000
24.569230	0.17138000
26.264500	0.16863000
28.076760	0.16617000
30.014050	0.16394000
32.085020	0.16187000
34.298890	0.15994000
36.665510	0.15810000
39.195430	0.15633000
41.899920	0.15461000
44.791010	0.15289000
47.881590	0.15119000
51.185420	0.14948000
54.717210	0.14775000
58.492700	0.14599000
62.528700	0.14420000
66.843180	0.14237000
71.455360	0.14050000
76.385780	0.13858000
81.656400	0.13663000
87.290690	0.13463000
93.313740	0.13258000
99.752390	0.13048000
106.63530	0.12836000
113.99310	0.12620000
121.85870	0.12399000
130.26690	0.12175000
139.25530	0.11949000
148.86400	0.11719000
159.13560	0.11488000
170.11590	0.11255000
181.85390	0.11020000
194.40180	0.10784000
207.81560	0.10547000
222.15480	0.10310000
237.48350	0.10073000
253.86990	0.098360000
271.38690	0.095998000
290.11260	0.093646000
310.13040	0.091305000
331.52940	0.088980000
354.40490	0.086674000
378.85880	0.084390000
405.00010	0.082128000
432.94510	0.079892000
