# Supplementary material for: Solving self-absorption in fluorescence
Source: IUCrJ. 2019 May 10;6(Pt 4):586–602. doi: 10.1107/S2052252519005128 (PMC6608621; doi:10.1107/S2052252519005128)
Supplement: Supplementary file 1 [file m-06-00586-sup1.zip › SeAFFluX_package_v2/ffast_files/30.csv]

ENERGY	MU_RHO
0.0081405000	52275.000
0.0082620000	52416.000
0.010690000	55176.000
0.011427610	56102.000
0.012216120	57145.000
0.013059030	58313.000
0.013960100	59612.000
0.014923350	61041.000
0.015953060	62600.000
0.017053820	64283.000
0.018230530	66081.000
0.019488440	67982.000
0.020833140	69969.000
0.022270630	72024.000
0.023807300	74123.000
0.025450010	76237.000
0.027206060	78335.000
0.029083270	80383.000
0.031090020	82341.000
0.033235230	84158.000
0.035528460	85679.000
0.037979930	86845.000
0.040600540	87636.000
0.043401980	88040.000
0.046396710	88054.000
0.049598090	87682.000
0.053020350	86937.000
0.056678760	85841.000
0.060589590	84420.000
0.064770280	82586.000
0.069239420	80271.000
0.074016950	77641.000
0.079124110	74738.000
0.084583680	71607.000
0.084868000	71444.000
0.086167000	70702.000
0.086513400	70505.000
0.087033000	80620.000
0.088332000	79386.000
0.090419950	77473.000
0.096658930	72228.000
0.10332840	67553.000
0.11045810	63343.000
0.11807970	59437.000
0.12622720	55764.000
0.13318200	52958.000
0.13493680	52293.000
0.13522050	52187.000
0.13576410	51985.000
0.13657950	53861.000
0.13861800	53125.000
0.14424750	51190.000
0.15420050	47738.000
0.16484040	43223.000
0.17621440	39069.000
0.18837320	35263.000
0.20137090	31785.000
0.21526550	28612.000
0.23011880	25721.000
0.24599700	23088.000
0.26297080	20691.000
0.28111580	18507.000
0.30051280	16520.000
0.32124820	14713.000
0.34341430	13072.000
0.36710990	11582.000
0.39244050	10231.000
0.41951890	9008.9000
0.44846570	7910.6000
0.47940980	6928.1000
0.51248910	6053.4000
0.54785080	5278.3000
0.58565250	4594.1000
0.62606250	3992.6000
0.66926090	3465.3000
0.71543990	3004.9000
0.76480520	2603.7000
0.81757680	2255.1000
0.87398960	1952.5000
0.90000000	1832.7000
0.90450000	1813.1000
0.90902250	1793.6000
0.91356761	1774.4000
0.91813545	1755.4000
0.92272613	1736.6000
0.92733976	1718.0000
0.93197646	1699.6000
0.93663634	1681.4000
0.94131952	1663.4000
0.94602612	1645.5000
0.95075625	1627.9000
0.95551003	1610.5000
0.96028758	1593.2000
0.96508902	1576.2000
0.96991446	1559.3000
0.97476404	1542.6000
0.97963786	1526.1000
0.98453605	1509.8000
0.98945873	1493.6000
0.99440602	1477.6000
0.99937805	1461.8000
1.0043749	1443.9000
1.0093968	1425.8000
1.0144438	1408.0000
1.0195160	1390.4000
1.0196290	1390.1000
1.0197711	7939.4000
1.0246136	7837.6000
1.0297367	7731.7000
1.0348853	7627.3000
1.0400598	7524.4000
1.0427279	7472.0000
1.0428720	10621.000
1.0452601	10555.000
1.0504864	10413.000
1.0557388	10272.000
1.0610175	10134.000
1.0663226	9996.8000
1.0716542	9861.9000
1.0770125	9728.9000
1.0823975	9597.6000
1.0878095	9468.2000
1.0932486	9340.5000
1.0987148	9214.5000
1.1042084	9090.3000
1.1097294	8967.7000
1.1152781	8846.8000
1.1208545	8727.5000
1.1264587	8609.9000
1.1320910	8493.9000
1.1377515	8379.4000
1.1434402	8266.5000
1.1491574	8155.1000
1.1549032	8045.2000
1.1606777	7936.9000
1.1664811	7830.0000
1.1723135	7724.5000
1.1781751	7620.5000
1.1840660	7517.9000
1.1899863	7416.7000
1.1924542	7375.0000
1.1947459	8322.6000
1.1959362	8301.3000
1.2019159	8195.1000
1.2079255	8090.3000
1.2139651	7986.9000
1.2200350	7884.9000
1.2261351	7784.2000
1.2322658	7684.8000
1.2384271	7586.8000
1.2446193	7490.0000
1.2508424	7394.5000
1.2570966	7300.5000
1.2633821	7207.9000
1.2696990	7116.5000
1.2760475	7026.4000
1.2824277	6937.4000
1.2888399	6849.6000
1.2952840	6763.0000
1.3017605	6677.6000
1.3082693	6593.3000
1.3148106	6510.1000
1.3213847	6428.0000
1.3279916	6347.4000
1.3346316	6268.7000
1.3413047	6191.1000
1.3480112	6114.5000
1.3547513	6038.9000
1.3615250	5964.8000
1.3683327	5891.7000
1.3751743	5819.5000
1.3820502	5748.4000
1.3889605	5678.1000
1.3959053	5608.8000
1.4028848	5540.3000
1.4098992	5472.8000
1.4169487	5406.1000
1.4240335	5340.3000
1.4311536	5275.4000
1.4383094	5211.2000
1.4455009	5147.9000
1.4527284	5085.5000
1.4599921	5023.8000
1.4672920	4962.9000
1.4746285	4902.8000
1.4820016	4843.4000
1.4894117	4784.9000
1.4968587	4727.0000
1.5043430	4669.9000
1.5118647	4613.5000
1.5194240	4557.8000
1.5270212	4502.8000
1.5346563	4448.5000
1.5423295	4394.9000
1.5500412	4342.0000
1.5577914	4289.1000
1.5655804	4236.8000
1.5734083	4185.1000
1.5812753	4134.0000
1.5891817	4083.5000
1.5971276	4033.7000
1.6051132	3984.5000
1.6131388	3935.9000
1.6212045	3887.9000
1.6293105	3840.4000
1.6374571	3793.1000
1.6456443	3746.4000
1.6538726	3700.3000
1.6621419	3654.8000
1.6704526	3609.8000
1.6788049	3565.4000
1.6871989	3521.6000
1.6956349	3478.3000
1.7041131	3435.5000
1.7126337	3393.2000
1.7211968	3351.5000
1.7298028	3310.3000
1.7384518	3269.6000
1.7471441	3229.4000
1.7558798	3189.7000
1.7646592	3150.5000
1.7734825	3111.8000
1.7823499	3073.5000
1.7912617	3035.7000
1.8002180	2998.4000
1.8092191	2961.6000
1.8182652	2925.2000
1.8273565	2889.2000
1.8364933	2853.7000
1.8456757	2818.6000
1.8549041	2784.0000
1.8641786	2749.8000
1.8734995	2716.0000
1.8828670	2682.6000
1.8922814	2649.7000
1.9017428	2617.1000
1.9112515	2585.0000
1.9208077	2553.2000
1.9304118	2521.8000
1.9400638	2490.9000
1.9497642	2460.3000
1.9595130	2430.0000
1.9693105	2400.2000
1.9791571	2370.7000
1.9890529	2341.6000
1.9989981	2312.8000
2.0089931	2284.5000
2.0190381	2256.4000
2.0291333	2228.7000
2.0392790	2201.3000
2.0494754	2173.6000
2.0597227	2146.2000
2.0700213	2119.1000
2.0803714	2092.3000
2.0907733	2065.8000
2.1012272	2039.4000
2.1117333	2013.3000
2.1222920	1987.5000
2.1329034	1962.1000
2.1435680	1937.0000
2.1542858	1912.3000
2.1650572	1887.8000
2.1758825	1863.7000
2.1867619	1839.9000
2.1976957	1816.4000
2.2086842	1793.2000
2.2197276	1770.2000
2.2308263	1747.6000
2.2419804	1725.3000
2.2531903	1703.3000
2.2644562	1681.5000
2.2757785	1660.1000
2.2871574	1638.9000
2.2985932	1617.9000
2.3100862	1597.3000
2.3216366	1576.9000
2.3332448	1556.8000
2.3449110	1537.0000
2.3566356	1517.4000
2.3684187	1498.0000
2.3802608	1478.9000
2.3921621	1460.0000
2.4041230	1441.2000
2.4161436	1422.6000
2.4282243	1404.3000
2.4403654	1386.2000
2.4525672	1368.3000
2.4648301	1350.7000
2.4771542	1333.3000
2.4895400	1316.1000
2.5019877	1299.2000
2.5144976	1282.4000
2.5270701	1265.9000
2.5397055	1249.7000
2.5524040	1233.6000
2.5651660	1217.7000
2.5779919	1202.0000
2.5908818	1186.5000
2.6038362	1171.2000
2.6168554	1156.1000
2.6299397	1141.2000
2.6430894	1126.6000
2.6563048	1112.1000
2.6695863	1097.7000
2.6829343	1083.6000
2.6963489	1069.7000
2.7098307	1055.9000
2.7233798	1042.4000
2.7369967	1029.0000
2.7506817	1015.8000
2.7644351	1002.7000
2.7782573	989.87000
2.7921486	977.17000
2.8061093	964.64000
2.8201399	952.27000
2.8342406	940.06000
2.8484118	928.02000
2.8626539	916.13000
2.8769671	904.40000
2.8913520	892.83000
2.9058087	881.41000
2.9203378	870.13000
2.9349394	859.01000
2.9496141	848.03000
2.9643622	837.20000
2.9791840	826.51000
2.9940799	815.96000
3.0090503	805.14000
3.0240956	794.20000
3.0392161	783.42000
3.0544122	772.78000
3.0696842	762.30000
3.0850326	751.96000
3.1004578	741.76000
3.1159601	731.71000
3.1315399	721.80000
3.1471976	712.02000
3.1629336	702.38000
3.1787482	692.88000
3.1946420	683.51000
3.2106152	674.27000
3.2266683	665.16000
3.2428016	656.17000
3.2590156	647.31000
3.2753107	638.57000
3.2916873	629.96000
3.3081457	621.46000
3.3246864	613.08000
3.3413099	604.82000
3.3580164	596.67000
3.3748065	588.64000
3.3916805	580.72000
3.4086389	572.90000
3.4256821	565.20000
3.4428105	557.60000
3.4600246	550.11000
3.4773247	542.72000
3.4947113	535.43000
3.5121849	528.25000
3.5297458	521.16000
3.5473945	514.17000
3.5651315	507.28000
3.5829572	500.49000
3.6008719	493.78000
3.6188763	487.17000
3.6369707	480.66000
3.6551555	474.23000
3.6734313	467.89000
3.6917985	461.63000
3.7102575	455.46000
3.7288088	449.38000
3.7474528	443.38000
3.7661901	437.46000
3.7850210	431.63000
3.8039461	425.87000
3.8229659	420.19000
3.8420807	414.60000
3.8612911	409.07000
3.8805975	403.63000
3.9000005	398.26000
3.9195005	392.96000
3.9390980	387.74000
3.9587935	382.59000
3.9785875	377.51000
3.9984804	372.49000
4.0184728	367.55000
4.0385652	362.68000
4.0587580	357.87000
4.0790518	353.13000
4.0994471	348.45000
4.1199443	343.84000
4.1405440	339.29000
4.1612467	334.80000
4.1820530	330.37000
4.2029632	326.01000
4.2239781	321.70000
4.2450980	317.46000
4.2663234	313.27000
4.2876551	309.13000
4.3090933	305.06000
4.3306388	301.04000
4.3522920	297.07000
4.3740535	293.16000
4.3959237	289.31000
4.4179033	285.50000
4.4399929	281.65000
4.4621928	277.85000
4.4845038	274.11000
4.5069263	270.42000
4.5294609	266.76000
4.5521082	263.12000
4.5748688	259.53000
4.5977431	256.00000
4.6207318	252.52000
4.6438355	249.08000
4.6670547	245.70000
4.6903900	242.36000
4.7138419	239.07000
4.7374111	235.83000
4.7610982	232.63000
4.7849037	229.48000
4.8088282	226.38000
4.8328723	223.31000
4.8570367	220.29000
4.8813219	217.32000
4.9057285	214.38000
4.9302571	211.49000
4.9549084	208.64000
4.9796829	205.83000
5.0045814	203.06000
5.0296043	200.32000
5.0547523	197.63000
5.0800260	194.97000
5.1054262	192.35000
5.1309533	189.77000
5.1566081	187.22000
5.1823911	184.69000
5.2083031	182.14000
5.2343446	179.63000
5.2605163	177.16000
5.2868189	174.72000
5.3132530	172.31000
5.3398192	169.94000
5.3665183	167.61000
5.3933509	165.30000
5.4203177	163.03000
5.4474193	160.80000
5.4746564	158.59000
5.5020297	156.42000
5.5295398	154.27000
5.5571875	152.16000
5.5849734	150.07000
5.6128983	148.02000
5.6409628	146.00000
5.6691676	144.00000
5.6975135	142.03000
5.7260010	140.09000
5.7546310	138.18000
5.7834042	136.29000
5.8123212	134.44000
5.8413828	132.60000
5.8705897	130.80000
5.8999427	129.02000
5.9294424	127.26000
5.9590896	125.53000
5.9888850	123.82000
6.0188295	122.14000
6.0489236	120.48000
6.0791682	118.84000
6.1095641	117.23000
6.1401119	115.64000
6.1708125	114.07000
6.2016665	112.53000
6.2326749	111.00000
6.2638382	109.50000
6.2951574	108.02000
6.3266332	106.56000
6.3582664	105.12000
6.3900577	103.70000
6.4220080	102.30000
6.4541180	100.92000
6.4863886	99.558000
6.5188206	98.216000
6.5514147	96.892000
6.5841717	95.588000
6.9153650	83.741000
7.3925250	69.977000
7.9026090	58.554000
8.4478900	49.063000
9.0307940	41.012000
9.4654280	35.840000
9.6103070	34.319000
9.6539190	33.878000
9.7068930	257.21000
9.8517720	246.05000
10.320040	215.04000
11.032120	180.10000
11.793340	151.80000
12.607080	128.18000
13.476970	107.42000
14.406880	89.884000
15.400950	75.106000
16.463620	62.701000
17.599610	52.326000
18.813980	43.672000
20.112150	36.365000
21.499880	30.237000
22.983380	25.147000
24.569230	20.920000
26.264500	17.406000
28.076760	14.419000
30.014050	11.934000
32.085020	9.8838000
34.298890	8.1921000
36.665510	6.7958000
39.195430	5.6431000
41.899920	4.6907000
44.791010	3.8834000
47.881590	3.2203000
51.185420	2.6754000
54.717210	2.2274000
58.492700	1.8588000
62.528700	1.5556000
66.843180	1.3058000
71.455360	1.1001000
76.385780	0.93060000
81.656400	0.79002000
87.290690	0.67271000
93.313740	0.57616000
99.752390	0.49657000
106.63530	0.43087000
113.99310	0.37655000
121.85870	0.33154000
130.26690	0.29414000
139.25530	0.26300000
148.86400	0.23695000
159.13560	0.21511000
170.11590	0.19669000
181.85390	0.18110000
194.40180	0.16780000
207.81560	0.15640000
222.15480	0.14655000
237.48350	0.13799000
253.86990	0.13046000
271.38690	0.12381000
290.11260	0.11787000
310.13040	0.11251000
331.52940	0.10764000
354.40490	0.10318000
378.85880	0.099052000
405.00010	0.095210000
432.94510	0.091606000
