# Supplementary material for: Solving self-absorption in fluorescence
Source: IUCrJ. 2019 May 10;6(Pt 4):586–602. doi: 10.1107/S2052252519005128 (PMC6608621; doi:10.1107/S2052252519005128)
Supplement: Supplementary file 1 [file m-06-00586-sup1.zip › SeAFFluX_package_v2/ffast_files/31.csv]

ENERGY	MU_RHO
0.017487000	33658.000
0.017748000	33313.000
0.018230530	32698.000
0.019488440	31256.000
0.020833140	30645.000
0.022270630	30944.000
0.023807300	31981.000
0.025450010	33647.000
0.027206060	35869.000
0.029083270	38585.000
0.031090020	41738.000
0.033235230	45264.000
0.035528460	49089.000
0.037979930	53124.000
0.040600540	57267.000
0.043401980	61401.000
0.046396710	65403.000
0.049598090	69146.000
0.053020350	72505.000
0.056678760	75364.000
0.060589590	77623.000
0.064770280	79203.000
0.069239420	80050.000
0.074016950	80061.000
0.079124110	79152.000
0.084583680	77393.000
0.090419950	74879.000
0.096658930	71726.000
0.10084200	69450.000
0.10238550	68590.000
0.10279710	68359.000
0.10332840	70857.000
0.10341450	70810.000
0.10466400	70117.000
0.10495800	69953.000
0.10626600	69224.000
0.10669320	68985.000
0.10733400	69934.000
0.10893600	69041.000
0.11045810	68192.000
0.11807970	63982.000
0.12622720	59676.000
0.13493680	55376.000
0.14424750	51153.000
0.15420050	47067.000
0.15493800	46781.000
0.15730950	45877.000
0.15794190	45640.000
0.15889050	47232.000
0.16126200	46365.000
0.16484040	45099.000
0.17621440	41392.000
0.18837320	37896.000
0.20137090	34613.000
0.21526550	31546.000
0.23011880	28691.000
0.24599700	26044.000
0.26297080	23595.000
0.28111580	21333.000
0.30051280	19248.000
0.32124820	17332.000
0.34341430	15348.000
0.36710990	13492.000
0.39244050	11837.000
0.41951890	10362.000
0.44846570	9050.6000
0.47940980	7886.9000
0.51248910	6858.5000
0.54785080	5953.1000
0.58565250	5158.8000
0.62606250	4464.4000
0.66926090	3859.0000
0.71543990	3332.5000
0.76480520	2875.9000
0.81757680	2480.7000
0.87398960	2139.4000
0.90000000	2004.6000
0.90450000	1982.6000
0.90902250	1960.8000
0.91356761	1939.2000
0.91813545	1917.9000
0.92272613	1896.8000
0.92733976	1875.9000
0.93197646	1855.3000
0.93663634	1834.9000
0.94131952	1814.7000
0.94602612	1794.8000
0.95075625	1775.0000
0.95551003	1755.5000
0.96028758	1736.2000
0.96508902	1717.2000
0.96991446	1698.3000
0.97476404	1679.7000
0.97963786	1661.2000
0.98453605	1643.0000
0.98945873	1625.0000
0.99440602	1607.1000
0.99937805	1589.5000
1.0043749	1569.6000
1.0093968	1549.6000
1.0144438	1529.8000
1.0195160	1510.3000
1.0246136	1491.1000
1.0297367	1472.2000
1.0348853	1453.5000
1.0400598	1435.0000
1.0452601	1416.8000
1.0504864	1398.9000
1.0557388	1381.2000
1.0610175	1363.7000
1.0663226	1346.5000
1.0716542	1329.4000
1.0770125	1312.7000
1.0823975	1296.1000
1.0878095	1279.8000
1.0932486	1263.7000
1.0987148	1247.8000
1.1042084	1232.1000
1.1097294	1216.6000
1.1152781	1201.3000
1.1153150	1201.2000
1.1154850	6582.4000
1.1208545	6499.2000
1.1264587	6413.9000
1.1320910	6329.7000
1.1377515	6246.6000
1.1422130	6182.2000
1.1423871	8770.4000
1.1434402	8749.1000
1.1491574	8634.4000
1.1549032	8521.3000
1.1606777	8409.6000
1.1664811	8299.4000
1.1723135	8190.7000
1.1781751	8083.4000
1.1840660	7977.5000
1.1899863	7873.0000
1.1959362	7769.9000
1.2019159	7668.1000
1.2079255	7567.7000
1.2139651	7468.6000
1.2200350	7370.9000
1.2261351	7274.4000
1.2322658	7179.2000
1.2384271	7085.2000
1.2446193	6992.5000
1.2508424	6901.0000
1.2570966	6810.7000
1.2633821	6721.6000
1.2696990	6633.7000
1.2760475	6546.9000
1.2824277	6461.3000
1.2888399	6376.8000
1.2952840	6293.4000
1.2964841	6278.1000
1.2989160	7092.6000
1.3017605	7054.7000
1.3082693	6968.9000
1.3148106	6884.2000
1.3213847	6800.6000
1.3279916	6718.1000
1.3346316	6636.7000
1.3413047	6556.2000
1.3480112	6476.8000
1.3547513	6398.4000
1.3615250	6321.0000
1.3683327	6243.7000
1.3751743	6167.4000
1.3820502	6091.9000
1.3889605	6017.3000
1.3959053	5943.6000
1.4028848	5870.9000
1.4098992	5799.0000
1.4169487	5727.9000
1.4240335	5657.8000
1.4311536	5588.4000
1.4383094	5519.9000
1.4455009	5452.3000
1.4527284	5385.5000
1.4599921	5319.6000
1.4672920	5254.5000
1.4746285	5190.1000
1.4820016	5126.6000
1.4894117	5063.8000
1.4968587	5001.8000
1.5043430	4940.6000
1.5118647	4880.1000
1.5194240	4820.3000
1.5270212	4761.3000
1.5346563	4703.0000
1.5423295	4645.4000
1.5500412	4588.5000
1.5577914	4532.4000
1.5655804	4476.9000
1.5734083	4422.1000
1.5812753	4367.9000
1.5891817	4314.5000
1.5971276	4261.6000
1.6051132	4209.5000
1.6131388	4158.0000
1.6212045	4107.1000
1.6293105	4056.9000
1.6374571	4007.2000
1.6456443	3958.2000
1.6538726	3909.8000
1.6621419	3862.0000
1.6704526	3814.8000
1.6788049	3768.2000
1.6871989	3722.1000
1.6956349	3676.3000
1.7041131	3631.1000
1.7126337	3586.4000
1.7211968	3542.3000
1.7298028	3498.7000
1.7384518	3455.7000
1.7471441	3413.2000
1.7558798	3371.2000
1.7646592	3329.7000
1.7734825	3288.8000
1.7823499	3248.3000
1.7912617	3208.4000
1.8002180	3169.0000
1.8092191	3130.0000
1.8182652	3091.5000
1.8273565	3053.5000
1.8364933	3016.0000
1.8456757	2978.9000
1.8549041	2942.3000
1.8641786	2906.2000
1.8734995	2870.5000
1.8828670	2835.2000
1.8922814	2800.4000
1.9017428	2766.0000
1.9112515	2732.0000
1.9208077	2698.5000
1.9304118	2665.3000
1.9400638	2632.4000
1.9497642	2599.9000
1.9595130	2567.8000
1.9693105	2536.1000
1.9791571	2504.8000
1.9890529	2473.8000
1.9989981	2443.3000
2.0089931	2413.1000
2.0190381	2383.2000
2.0291333	2353.7000
2.0392790	2324.5000
2.0494754	2295.7000
2.0597227	2267.3000
2.0700213	2239.2000
2.0803714	2211.5000
2.0907733	2184.1000
2.1012272	2157.1000
2.1117333	2130.4000
2.1222920	2104.0000
2.1329034	2078.0000
2.1435680	2052.3000
2.1542858	2026.9000
2.1650572	2001.8000
2.1758825	1977.1000
2.1867619	1952.6000
2.1976957	1928.5000
2.2086842	1904.7000
2.2197276	1881.1000
2.2308263	1857.9000
2.2419804	1834.4000
2.2531903	1811.2000
2.2644562	1788.3000
2.2757785	1765.7000
2.2871574	1743.3000
2.2985932	1721.0000
2.3100862	1699.0000
2.3216366	1677.3000
2.3332448	1655.9000
2.3449110	1634.7000
2.3566356	1613.9000
2.3684187	1593.2000
2.3802608	1572.9000
2.3921621	1552.8000
2.4041230	1533.0000
2.4161436	1513.4000
2.4282243	1494.1000
2.4403654	1475.0000
2.4525672	1456.2000
2.4648301	1437.6000
2.4771542	1419.2000
2.4895400	1401.1000
2.5019877	1383.3000
2.5144976	1365.6000
2.5270701	1348.2000
2.5397055	1331.0000
2.5524040	1314.1000
2.5651660	1297.3000
2.5779919	1280.8000
2.5908818	1264.5000
2.6038362	1248.3000
2.6168554	1232.2000
2.6299397	1216.4000
2.6430894	1200.7000
2.6563048	1185.3000
2.6695863	1170.0000
2.6829343	1155.0000
2.6963489	1140.1000
2.7098307	1125.5000
2.7233798	1111.0000
2.7369967	1096.8000
2.7506817	1082.7000
2.7644351	1068.8000
2.7782573	1055.1000
2.7921486	1041.5000
2.8061093	1028.2000
2.8201399	1015.0000
2.8342406	1002.0000
2.8484118	989.16000
2.8626539	976.50000
2.8769671	964.00000
2.8913520	951.66000
2.9058087	939.48000
2.9203378	927.47000
2.9349394	915.61000
2.9496141	903.91000
2.9643622	892.37000
2.9791840	880.95000
2.9940799	869.68000
3.0090503	858.11000
3.0240956	846.42000
3.0392161	834.90000
3.0544122	823.53000
3.0696842	812.32000
3.0850326	801.27000
3.1004578	790.38000
3.1159601	779.64000
3.1315399	769.04000
3.1471976	758.60000
3.1629336	748.30000
3.1787482	738.15000
3.1946420	728.13000
3.2106152	718.26000
3.2266683	708.52000
3.2428016	698.93000
3.2590156	689.46000
3.2753107	680.13000
3.2916873	670.92000
3.3081457	661.85000
3.3246864	652.90000
3.3413099	644.07000
3.3580164	635.37000
3.3748065	626.79000
3.3916805	618.33000
3.4086389	609.99000
3.4256821	601.76000
3.4428105	593.65000
3.4600246	585.65000
3.4773247	577.76000
3.4947113	569.98000
3.5121849	562.30000
3.5297458	554.74000
3.5473945	547.28000
3.5651315	539.92000
3.5829572	532.67000
3.6008719	525.51000
3.6188763	518.46000
3.6369707	511.50000
3.6551555	504.64000
3.6734313	497.87000
3.6917985	491.20000
3.7102575	484.62000
3.7288088	478.13000
3.7474528	471.73000
3.7661901	465.41000
3.7850210	459.19000
3.8039461	453.05000
3.8229659	447.00000
3.8420807	441.03000
3.8612911	435.14000
3.8805975	429.33000
3.9000005	423.60000
3.9195005	417.96000
3.9390980	412.39000
3.9587935	406.89000
3.9785875	401.47000
3.9984804	396.13000
4.0184728	390.86000
4.0385652	385.66000
4.0587580	380.54000
4.0790518	375.48000
4.0994471	370.49000
4.1199443	365.57000
4.1405440	360.72000
4.1612467	355.94000
4.1820530	351.22000
4.2029632	346.57000
4.2239781	341.98000
4.2450980	337.45000
4.2663234	332.98000
4.2876551	328.58000
4.3090933	324.24000
4.3306388	319.95000
4.3522920	315.73000
4.3740535	311.56000
4.3959237	307.45000
4.4179033	303.39000
4.4399929	299.39000
4.4621928	295.45000
4.4845038	291.55000
4.5069263	287.72000
4.5294609	283.93000
4.5521082	280.20000
4.5748688	276.51000
4.5977431	272.88000
4.6207318	269.29000
4.6438355	265.76000
4.6670547	262.27000
4.6903900	258.83000
4.7138419	255.44000
4.7374111	252.09000
4.7610982	248.79000
4.7849037	245.53000
4.8088282	242.32000
4.8328723	239.15000
4.8570367	235.94000
4.8813219	232.78000
4.9057285	229.66000
4.9302571	226.59000
4.9549084	223.55000
4.9796829	220.52000
5.0045814	217.53000
5.0296043	214.58000
5.0547523	211.68000
5.0800260	208.82000
5.1054262	206.00000
5.1309533	203.22000
5.1566081	200.48000
5.1823911	197.77000
5.2083031	195.11000
5.2343446	192.48000
5.2605163	189.89000
5.2868189	187.34000
5.3132530	184.82000
5.3398192	182.34000
5.3665183	179.89000
5.3933509	177.47000
5.4203177	175.10000
5.4474193	172.75000
5.4746564	170.44000
5.5020297	168.16000
5.5295398	165.91000
5.5571875	163.69000
5.5849734	161.51000
5.6128983	159.35000
5.6409628	157.19000
5.6691676	155.03000
5.6975135	152.91000
5.7260010	150.81000
5.7546310	148.74000
5.7834042	146.71000
5.8123212	144.70000
5.8413828	142.72000
5.8705897	140.77000
5.8999427	138.85000
5.9294424	136.95000
5.9590896	135.08000
5.9888850	133.24000
6.0188295	131.42000
6.0489236	129.63000
6.0791682	127.86000
6.1095641	126.12000
6.1401119	124.41000
6.1708125	122.71000
6.2016665	121.04000
6.2326749	119.40000
6.2638382	117.78000
6.2951574	116.18000
6.3266332	114.60000
6.3582664	113.05000
6.3900577	111.52000
6.4220080	110.01000
6.4541180	108.52000
6.4863886	107.05000
6.5188206	105.60000
6.5514147	104.17000
6.5841717	102.76000
6.9153650	89.977000
7.3925250	75.137000
7.9026090	62.828000
8.4478900	52.605000
9.0307940	43.942000
9.6539190	36.278000
10.159760	31.362000
10.320040	29.998000
10.356730	29.698000
10.418940	224.26000
10.574440	214.31000
11.032120	188.96000
11.793340	158.05000
12.607080	133.22000
13.476970	112.63000
14.406880	94.421000
15.400950	79.024000
16.463620	66.039000
17.599610	55.134000
18.813980	46.013000
20.112150	38.407000
21.499880	32.004000
22.983380	26.630000
24.569230	22.164000
26.264500	18.453000
28.076760	15.297000
30.014050	12.663000
32.085020	10.489000
34.298890	8.6943000
36.665510	7.2125000
39.195430	5.9889000
41.899920	4.9780000
44.791010	4.1427000
47.881590	3.4344000
51.185420	2.8512000
54.717210	2.3718000
58.492700	1.9774000
62.528700	1.6527000
66.843180	1.3856000
71.455360	1.1654000
76.385780	0.98393000
81.656400	0.83347000
87.290690	0.70801000
93.313740	0.60471000
99.752390	0.51958000
106.63530	0.44930000
113.99310	0.39119000
121.85870	0.34307000
130.26690	0.30311000
139.25530	0.26985000
148.86400	0.24208000
159.13560	0.21882000
170.11590	0.19923000
181.85390	0.18269000
194.40180	0.16863000
207.81560	0.15660000
222.15480	0.14625000
237.48350	0.13727000
253.86990	0.12943000
271.38690	0.12252000
290.11260	0.11637000
310.13040	0.11086000
331.52940	0.10588000
354.40490	0.10133000
378.85880	0.097143000
405.00010	0.093260000
432.94510	0.089633000
