# Supplementary material for: Solving self-absorption in fluorescence
Source: IUCrJ. 2019 May 10;6(Pt 4):586–602. doi: 10.1107/S2052252519005128 (PMC6608621; doi:10.1107/S2052252519005128)
Supplement: Supplementary file 1 [file m-06-00586-sup1.zip › SeAFFluX_package_v2/ffast_files/32.csv]

ENERGY	MU_RHO
0.028843500	17290.000
0.029083270	17459.000
0.029274000	17594.000
0.031090020	18885.000
0.033235230	20524.000
0.035528460	22602.000
0.037979930	25110.000
0.040600540	28023.000
0.043401980	31304.000
0.046396710	34899.000
0.049598090	38731.000
0.053020350	42704.000
0.056678760	46702.000
0.060589590	50596.000
0.064770280	54248.000
0.069239420	57524.000
0.074016950	60297.000
0.079124110	62462.000
0.084583680	63938.000
0.090419950	64674.000
0.096658930	64653.000
0.10332840	63890.000
0.11045810	62430.000
0.11807970	60330.000
0.11838400	60236.000
0.12019600	59660.000
0.12067920	59502.000
0.12140400	61149.000
0.12321600	60595.000
0.12534200	59922.000
0.12622720	59635.000
0.12726050	59297.000
0.12777210	59128.000
0.12853950	59686.000
0.13045800	59065.000
0.13493680	57581.000
0.14424750	54389.000
0.15420050	50941.000
0.16484040	47346.000
0.17621440	43700.000
0.17640000	43642.000
0.17910000	42814.000
0.17982000	42595.000
0.18090000	44042.000
0.18360000	43235.000
0.18837320	41846.000
0.20137090	38306.000
0.21526550	34894.000
0.23011880	31643.000
0.24599700	28578.000
0.26297080	25716.000
0.28111580	23062.000
0.30051280	20618.000
0.32124820	18382.000
0.34341430	16347.000
0.36710990	14502.000
0.39244050	12838.000
0.41951890	11341.000
0.44846570	9999.4000
0.47940980	8800.6000
0.51248910	7731.3000
0.54785080	6759.1000
0.58565250	5846.3000
0.62606250	5048.2000
0.66926090	4352.9000
0.71543990	3749.5000
0.76480520	3227.0000
0.81757680	2775.9000
0.87398960	2387.2000
0.90000000	2234.1000
0.90450000	2209.0000
0.90902250	2184.3000
0.91356761	2159.8000
0.91813545	2135.6000
0.92272613	2111.7000
0.92733976	2088.0000
0.93197646	2064.6000
0.93663634	2041.5000
0.94131952	2018.6000
0.94602612	1996.0000
0.95075625	1973.7000
0.95551003	1951.6000
0.96028758	1929.8000
0.96508902	1908.2000
0.96991446	1886.8000
0.97476404	1865.7000
0.97963786	1844.9000
0.98453605	1824.3000
0.98945873	1803.9000
0.99440602	1783.7000
0.99937805	1763.8000
1.0043749	1741.4000
1.0093968	1718.8000
1.0144438	1696.6000
1.0195160	1674.7000
1.0246136	1653.0000
1.0297367	1631.7000
1.0348853	1610.7000
1.0400598	1589.9000
1.0452601	1569.4000
1.0504864	1549.2000
1.0557388	1529.3000
1.0610175	1509.7000
1.0663226	1490.3000
1.0716542	1471.2000
1.0770125	1452.4000
1.0823975	1433.8000
1.0878095	1415.4000
1.0932486	1397.3000
1.0987148	1379.5000
1.1042084	1361.9000
1.1097294	1344.5000
1.1152781	1327.4000
1.1208545	1310.5000
1.1264587	1293.8000
1.1320910	1277.3000
1.1377515	1261.1000
1.1434402	1245.1000
1.1491574	1229.3000
1.1549032	1213.7000
1.1606777	1198.4000
1.1664811	1183.2000
1.1723135	1168.2000
1.1781751	1153.5000
1.1840660	1138.9000
1.1899863	1124.5000
1.1959362	1110.4000
1.2019159	1096.4000
1.2079255	1082.6000
1.2139651	1069.0000
1.2165985	1063.1000
1.2168014	5677.6000
1.2200350	5638.3000
1.2261351	5565.0000
1.2322658	5492.7000
1.2384271	5421.3000
1.2446193	5350.9000
1.2476951	5316.4000
1.2479049	7534.4000
1.2508424	7488.2000
1.2570966	7391.2000
1.2633821	7295.3000
1.2696990	7200.8000
1.2760475	7107.5000
1.2824277	7015.4000
1.2888399	6924.5000
1.2952840	6834.7000
1.3017605	6746.2000
1.3082693	6658.8000
1.3148106	6572.6000
1.3213847	6487.4000
1.3279916	6403.4000
1.3346316	6320.5000
1.3413047	6238.7000
1.3480112	6157.9000
1.3547513	6078.2000
1.3615250	5999.5000
1.3683327	5921.9000
1.3751743	5845.2000
1.3820502	5769.6000
1.3889605	5695.0000
1.3959053	5621.3000
1.4028848	5548.6000
1.4098992	5476.8000
1.4130073	5445.4000
1.4155926	6182.4000
1.4169487	6167.8000
1.4240335	6092.4000
1.4311536	6018.0000
1.4383094	5944.5000
1.4455009	5871.9000
1.4527284	5800.3000
1.4599921	5729.5000
1.4672920	5659.7000
1.4746285	5590.7000
1.4820016	5522.6000
1.4894117	5455.2000
1.4968587	5388.6000
1.5043430	5322.9000
1.5118647	5258.0000
1.5194240	5193.8000
1.5270212	5130.5000
1.5346563	5068.0000
1.5423295	5006.2000
1.5500412	4945.2000
1.5577914	4885.0000
1.5655804	4825.5000
1.5734083	4766.8000
1.5812753	4708.7000
1.5891817	4651.2000
1.5971276	4594.3000
1.6051132	4538.1000
1.6131388	4482.6000
1.6212045	4427.9000
1.6293105	4373.6000
1.6374571	4320.0000
1.6456443	4267.0000
1.6538726	4214.7000
1.6621419	4163.0000
1.6704526	4112.0000
1.6788049	4061.6000
1.6871989	4011.8000
1.6956349	3962.6000
1.7041131	3914.1000
1.7126337	3866.1000
1.7211968	3818.7000
1.7298028	3772.0000
1.7384518	3725.8000
1.7471441	3680.1000
1.7558798	3635.1000
1.7646592	3590.5000
1.7734825	3546.6000
1.7823499	3503.1000
1.7912617	3460.3000
1.8002180	3417.9000
1.8092191	3376.1000
1.8182652	3334.7000
1.8273565	3293.9000
1.8364933	3253.6000
1.8456757	3213.6000
1.8549041	3173.9000
1.8641786	3134.7000
1.8734995	3096.0000
1.8828670	3057.8000
1.8922814	3020.0000
1.9017428	2982.8000
1.9112515	2945.9000
1.9208077	2909.6000
1.9304118	2873.6000
1.9400638	2838.2000
1.9497642	2803.1000
1.9595130	2768.5000
1.9693105	2734.3000
1.9791571	2700.6000
1.9890529	2667.2000
1.9989981	2634.3000
2.0089931	2601.8000
2.0190381	2569.6000
2.0291333	2537.9000
2.0392790	2506.6000
2.0494754	2475.6000
2.0597227	2445.1000
2.0700213	2414.9000
2.0803714	2385.0000
2.0907733	2355.6000
2.1012272	2326.5000
2.1117333	2297.8000
2.1222920	2269.4000
2.1329034	2241.4000
2.1435680	2213.7000
2.1542858	2186.4000
2.1650572	2159.4000
2.1758825	2132.8000
2.1867619	2106.4000
2.1976957	2080.4000
2.2086842	2054.8000
2.2197276	2029.4000
2.2308263	2004.4000
2.2419804	1979.6000
2.2531903	1955.2000
2.2644562	1931.1000
2.2757785	1907.2000
2.2871574	1883.5000
2.2985932	1860.1000
2.3100862	1837.0000
2.3216366	1814.3000
2.3332448	1791.7000
2.3449110	1769.5000
2.3566356	1747.6000
2.3684187	1725.9000
2.3802608	1704.5000
2.3921621	1683.4000
2.4041230	1662.5000
2.4161436	1641.8000
2.4282243	1621.4000
2.4403654	1601.0000
2.4525672	1580.7000
2.4648301	1560.7000
2.4771542	1540.9000
2.4895400	1521.4000
2.5019877	1502.0000
2.5144976	1482.8000
2.5270701	1463.9000
2.5397055	1445.2000
2.5524040	1426.7000
2.5651660	1408.5000
2.5779919	1390.5000
2.5908818	1372.7000
2.6038362	1355.1000
2.6168554	1337.8000
2.6299397	1320.8000
2.6430894	1303.9000
2.6563048	1287.2000
2.6695863	1270.8000
2.6829343	1254.6000
2.6963489	1238.6000
2.7098307	1222.8000
2.7233798	1207.2000
2.7369967	1191.8000
2.7506817	1176.6000
2.7644351	1161.6000
2.7782573	1146.8000
2.7921486	1132.2000
2.8061093	1117.8000
2.8201399	1103.6000
2.8342406	1089.5000
2.8484118	1075.5000
2.8626539	1061.7000
2.8769671	1048.1000
2.8913520	1034.7000
2.9058087	1021.4000
2.9203378	1008.3000
2.9349394	995.42000
2.9496141	982.67000
2.9643622	970.10000
2.9791840	957.68000
2.9940799	945.44000
3.0090503	932.86000
3.0240956	920.15000
3.0392161	907.61000
3.0544122	895.25000
3.0696842	883.07000
3.0850326	871.05000
3.1004578	859.20000
3.1159601	847.52000
3.1315399	836.00000
3.1471976	824.64000
3.1629336	813.44000
3.1787482	802.40000
3.1946420	791.51000
3.2106152	780.78000
3.2266683	770.19000
3.2428016	759.75000
3.2590156	749.46000
3.2753107	739.31000
3.2916873	729.30000
3.3081457	719.43000
3.3246864	709.70000
3.3413099	700.11000
3.3580164	690.65000
3.3748065	681.32000
3.3916805	672.10000
3.4086389	663.01000
3.4256821	654.04000
3.4428105	645.20000
3.4600246	636.48000
3.4773247	627.89000
3.4947113	619.41000
3.5121849	611.05000
3.5297458	602.81000
3.5473945	594.68000
3.5651315	586.66000
3.5829572	578.76000
3.6008719	570.96000
3.6188763	563.28000
3.6369707	555.70000
3.6551555	548.22000
3.6734313	540.85000
3.6917985	533.58000
3.7102575	526.41000
3.7288088	519.34000
3.7474528	512.37000
3.7661901	505.50000
3.7850210	498.72000
3.8039461	492.03000
3.8229659	485.44000
3.8420807	478.94000
3.8612911	472.52000
3.8805975	466.20000
3.9000005	459.96000
3.9195005	453.81000
3.9390980	447.75000
3.9587935	441.76000
3.9785875	435.86000
3.9984804	430.05000
4.0184728	424.31000
4.0385652	418.65000
4.0587580	413.07000
4.0790518	407.56000
4.0994471	402.13000
4.1199443	396.78000
4.1405440	391.50000
4.1612467	386.29000
4.1820530	381.16000
4.2029632	376.09000
4.2239781	371.09000
4.2450980	366.17000
4.2663234	361.31000
4.2876551	356.51000
4.3090933	351.78000
4.3306388	347.12000
4.3522920	342.52000
4.3740535	337.99000
4.3959237	333.51000
4.4179033	329.10000
4.4399929	324.75000
4.4621928	320.45000
4.4845038	316.22000
4.5069263	312.04000
4.5294609	307.92000
4.5521082	303.86000
4.5748688	299.85000
4.5977431	295.90000
4.6207318	292.00000
4.6438355	288.16000
4.6670547	284.36000
4.6903900	280.62000
4.7138419	276.93000
4.7374111	273.29000
4.7610982	269.70000
4.7849037	266.16000
4.8088282	262.66000
4.8328723	259.22000
4.8570367	255.82000
4.8813219	252.46000
4.9057285	249.15000
4.9302571	245.89000
4.9549084	242.67000
4.9796829	239.50000
5.0045814	236.37000
5.0296043	233.28000
5.0547523	230.23000
5.0800260	227.22000
5.1054262	224.25000
5.1309533	221.33000
5.1566081	218.44000
5.1823911	215.60000
5.2083031	212.79000
5.2343446	210.02000
5.2605163	207.28000
5.2868189	204.55000
5.3132530	201.82000
5.3398192	199.13000
5.3665183	196.47000
5.3933509	193.86000
5.4203177	191.26000
5.4474193	188.68000
5.4746564	186.14000
5.5020297	183.64000
5.5295398	181.17000
5.5571875	178.73000
5.5849734	176.33000
5.6128983	173.96000
5.6409628	171.63000
5.6691676	169.33000
5.6975135	167.06000
5.7260010	164.82000
5.7546310	162.62000
5.7834042	160.44000
5.8123212	158.30000
5.8413828	156.18000
5.8705897	154.10000
5.8999427	152.04000
5.9294424	150.02000
5.9590896	148.02000
5.9888850	146.05000
6.0188295	144.11000
6.0489236	142.19000
6.0791682	140.30000
6.1095641	138.44000
6.1401119	136.58000
6.1708125	134.72000
6.2016665	132.88000
6.2326749	131.07000
6.2638382	129.28000
6.2951574	127.52000
6.3266332	125.78000
6.3582664	124.07000
6.3900577	122.38000
6.4220080	120.72000
6.4541180	119.07000
6.4863886	117.46000
6.5188206	115.86000
6.5514147	114.29000
6.5841717	112.74000
6.9153650	98.654000
7.3925250	82.323000
7.9026090	68.785000
8.4478900	57.549000
9.0307940	48.041000
9.6539190	39.648000
10.320040	32.774000
10.881040	28.210000
11.032120	27.134000
11.047580	27.027000
11.092000	26.724000
11.158620	200.40000
11.325160	191.43000
11.793340	169.51000
12.607080	141.69000
13.476970	119.44000
14.406880	101.01000
15.400950	84.714000
16.463620	70.907000
17.599610	59.261000
18.813980	49.481000
20.112150	41.302000
21.499880	34.484000
22.983380	28.754000
24.569230	23.943000
26.264500	19.944000
28.076760	16.540000
30.014050	13.702000
32.085020	11.352000
34.298890	9.4106000
36.665510	7.8070000
39.195430	6.4824000
41.899920	5.3876000
44.791010	4.4828000
47.881590	3.7348000
51.185420	3.1001000
54.717210	2.5769000
58.492700	2.1465000
62.528700	1.7921000
66.843180	1.5004000
71.455360	1.2600000
76.385780	1.0619000
81.656400	0.89770000
87.290690	0.76086000
93.313740	0.64817000
99.752390	0.55528000
106.63530	0.47861000
113.99310	0.41524000
121.85870	0.36276000
130.26690	0.31922000
139.25530	0.28300000
148.86400	0.25279000
159.13560	0.22752000
170.11590	0.20629000
181.85390	0.18837000
194.40180	0.17319000
207.81560	0.16023000
222.15480	0.14913000
237.48350	0.13953000
253.86990	0.13118000
271.38690	0.12385000
290.11260	0.11738000
310.13040	0.11160000
331.52940	0.10639000
354.40490	0.10167000
378.85880	0.097344000
405.00010	0.093354000
432.94510	0.089643000
