# Supplementary material for: Solving self-absorption in fluorescence
Source: IUCrJ. 2019 May 10;6(Pt 4):586–602. doi: 10.1107/S2052252519005128 (PMC6608621; doi:10.1107/S2052252519005128)
Supplement: Supplementary file 1 [file m-06-00586-sup1.zip › SeAFFluX_package_v2/ffast_files/33.csv]

ENERGY	MU_RHO
0.041406000	9196.7000
0.042024000	9709.9000
0.043401980	10929.000
0.046396710	13940.000
0.049598090	17489.000
0.053020350	21481.000
0.056678760	25836.000
0.060589590	30438.000
0.064770280	35139.000
0.069239420	39773.000
0.074016950	44166.000
0.079124110	48146.000
0.084583680	51564.000
0.090419950	54293.000
0.096658930	56248.000
0.10332840	57381.000
0.11045810	57686.000
0.11807970	57192.000
0.12622720	55963.000
0.13493680	54087.000
0.13769000	53406.000
0.13979750	52863.000
0.14035950	52716.000
0.14120250	54329.000
0.14331000	53824.000
0.14347200	53785.000
0.14424750	53596.000
0.14566800	53246.000
0.14625360	53101.000
0.14713200	53661.000
0.14932800	53135.000
0.15420050	51948.000
0.16484040	49281.000
0.17621440	46335.000
0.18837320	43166.000
0.19943000	40360.000
0.20137090	39879.000
0.20248250	39605.000
0.20329650	39406.000
0.20451750	40754.000
0.20757000	40011.000
0.21526550	38190.000
0.23011880	34893.000
0.24599700	31686.000
0.26297080	28611.000
0.28111580	25704.000
0.30051280	22986.000
0.32124820	20473.000
0.34341430	18167.000
0.36710990	16069.000
0.39244050	14173.000
0.41951890	12468.000
0.44846570	10943.000
0.47940980	9584.2000
0.51248910	8378.8000
0.54785080	7312.6000
0.58565250	6371.8000
0.62606250	5542.4000
0.66926090	4813.1000
0.71543990	4173.9000
0.76480520	3615.5000
0.81757680	3109.9000
0.87398960	2669.8000
0.90000000	2496.5000
0.90450000	2468.1000
0.90902250	2440.1000
0.91356761	2412.4000
0.91813545	2385.0000
0.92272613	2357.9000
0.92733976	2331.2000
0.93197646	2304.7000
0.93663634	2278.5000
0.94131952	2252.7000
0.94602612	2227.1000
0.95075625	2201.9000
0.95551003	2176.9000
0.96028758	2152.2000
0.96508902	2127.8000
0.96991446	2103.7000
0.97476404	2079.8000
0.97963786	2056.3000
0.98453605	2033.0000
0.98945873	2010.0000
0.99440602	1987.2000
0.99937805	1964.8000
1.0043749	1939.4000
1.0093968	1914.0000
1.0144438	1889.0000
1.0195160	1864.3000
1.0246136	1839.9000
1.0297367	1815.9000
1.0348853	1792.2000
1.0400598	1768.8000
1.0452601	1745.8000
1.0504864	1723.1000
1.0557388	1700.6000
1.0610175	1678.5000
1.0663226	1656.7000
1.0716542	1635.2000
1.0770125	1614.0000
1.0823975	1593.1000
1.0878095	1572.5000
1.0932486	1552.2000
1.0987148	1532.1000
1.1042084	1512.3000
1.1097294	1492.8000
1.1152781	1473.5000
1.1208545	1454.5000
1.1264587	1435.8000
1.1320910	1417.3000
1.1377515	1399.1000
1.1434402	1381.1000
1.1491574	1363.4000
1.1549032	1345.9000
1.1606777	1328.7000
1.1664811	1311.7000
1.1723135	1294.9000
1.1781751	1278.3000
1.1840660	1262.0000
1.1899863	1245.9000
1.1959362	1230.0000
1.2019159	1214.3000
1.2079255	1198.8000
1.2139651	1183.6000
1.2200350	1168.5000
1.2261351	1153.7000
1.2322658	1139.0000
1.2384271	1124.6000
1.2446193	1110.3000
1.2508424	1096.2000
1.2570966	1082.4000
1.2633821	1068.7000
1.2696990	1055.2000
1.2760475	1041.8000
1.2824277	1028.7000
1.2888399	1015.7000
1.2952840	1002.9000
1.3017605	990.28000
1.3082693	977.82000
1.3148106	965.53000
1.3213847	953.40000
1.3229793	950.49000
1.3232206	4972.1000
1.3279916	4925.7000
1.3346316	4862.0000
1.3413047	4799.2000
1.3480112	4737.2000
1.3547513	4676.1000
1.3584739	4642.7000
1.3587261	6574.8000
1.3615250	6539.7000
1.3683327	6455.4000
1.3751743	6372.2000
1.3820502	6290.1000
1.3889605	6209.1000
1.3959053	6129.1000
1.4028848	6050.2000
1.4098992	5972.3000
1.4169487	5895.4000
1.4240335	5819.5000
1.4311536	5744.5000
1.4383094	5670.6000
1.4455009	5597.6000
1.4527284	5525.6000
1.4599921	5454.5000
1.4672920	5384.3000
1.4746285	5315.0000
1.4820016	5246.6000
1.4894117	5179.1000
1.4968587	5112.5000
1.5043430	5046.8000
1.5118647	4981.9000
1.5194240	4917.8000
1.5251383	4870.1000
1.5270212	5551.8000
1.5278616	5544.2000
1.5346563	5483.4000
1.5423295	5415.8000
1.5500412	5349.2000
1.5577914	5283.3000
1.5655804	5218.3000
1.5734083	5154.1000
1.5812753	5090.7000
1.5891817	5028.2000
1.5971276	4966.4000
1.6051132	4905.5000
1.6131388	4845.5000
1.6212045	4786.4000
1.6293105	4728.0000
1.6374571	4670.3000
1.6456443	4613.4000
1.6538726	4557.2000
1.6621419	4501.7000
1.6704526	4447.0000
1.6788049	4392.9000
1.6871989	4339.5000
1.6956349	4286.9000
1.7041131	4234.8000
1.7126337	4183.5000
1.7211968	4132.7000
1.7298028	4082.1000
1.7384518	4032.2000
1.7471441	3982.9000
1.7558798	3934.3000
1.7646592	3886.2000
1.7734825	3838.5000
1.7823499	3791.4000
1.7912617	3744.9000
1.8002180	3698.9000
1.8092191	3653.5000
1.8182652	3608.7000
1.8273565	3564.4000
1.8364933	3520.7000
1.8456757	3477.5000
1.8549041	3434.9000
1.8641786	3392.8000
1.8734995	3351.2000
1.8828670	3310.1000
1.8922814	3269.5000
1.9017428	3229.4000
1.9112515	3189.9000
1.9208077	3150.8000
1.9304118	3112.2000
1.9400638	3074.0000
1.9497642	3036.4000
1.9595130	2999.2000
1.9693105	2962.5000
1.9791571	2926.2000
1.9890529	2890.2000
1.9989981	2854.4000
2.0089931	2819.1000
2.0190381	2784.2000
2.0291333	2749.7000
2.0392790	2715.7000
2.0494754	2682.1000
2.0597227	2648.8000
2.0700213	2616.0000
2.0803714	2583.6000
2.0907733	2551.6000
2.1012272	2520.0000
2.1117333	2488.8000
2.1222920	2458.0000
2.1329034	2427.5000
2.1435680	2397.4000
2.1542858	2367.7000
2.1650572	2338.4000
2.1758825	2309.4000
2.1867619	2280.8000
2.1976957	2252.5000
2.2086842	2224.6000
2.2197276	2197.0000
2.2308263	2169.8000
2.2419804	2142.9000
2.2531903	2116.3000
2.2644562	2090.1000
2.2757785	2064.2000
2.2871574	2038.6000
2.2985932	2013.3000
2.3100862	1988.3000
2.3216366	1963.7000
2.3332448	1939.4000
2.3449110	1915.3000
2.3566356	1891.6000
2.3684187	1868.1000
2.3802608	1845.0000
2.3921621	1822.1000
2.4041230	1799.5000
2.4161436	1777.2000
2.4282243	1755.2000
2.4403654	1733.4000
2.4525672	1712.0000
2.4648301	1690.7000
2.4771542	1669.8000
2.4895400	1649.1000
2.5019877	1628.7000
2.5144976	1608.5000
2.5270701	1588.6000
2.5397055	1568.9000
2.5524040	1549.5000
2.5651660	1530.3000
2.5779919	1511.4000
2.5908818	1492.7000
2.6038362	1474.2000
2.6168554	1456.0000
2.6299397	1438.0000
2.6430894	1420.2000
2.6563048	1402.3000
2.6695863	1384.6000
2.6829343	1367.1000
2.6963489	1349.8000
2.7098307	1332.7000
2.7233798	1315.8000
2.7369967	1299.1000
2.7506817	1282.5000
2.7644351	1266.2000
2.7782573	1250.0000
2.7921486	1234.0000
2.8061093	1218.3000
2.8201399	1202.7000
2.8342406	1187.4000
2.8484118	1172.3000
2.8626539	1157.3000
2.8769671	1142.6000
2.8913520	1128.0000
2.9058087	1113.6000
2.9203378	1099.4000
2.9349394	1085.5000
2.9496141	1071.6000
2.9643622	1058.0000
2.9791840	1044.6000
2.9940799	1031.3000
3.0090503	1017.7000
3.0240956	1004.0000
3.0392161	990.49000
3.0544122	977.15000
3.0696842	963.81000
3.0850326	950.67000
3.1004578	937.71000
3.1159601	924.93000
3.1315399	912.33000
3.1471976	899.90000
3.1629336	887.65000
3.1787482	875.58000
3.1946420	863.67000
3.2106152	851.92000
3.2266683	840.35000
3.2428016	828.93000
3.2590156	817.67000
3.2753107	806.57000
3.2916873	795.63000
3.3081457	784.84000
3.3246864	774.20000
3.3413099	763.70000
3.3580164	753.36000
3.3748065	743.15000
3.3916805	733.10000
3.4086389	723.18000
3.4256821	713.39000
3.4428105	703.75000
3.4600246	694.24000
3.4773247	684.86000
3.4947113	675.61000
3.5121849	666.49000
3.5297458	657.50000
3.5473945	648.63000
3.5651315	639.89000
3.5829572	631.26000
3.6008719	622.76000
3.6188763	614.38000
3.6369707	606.11000
3.6551555	597.95000
3.6734313	589.91000
3.6917985	581.98000
3.7102575	574.16000
3.7288088	566.45000
3.7474528	558.85000
3.7661901	551.35000
3.7850210	543.95000
3.8039461	536.66000
3.8229659	529.47000
3.8420807	522.36000
3.8612911	515.34000
3.8805975	508.43000
3.9000005	501.61000
3.9195005	494.89000
3.9390980	488.25000
3.9587935	481.71000
3.9785875	475.26000
3.9984804	468.90000
4.0184728	462.63000
4.0385652	456.44000
4.0587580	450.34000
4.0790518	444.32000
4.0994471	438.39000
4.1199443	432.54000
4.1405440	426.77000
4.1612467	421.07000
4.1820530	415.46000
4.2029632	409.92000
4.2239781	404.46000
4.2450980	399.08000
4.2663234	393.76000
4.2876551	388.53000
4.3090933	383.36000
4.3306388	378.26000
4.3522920	373.24000
4.3740535	368.28000
4.3959237	363.39000
4.4179033	358.57000
4.4399929	353.81000
4.4621928	349.12000
4.4845038	344.50000
4.5069263	339.93000
4.5294609	335.43000
4.5521082	330.99000
4.5748688	326.62000
4.5977431	322.30000
4.6207318	318.04000
4.6438355	313.84000
4.6670547	309.69000
4.6903900	305.61000
4.7138419	301.57000
4.7374111	297.60000
4.7610982	293.68000
4.7849037	289.81000
4.8088282	285.99000
4.8328723	282.23000
4.8570367	278.51000
4.8813219	274.85000
4.9057285	271.24000
4.9302571	267.68000
4.9549084	264.16000
4.9796829	260.69000
5.0045814	257.27000
5.0296043	253.90000
5.0547523	250.57000
5.0800260	247.29000
5.1054262	244.05000
5.1309533	240.86000
5.1566081	237.71000
5.1823911	234.60000
5.2083031	231.53000
5.2343446	228.51000
5.2605163	225.52000
5.2868189	222.58000
5.3132530	219.68000
5.3398192	216.81000
5.3665183	213.99000
5.3933509	211.20000
5.4203177	208.45000
5.4474193	205.74000
5.4746564	203.06000
5.5020297	200.42000
5.5295398	197.82000
5.5571875	195.25000
5.5849734	192.71000
5.6128983	190.21000
5.6409628	187.74000
5.6691676	185.31000
5.6975135	182.91000
5.7260010	180.54000
5.7546310	178.16000
5.7834042	175.79000
5.8123212	173.46000
5.8413828	171.16000
5.8705897	168.89000
5.8999427	166.65000
5.9294424	164.41000
5.9590896	162.21000
5.9888850	160.04000
6.0188295	157.89000
6.0489236	155.78000
6.0791682	153.70000
6.1095641	151.65000
6.1401119	149.62000
6.1708125	147.63000
6.2016665	145.66000
6.2326749	143.72000
6.2638382	141.81000
6.2951574	139.92000
6.3266332	138.06000
6.3582664	136.22000
6.3900577	134.42000
6.4220080	132.63000
6.4541180	130.87000
6.4863886	129.14000
6.5188206	127.43000
6.5514147	125.74000
6.5841717	124.08000
6.9153650	108.57000
7.3925250	90.533000
7.9026090	75.596000
8.4478900	63.205000
9.0307940	52.733000
9.6539190	43.514000
10.320040	35.964000
11.032120	29.771000
11.629370	25.671000
11.793340	24.685000
11.807370	24.603000
11.854830	24.329000
11.926030	180.84000
12.104030	172.75000
12.607080	152.92000
13.476970	127.84000
14.406880	107.76000
15.400950	91.130000
16.463620	76.420000
17.599610	63.964000
18.813980	53.461000
20.112150	44.646000
21.499880	37.277000
22.983380	31.135000
24.569230	25.977000
26.264500	21.648000
28.076760	17.958000
30.014050	14.879000
32.085020	12.336000
34.298890	10.228000
36.665510	8.4847000
39.195430	7.0445000
41.899920	5.8541000
44.791010	4.8699000
47.881590	4.0561000
51.185420	3.3828000
54.717210	2.8115000
58.492700	2.3402000
62.528700	1.9524000
66.843180	1.6328000
71.455360	1.3695000
76.385780	1.1524000
81.656400	0.97237000
87.290690	0.82229000
93.313740	0.69871000
99.752390	0.59687000
106.63530	0.51283000
113.99310	0.44337000
121.85870	0.38590000
130.26690	0.33823000
139.25530	0.29861000
148.86400	0.26560000
159.13560	0.23801000
170.11590	0.21487000
181.85390	0.19538000
194.40180	0.17889000
207.81560	0.16487000
222.15480	0.15288000
237.48350	0.14255000
253.86990	0.13361000
271.38690	0.12579000
290.11260	0.11890000
310.13040	0.11279000
331.52940	0.10731000
354.40490	0.10236000
378.85880	0.097856000
405.00010	0.093718000
432.94510	0.089889000
