# Supplementary material for: Solving self-absorption in fluorescence
Source: IUCrJ. 2019 May 10;6(Pt 4):586–602. doi: 10.1107/S2052252519005128 (PMC6608621; doi:10.1107/S2052252519005128)
Supplement: Supplementary file 1 [file m-06-00586-sup1.zip › SeAFFluX_package_v2/ffast_files/34.csv]

ENERGY	MU_RHO
0.056983500	5074.2000
0.057834000	5549.8000
0.060589590	7354.0000
0.064770280	10905.000
0.069239420	15328.000
0.074016950	20417.000
0.079124110	25916.000
0.084583680	31507.000
0.090419950	36854.000
0.096658930	41645.000
0.10332840	45631.000
0.11045810	48640.000
0.11807970	50587.000
0.12622720	51468.000
0.13493680	51346.000
0.14424750	50332.000
0.15420050	48566.000
0.15866200	47620.000
0.16109050	47076.000
0.16173810	46928.000
0.16270950	48709.000
0.16484040	48262.000
0.16513800	48199.000
0.16735900	47722.000
0.16803180	47576.000
0.16904100	48196.000
0.17156400	47667.000
0.17621440	46676.000
0.18837320	44033.000
0.20137090	41177.000
0.21526550	38193.000
0.22687000	35807.000
0.23011880	35159.000
0.23034250	35114.000
0.23126850	34931.000
0.23265750	36140.000
0.23613000	35457.000
0.24599700	33574.000
0.26297080	30549.000
0.28111580	27616.000
0.30051280	24817.000
0.32124820	22186.000
0.34341430	19740.000
0.36710990	17490.000
0.39244050	15440.000
0.41951890	13584.000
0.44846570	11916.000
0.47940980	10426.000
0.51248910	9100.7000
0.54785080	7927.5000
0.58565250	6892.6000
0.62606250	5982.9000
0.66926090	5185.2000
0.71543990	4486.3000
0.76480520	3875.9000
0.81757680	3344.6000
0.87398960	2883.7000
0.90000000	2701.3000
0.90450000	2671.4000
0.90902250	2641.8000
0.91356761	2612.6000
0.91813545	2583.7000
0.92272613	2555.1000
0.92733976	2526.8000
0.93197646	2498.8000
0.93663634	2471.1000
0.94131952	2443.8000
0.94602612	2416.7000
0.95075625	2389.9000
0.95551003	2363.5000
0.96028758	2337.3000
0.96508902	2311.4000
0.96991446	2285.8000
0.97476404	2260.5000
0.97963786	2235.4000
0.98453605	2210.7000
0.98945873	2186.2000
0.99440602	2162.0000
0.99937805	2138.0000
1.0043749	2111.4000
1.0093968	2084.6000
1.0144438	2058.3000
1.0195160	2032.2000
1.0246136	2006.5000
1.0297367	1981.2000
1.0348853	1956.2000
1.0400598	1931.5000
1.0452601	1907.1000
1.0504864	1883.1000
1.0557388	1859.3000
1.0610175	1835.9000
1.0663226	1812.5000
1.0716542	1788.6000
1.0770125	1765.1000
1.0823975	1741.9000
1.0878095	1719.1000
1.0932486	1696.5000
1.0987148	1674.3000
1.1042084	1652.4000
1.1097294	1630.7000
1.1152781	1609.4000
1.1208545	1588.4000
1.1264587	1567.7000
1.1320910	1547.2000
1.1377515	1527.0000
1.1434402	1507.1000
1.1491574	1487.5000
1.1549032	1468.2000
1.1606777	1449.1000
1.1664811	1430.3000
1.1723135	1411.7000
1.1781751	1393.4000
1.1840660	1375.4000
1.1899863	1357.6000
1.1959362	1340.0000
1.2019159	1322.7000
1.2079255	1305.7000
1.2139651	1288.8000
1.2200350	1272.2000
1.2261351	1255.8000
1.2322658	1239.6000
1.2384271	1223.7000
1.2446193	1208.0000
1.2508424	1192.5000
1.2570966	1177.2000
1.2633821	1162.1000
1.2696990	1147.2000
1.2760475	1132.5000
1.2824277	1118.0000
1.2888399	1103.7000
1.2952840	1089.6000
1.3017605	1075.7000
1.3082693	1062.0000
1.3148106	1048.5000
1.3213847	1035.1000
1.3279916	1022.0000
1.3346316	1009.0000
1.3413047	996.18000
1.3480112	983.54000
1.3547513	971.07000
1.3615250	958.76000
1.3683327	946.63000
1.3751743	934.65000
1.3820502	922.84000
1.3889605	911.18000
1.3959053	899.68000
1.4028848	888.34000
1.4098992	877.15000
1.4169487	866.10000
1.4240335	855.21000
1.4311536	844.46000
1.4356568	837.76000
1.4359431	4288.8000
1.4383094	4270.5000
1.4455009	4215.4000
1.4527284	4161.0000
1.4599921	4107.4000
1.4672920	4054.4000
1.4746285	4002.2000
1.4760494	3992.2000
1.4763506	5648.8000
1.4820016	5593.1000
1.4894117	5521.1000
1.4968587	5450.1000
1.5043430	5380.1000
1.5118647	5310.9000
1.5194240	5242.6000
1.5270212	5175.2000
1.5346563	5108.7000
1.5423295	5043.1000
1.5500412	4978.3000
1.5577914	4914.3000
1.5655804	4851.2000
1.5734083	4788.8000
1.5812753	4727.3000
1.5891817	4666.6000
1.5971276	4606.7000
1.6051132	4547.5000
1.6131388	4489.1000
1.6212045	4431.5000
1.6293105	4374.6000
1.6374571	4318.5000
1.6456443	4263.1000
1.6524595	4217.7000
1.6538726	4208.4000
1.6553406	4815.0000
1.6621419	4765.9000
1.6704526	4706.9000
1.6788049	4648.5000
1.6871989	4591.0000
1.6956349	4534.1000
1.7041131	4478.0000
1.7126337	4422.5000
1.7211968	4367.8000
1.7298028	4313.7000
1.7384518	4260.6000
1.7471441	4208.4000
1.7558798	4156.9000
1.7646592	4106.1000
1.7734825	4056.0000
1.7823499	4006.5000
1.7912617	3957.7000
1.8002180	3909.5000
1.8092191	3862.0000
1.8182652	3815.0000
1.8273565	3768.7000
1.8364933	3722.9000
1.8456757	3677.8000
1.8549041	3633.2000
1.8641786	3589.2000
1.8734995	3545.4000
1.8828670	3502.0000
1.8922814	3459.1000
1.9017428	3416.8000
1.9112515	3375.0000
1.9208077	3333.7000
1.9304118	3292.7000
1.9400638	3252.2000
1.9497642	3212.2000
1.9595130	3172.7000
1.9693105	3133.7000
1.9791571	3095.2000
1.9890529	3057.1000
1.9989981	3019.6000
2.0089931	2982.5000
2.0190381	2945.8000
2.0291333	2909.6000
2.0392790	2873.9000
2.0494754	2838.6000
2.0597227	2803.7000
2.0700213	2769.3000
2.0803714	2735.3000
2.0907733	2701.7000
2.1012272	2668.6000
2.1117333	2635.8000
2.1222920	2603.4000
2.1329034	2571.5000
2.1435680	2539.9000
2.1542858	2508.6000
2.1650572	2477.5000
2.1758825	2446.8000
2.1867619	2416.4000
2.1976957	2386.4000
2.2086842	2356.8000
2.2197276	2327.6000
2.2308263	2298.7000
2.2419804	2270.1000
2.2531903	2241.9000
2.2644562	2214.1000
2.2757785	2186.6000
2.2871574	2159.4000
2.2985932	2132.6000
2.3100862	2106.1000
2.3216366	2079.9000
2.3332448	2054.1000
2.3449110	2028.6000
2.3566356	2003.4000
2.3684187	1978.5000
2.3802608	1953.9000
2.3921621	1929.6000
2.4041230	1905.6000
2.4161436	1881.9000
2.4282243	1858.5000
2.4403654	1835.4000
2.4525672	1812.6000
2.4648301	1790.0000
2.4771542	1767.8000
2.4895400	1745.8000
2.5019877	1724.1000
2.5144976	1702.7000
2.5270701	1681.5000
2.5397055	1660.6000
2.5524040	1639.9000
2.5651660	1619.5000
2.5779919	1599.4000
2.5908818	1579.5000
2.6038362	1559.9000
2.6168554	1540.5000
2.6299397	1521.4000
2.6430894	1502.5000
2.6563048	1483.8000
2.6695863	1465.4000
2.6829343	1447.2000
2.6963489	1429.2000
2.7098307	1411.5000
2.7233798	1393.9000
2.7369967	1376.6000
2.7506817	1359.5000
2.7644351	1342.7000
2.7782573	1326.0000
2.7921486	1309.6000
2.8061093	1293.3000
2.8201399	1277.3000
2.8342406	1261.5000
2.8484118	1245.8000
2.8626539	1230.4000
2.8769671	1215.1000
2.8913520	1199.9000
2.9058087	1184.8000
2.9203378	1169.9000
2.9349394	1155.3000
2.9496141	1140.8000
2.9643622	1126.4000
2.9791840	1112.2000
2.9940799	1098.2000
3.0090503	1083.8000
3.0240956	1069.3000
3.0392161	1055.0000
3.0544122	1040.8000
3.0696842	1026.8000
3.0850326	1012.9000
3.1004578	999.34000
3.1159601	985.91000
3.1315399	972.68000
3.1471976	959.62000
3.1629336	946.74000
3.1787482	934.02000
3.1946420	921.47000
3.2106152	909.10000
3.2266683	896.91000
3.2428016	884.88000
3.2590156	873.02000
3.2753107	861.32000
3.2916873	849.79000
3.3081457	838.41000
3.3246864	827.01000
3.3413099	815.76000
3.3580164	804.68000
3.3748065	793.75000
3.3916805	782.97000
3.4086389	772.34000
3.4256821	761.86000
3.4428105	751.53000
3.4600246	741.34000
3.4773247	731.29000
3.4947113	721.38000
3.5121849	711.61000
3.5297458	701.98000
3.5473945	692.48000
3.5651315	683.11000
3.5829572	673.88000
3.6008719	664.77000
3.6188763	655.79000
3.6369707	646.93000
3.6551555	638.20000
3.6734313	629.59000
3.6917985	621.09000
3.7102575	612.72000
3.7288088	604.46000
3.7474528	596.32000
3.7661901	588.29000
3.7850210	580.37000
3.8039461	572.56000
3.8229659	564.86000
3.8420807	557.26000
3.8612911	549.77000
3.8805975	542.39000
3.9000005	535.10000
3.9195005	527.92000
3.9390980	520.84000
3.9587935	513.85000
3.9785875	506.96000
3.9984804	500.17000
4.0184728	493.47000
4.0385652	486.86000
4.0587580	480.35000
4.0790518	473.92000
4.0994471	467.58000
4.1199443	461.33000
4.1405440	455.17000
4.1612467	449.09000
4.1820530	443.09000
4.2029632	437.18000
4.2239781	431.35000
4.2450980	425.60000
4.2663234	419.93000
4.2876551	414.33000
4.3090933	408.82000
4.3306388	403.37000
4.3522920	398.00000
4.3740535	392.70000
4.3959237	387.46000
4.4179033	382.30000
4.4399929	377.21000
4.4621928	372.19000
4.4845038	367.24000
4.5069263	362.35000
4.5294609	357.54000
4.5521082	352.79000
4.5748688	348.10000
4.5977431	343.48000
4.6207318	338.92000
4.6438355	334.43000
4.6670547	329.99000
4.6903900	325.62000
4.7138419	321.30000
4.7374111	317.05000
4.7610982	312.85000
4.7849037	308.71000
4.8088282	304.63000
4.8328723	300.60000
4.8570367	296.63000
4.8813219	292.71000
4.9057285	288.85000
4.9302571	285.04000
4.9549084	281.28000
4.9796829	277.57000
5.0045814	273.91000
5.0296043	270.30000
5.0547523	266.74000
5.0800260	263.23000
5.1054262	259.77000
5.1309533	256.35000
5.1566081	252.98000
5.1823911	249.66000
5.2083031	246.38000
5.2343446	243.15000
5.2605163	239.96000
5.2868189	236.81000
5.3132530	233.71000
5.3398192	230.65000
5.3665183	227.63000
5.3933509	224.65000
5.4203177	221.71000
5.4474193	218.81000
5.4746564	215.95000
5.5020297	213.13000
5.5295398	210.34000
5.5571875	207.60000
5.5849734	204.89000
5.6128983	202.22000
5.6409628	199.58000
5.6691676	196.98000
5.6975135	194.41000
5.7260010	191.88000
5.7546310	189.39000
5.7834042	186.92000
5.8123212	184.49000
5.8413828	182.10000
5.8705897	179.73000
5.8999427	177.40000
5.9294424	175.10000
5.9590896	172.83000
5.9888850	170.59000
6.0188295	168.38000
6.0489236	166.20000
6.0791682	164.04000
6.1095641	161.92000
6.1401119	159.83000
6.1708125	157.76000
6.2016665	155.72000
6.2326749	153.69000
6.2638382	151.66000
6.2951574	149.65000
6.3266332	147.68000
6.3582664	145.72000
6.3900577	143.80000
6.4220080	141.88000
6.4541180	139.99000
6.4863886	138.12000
6.5188206	136.27000
6.5514147	134.45000
6.5841717	132.66000
6.9153650	116.36000
7.3925250	97.216000
7.9026090	81.119000
8.4478900	67.775000
9.0307940	56.513000
9.6539190	46.632000
10.320040	38.538000
11.032120	31.898000
11.793340	26.445000
12.404640	22.970000
12.607080	21.960000
12.645140	21.778000
12.721090	160.06000
12.910960	152.97000
13.476970	134.69000
14.406880	112.67000
15.400950	94.984000
16.463620	80.305000
17.599610	67.316000
18.813980	56.338000
20.112150	47.090000
21.499880	39.334000
22.983380	32.853000
24.569230	27.453000
26.264500	22.916000
28.076760	19.017000
30.014050	15.762000
32.085020	13.070000
34.298890	10.843000
36.665510	8.9989000
39.195430	7.4717000
41.899920	6.2089000
44.791010	5.1646000
47.881590	4.3008000
51.185420	3.5860000
54.717210	2.9943000
58.492700	2.4912000
62.528700	2.0764000
66.843180	1.7347000
71.455360	1.4532000
76.385780	1.2209000
81.656400	1.0285000
87.290690	0.86797000
93.313740	0.73581000
99.752390	0.62689000
106.63530	0.53700000
113.99310	0.46274000
121.85870	0.40128000
130.26690	0.35035000
139.25530	0.30804000
148.86400	0.27282000
159.13560	0.24341000
170.11590	0.21878000
181.85390	0.19808000
194.40180	0.18060000
207.81560	0.16577000
222.15480	0.15314000
237.48350	0.14230000
253.86990	0.13294000
271.38690	0.12480000
290.11260	0.11768000
310.13040	0.11139000
331.52940	0.10579000
354.40490	0.10076000
378.85880	0.096220000
405.00010	0.092076000
432.94510	0.088267000
