# Supplementary material for: Solving self-absorption in fluorescence
Source: IUCrJ. 2019 May 10;6(Pt 4):586–602. doi: 10.1107/S2052252519005128 (PMC6608621; doi:10.1107/S2052252519005128)
Supplement: Supplementary file 1 [file m-06-00586-sup1.zip › SeAFFluX_package_v2/ffast_files/35.csv]

ENERGY	MU_RHO
0.069239420	2138.6000
0.069345000	2162.9000
0.069749500	2258.4000
0.070029900	2326.7000
0.070380000	3809.5000
0.070450500	3838.0000
0.071502000	4286.2000
0.074016950	5546.3000
0.079124110	9006.8000
0.084583680	13592.000
0.090419950	19048.000
0.096658930	25012.000
0.10332840	31029.000
0.11045810	36629.000
0.11807970	41409.000
0.12622720	45084.000
0.13493680	47503.000
0.14424750	48650.000
0.15420050	48611.000
0.16484040	47545.000
0.17621440	45646.000
0.17787000	45325.000
0.18059250	44779.000
0.18131850	44630.000
0.18240750	46761.000
0.18513000	46236.000
0.18551400	46161.000
0.18837320	45593.000
0.18911070	45444.000
0.19024650	46189.000
0.19308600	45631.000
0.20137090	43970.000
0.21526550	41124.000
0.23011880	38102.000
0.24599700	35009.000
0.25137000	34007.000
0.25521750	33304.000
0.25624350	33119.000
0.25778250	34257.000
0.26163000	33569.000
0.26297080	33333.000
0.28111580	30297.000
0.30051280	27363.000
0.32124820	24561.000
0.34341430	21927.000
0.36710990	19482.000
0.39244050	17236.000
0.41951890	15191.000
0.44846570	13345.000
0.47940980	11689.000
0.51248910	10212.000
0.54785080	8900.5000
0.58565250	7741.5000
0.62606250	6721.1000
0.66926090	5825.5000
0.71543990	5041.7000
0.76480520	4357.1000
0.81757680	3759.9000
0.87398960	3240.9000
0.90000000	3035.2000
0.90450000	3001.5000
0.90902250	2968.2000
0.91356761	2935.2000
0.91813545	2902.6000
0.92272613	2870.4000
0.92733976	2838.5000
0.93197646	2807.0000
0.93663634	2775.8000
0.94131952	2744.9000
0.94602612	2714.4000
0.95075625	2684.2000
0.95551003	2654.3000
0.96028758	2624.8000
0.96508902	2595.6000
0.96991446	2566.8000
0.97476404	2538.2000
0.97963786	2510.0000
0.98453605	2482.0000
0.98945873	2454.4000
0.99440602	2427.1000
0.99937805	2400.1000
1.0043749	2370.3000
1.0093968	2340.4000
1.0144438	2310.9000
1.0195160	2281.8000
1.0246136	2253.1000
1.0297367	2224.5000
1.0348853	2196.3000
1.0400598	2168.4000
1.0452601	2140.9000
1.0504864	2113.7000
1.0557388	2086.9000
1.0610175	2060.5000
1.0663226	2034.4000
1.0716542	2008.7000
1.0770125	1983.3000
1.0823975	1958.2000
1.0878095	1933.5000
1.0932486	1909.1000
1.0987148	1885.0000
1.1042084	1861.2000
1.1097294	1837.7000
1.1152781	1814.6000
1.1208545	1791.7000
1.1264587	1769.2000
1.1320910	1746.9000
1.1377515	1725.0000
1.1434402	1703.3000
1.1491574	1681.9000
1.1549032	1660.8000
1.1606777	1640.0000
1.1664811	1619.4000
1.1723135	1599.1000
1.1781751	1579.1000
1.1840660	1559.3000
1.1899863	1539.8000
1.1959362	1520.6000
1.2019159	1501.6000
1.2079255	1482.8000
1.2139651	1464.3000
1.2200350	1446.1000
1.2261351	1428.0000
1.2322658	1410.2000
1.2384271	1392.7000
1.2446193	1375.3000
1.2508424	1358.2000
1.2570966	1341.4000
1.2633821	1324.7000
1.2696990	1308.2000
1.2760475	1292.0000
1.2824277	1276.0000
1.2888399	1260.1000
1.2952840	1244.5000
1.3017605	1228.7000
1.3082693	1213.1000
1.3148106	1197.7000
1.3213847	1182.3000
1.3279916	1167.1000
1.3346316	1152.1000
1.3413047	1137.2000
1.3480112	1122.6000
1.3547513	1108.2000
1.3615250	1094.0000
1.3683327	1080.0000
1.3751743	1066.1000
1.3820502	1052.5000
1.3889605	1039.0000
1.3959053	1025.7000
1.4028848	1012.6000
1.4098992	999.72000
1.4169487	986.98000
1.4240335	974.41000
1.4311536	962.02000
1.4383094	949.79000
1.4455009	937.72000
1.4527284	925.82000
1.4599921	914.08000
1.4672920	902.50000
1.4746285	891.08000
1.4820016	879.81000
1.4894117	868.69000
1.4968587	857.72000
1.5043430	846.90000
1.5118647	836.23000
1.5194240	825.70000
1.5270212	815.31000
1.5346563	805.06000
1.5423295	794.95000
1.5497311	785.37000
1.5500412	3897.0000
1.5500690	3896.8000
1.5577914	3846.7000
1.5655804	3797.1000
1.5734083	3748.1000
1.5812753	3699.8000
1.5891817	3652.1000
1.5958196	3612.7000
1.5961803	5102.8000
1.5971276	5095.0000
1.6051132	5029.4000
1.6131388	4964.8000
1.6212045	4900.9000
1.6293105	4837.9000
1.6374571	4775.7000
1.6456443	4714.3000
1.6538726	4653.8000
1.6621419	4594.0000
1.6704526	4534.9000
1.6788049	4476.7000
1.6871989	4419.2000
1.6956349	4362.4000
1.7041131	4306.4000
1.7126337	4251.1000
1.7211968	4196.5000
1.7298028	4142.6000
1.7384518	4089.5000
1.7471441	4037.0000
1.7558798	3985.2000
1.7646592	3934.0000
1.7734825	3883.6000
1.7804852	3844.2000
1.7823499	4402.9000
1.7835146	4395.7000
1.7912617	4348.1000
1.8002180	4294.0000
1.8092191	4240.6000
1.8182652	4187.9000
1.8273565	4135.8000
1.8364933	4084.4000
1.8456757	4033.6000
1.8549041	3983.5000
1.8641786	3934.0000
1.8734995	3885.3000
1.8828670	3837.7000
1.8922814	3790.7000
1.9017428	3744.3000
1.9112515	3698.6000
1.9208077	3653.4000
1.9304118	3608.9000
1.9400638	3564.9000
1.9497642	3521.5000
1.9595130	3478.7000
1.9693105	3436.4000
1.9791571	3394.7000
1.9890529	3353.5000
1.9989981	3312.9000
2.0089931	3272.8000
2.0190381	3232.9000
2.0291333	3193.4000
2.0392790	3154.3000
2.0494754	3115.7000
2.0597227	3077.6000
2.0700213	3040.0000
2.0803714	3002.7000
2.0907733	2965.8000
2.1012272	2929.3000
2.1117333	2893.3000
2.1222920	2857.7000
2.1329034	2822.6000
2.1435680	2788.0000
2.1542858	2753.7000
2.1650572	2719.9000
2.1758825	2686.5000
2.1867619	2653.5000
2.1976957	2620.9000
2.2086842	2588.7000
2.2197276	2556.9000
2.2308263	2525.5000
2.2419804	2494.5000
2.2531903	2463.9000
2.2644562	2433.7000
2.2757785	2403.8000
2.2871574	2374.3000
2.2985932	2345.1000
2.3100862	2316.3000
2.3216366	2287.8000
2.3332448	2259.4000
2.3449110	2231.4000
2.3566356	2203.8000
2.3684187	2176.4000
2.3802608	2149.4000
2.3921621	2122.8000
2.4041230	2096.4000
2.4161436	2070.4000
2.4282243	2044.7000
2.4403654	2019.4000
2.4525672	1994.3000
2.4648301	1969.5000
2.4771542	1945.1000
2.4895400	1920.9000
2.5019877	1897.1000
2.5144976	1873.5000
2.5270701	1850.3000
2.5397055	1827.3000
2.5524040	1804.6000
2.5651660	1782.2000
2.5779919	1760.0000
2.5908818	1738.2000
2.6038362	1716.6000
2.6168554	1695.3000
2.6299397	1674.2000
2.6430894	1653.4000
2.6563048	1632.9000
2.6695863	1612.6000
2.6829343	1592.6000
2.6963489	1572.8000
2.7098307	1553.3000
2.7233798	1534.0000
2.7369967	1515.0000
2.7506817	1496.2000
2.7644351	1477.6000
2.7782573	1459.3000
2.7921486	1441.2000
2.8061093	1423.3000
2.8201399	1405.6000
2.8342406	1388.2000
2.8484118	1371.0000
2.8626539	1354.0000
2.8769671	1337.2000
2.8913520	1320.6000
2.9058087	1304.3000
2.9203378	1288.1000
2.9349394	1272.2000
2.9496141	1256.4000
2.9643622	1240.9000
2.9791840	1225.6000
2.9940799	1210.4000
3.0090503	1195.0000
3.0240956	1179.6000
3.0392161	1164.4000
3.0544122	1149.4000
3.0696842	1134.6000
3.0850326	1119.9000
3.1004578	1105.5000
3.1159601	1090.8000
3.1315399	1076.4000
3.1471976	1062.1000
3.1629336	1048.1000
3.1787482	1034.2000
3.1946420	1020.5000
3.2106152	1006.9000
3.2266683	993.39000
3.2428016	980.09000
3.2590156	966.98000
3.2753107	954.04000
3.2916873	941.29000
3.3081457	928.72000
3.3246864	916.31000
3.3413099	904.09000
3.3580164	892.02000
3.3748065	880.13000
3.3916805	868.40000
3.4086389	856.83000
3.4256821	845.37000
3.4428105	834.07000
3.4600246	822.93000
3.4773247	811.94000
3.4947113	801.10000
3.5121849	790.41000
3.5297458	779.87000
3.5473945	769.48000
3.5651315	759.20000
3.5829572	748.88000
3.6008719	738.71000
3.6188763	728.68000
3.6369707	718.79000
3.6551555	709.03000
3.6734313	699.41000
3.6917985	689.93000
3.7102575	680.58000
3.7288088	671.36000
3.7474528	662.27000
3.7661901	653.30000
3.7850210	644.46000
3.8039461	635.74000
3.8229659	627.14000
3.8420807	618.67000
3.8612911	610.31000
3.8805975	602.07000
3.9000005	593.94000
3.9195005	585.92000
3.9390980	578.02000
3.9587935	570.22000
3.9785875	562.54000
3.9984804	554.96000
4.0184728	547.48000
4.0385652	540.11000
4.0587580	532.84000
4.0790518	525.68000
4.0994471	518.61000
4.1199443	511.64000
4.1405440	504.76000
4.1612467	497.98000
4.1820530	491.30000
4.2029632	484.70000
4.2239781	478.20000
4.2450980	471.79000
4.2663234	465.47000
4.2876551	459.23000
4.3090933	453.08000
4.3306388	447.02000
4.3522920	441.04000
4.3740535	435.14000
4.3959237	429.32000
4.4179033	423.58000
4.4399929	417.93000
4.4621928	412.35000
4.4845038	406.84000
4.5069263	401.41000
4.5294609	396.06000
4.5521082	390.78000
4.5748688	385.58000
4.5977431	380.44000
4.6207318	375.38000
4.6438355	370.38000
4.6670547	365.45000
4.6903900	360.60000
4.7138419	355.80000
4.7374111	351.08000
4.7610982	346.42000
4.7849037	341.82000
4.8088282	337.28000
4.8328723	332.80000
4.8570367	328.38000
4.8813219	324.02000
4.9057285	319.72000
4.9302571	315.47000
4.9549084	311.29000
4.9796829	307.16000
5.0045814	303.09000
5.0296043	299.07000
5.0547523	295.11000
5.0800260	291.20000
5.1054262	287.35000
5.1309533	283.55000
5.1566081	279.80000
5.1823911	276.10000
5.2083031	272.45000
5.2343446	268.86000
5.2605163	265.31000
5.2868189	261.81000
5.3132530	258.35000
5.3398192	254.95000
5.3665183	251.59000
5.3933509	248.28000
5.4203177	245.01000
5.4474193	241.78000
5.4746564	238.60000
5.5020297	235.47000
5.5295398	232.37000
5.5571875	229.32000
5.5849734	226.31000
5.6128983	223.34000
5.6409628	220.41000
5.6691676	217.52000
5.6975135	214.67000
5.7260010	211.86000
5.7546310	209.08000
5.7834042	206.35000
5.8123212	203.65000
5.8413828	200.99000
5.8705897	198.36000
5.8999427	195.77000
5.9294424	193.21000
5.9590896	190.69000
5.9888850	188.20000
6.0188295	185.75000
6.0489236	183.33000
6.0791682	180.94000
6.1095641	178.58000
6.1401119	176.26000
6.1708125	173.97000
6.2016665	171.70000
6.2326749	169.47000
6.2638382	167.27000
6.2951574	165.10000
6.3266332	162.96000
6.3582664	160.84000
6.3900577	158.76000
6.4220080	156.70000
6.4541180	154.67000
6.4863886	152.67000
6.5188206	150.69000
6.5514147	148.74000
6.5841717	146.82000
6.9153650	129.03000
7.3925250	107.90000
7.9026090	90.238000
8.4478900	75.345000
9.0307940	62.792000
9.6539190	51.814000
10.320040	42.820000
11.032120	35.440000
11.793340	29.380000
12.607080	24.395000
13.204230	21.464000
13.406330	20.586000
13.460230	20.359000
13.476970	149.99000
13.541070	147.85000
13.743170	141.36000
14.406880	123.15000
15.400950	103.12000
16.463620	86.951000
17.599610	73.457000
18.813980	61.564000
20.112150	51.521000
21.499880	43.069000
22.983380	35.986000
24.569230	30.070000
26.264500	25.141000
28.076760	20.897000
30.014050	17.323000
32.085020	14.368000
34.298890	11.923000
36.665510	9.8996000
39.195430	8.2225000
41.899920	6.8324000
44.791010	5.6827000
47.881590	4.7313000
51.185420	3.9438000
54.717210	3.2918000
58.492700	2.7515000
62.528700	2.2917000
66.843180	1.9127000
71.455360	1.6004000
76.385780	1.3430000
81.656400	1.1295000
87.290690	0.95173000
93.313740	0.80528000
99.752390	0.68455000
106.63530	0.58493000
113.99310	0.50262000
121.85870	0.43452000
130.26690	0.37809000
139.25530	0.33124000
148.86400	0.29224000
159.13560	0.25973000
170.11590	0.23252000
181.85390	0.20968000
194.40180	0.19042000
207.81560	0.17413000
222.15480	0.16027000
237.48350	0.14842000
253.86990	0.13822000
271.38690	0.12938000
290.11260	0.12168000
310.13040	0.11490000
331.52940	0.10889000
354.40490	0.10353000
378.85880	0.098706000
405.00010	0.094326000
432.94510	0.090321000
