# Supplementary material for: Solving self-absorption in fluorescence
Source: IUCrJ. 2019 May 10;6(Pt 4):586–602. doi: 10.1107/S2052252519005128 (PMC6608621; doi:10.1107/S2052252519005128)
Supplement: Supplementary file 1 [file m-06-00586-sup1.zip › SeAFFluX_package_v2/ffast_files/36.csv]

ENERGY	MU_RHO
0.089344500	2312.6000
0.090419950	2579.9000
0.090678000	2647.9000
0.096658930	4747.0000
0.10332840	8388.2000
0.11045810	13269.000
0.11807970	19054.000
0.12622720	25188.000
0.13493680	31028.000
0.14424750	36002.000
0.15420050	39710.000
0.16484040	41969.000
0.17621440	42791.000
0.18837320	42334.000
0.20137090	40839.000
0.20952400	39567.000
0.21273100	39020.000
0.21358620	38871.000
0.21486900	41126.000
0.21526550	41060.000
0.21824600	40557.000
0.22158650	39979.000
0.22247730	39823.000
0.22381350	40610.000
0.22715400	40035.000
0.23011880	39519.000
0.24599700	36726.000
0.26297080	33774.000
0.28111580	30779.000
0.28256340	30550.000
0.28688830	29874.000
0.28804170	29696.000
0.28977160	30708.000
0.29409660	30047.000
0.30051280	29093.000
0.32124820	26231.000
0.34341430	23523.000
0.36710990	20991.000
0.39244050	18636.000
0.41951890	16472.000
0.44846570	14502.000
0.47940980	12724.000
0.51248910	11131.000
0.54785080	9709.8000
0.58565250	8450.1000
0.62606250	7338.0000
0.66926090	6360.2000
0.71543990	5503.2000
0.76480520	4754.4000
0.81757680	4102.0000
0.87398960	3534.6000
0.90000000	3309.5000
0.90450000	3272.6000
0.90902250	3236.0000
0.91356761	3199.9000
0.91813545	3164.1000
0.92272613	3128.8000
0.92733976	3093.8000
0.93197646	3059.2000
0.93663634	3024.9000
0.94131952	2991.1000
0.94602612	2957.6000
0.95075625	2924.4000
0.95551003	2891.7000
0.96028758	2859.2000
0.96508902	2827.2000
0.96991446	2795.5000
0.97476404	2764.1000
0.97963786	2733.1000
0.98453605	2702.5000
0.98945873	2672.2000
0.99440602	2642.2000
0.99937805	2612.5000
1.0043749	2579.7000
1.0093968	2546.8000
1.0144438	2514.3000
1.0195160	2482.2000
1.0246136	2450.6000
1.0297367	2419.4000
1.0348853	2388.6000
1.0400598	2358.2000
1.0452601	2328.2000
1.0504864	2298.6000
1.0557388	2269.4000
1.0610175	2240.6000
1.0663226	2212.2000
1.0716542	2184.2000
1.0770125	2156.5000
1.0823975	2129.2000
1.0878095	2102.3000
1.0932486	2075.7000
1.0987148	2049.5000
1.1042084	2023.6000
1.1097294	1998.1000
1.1152781	1972.9000
1.1208545	1948.0000
1.1264587	1923.4000
1.1320910	1899.2000
1.1377515	1875.3000
1.1434402	1851.8000
1.1491574	1828.5000
1.1549032	1805.5000
1.1606777	1782.6000
1.1664811	1760.0000
1.1723135	1737.8000
1.1781751	1715.8000
1.1840660	1694.1000
1.1899863	1672.7000
1.1959362	1651.6000
1.2019159	1630.8000
1.2079255	1610.3000
1.2139651	1590.0000
1.2200350	1570.0000
1.2261351	1550.2000
1.2322658	1530.7000
1.2384271	1511.5000
1.2446193	1492.5000
1.2508424	1473.8000
1.2570966	1455.3000
1.2633821	1437.0000
1.2696990	1419.0000
1.2760475	1401.3000
1.2824277	1383.7000
1.2888399	1366.4000
1.2952840	1349.4000
1.3017605	1332.5000
1.3082693	1315.9000
1.3148106	1299.5000
1.3213847	1283.3000
1.3279916	1267.3000
1.3346316	1251.5000
1.3413047	1235.9000
1.3480112	1220.6000
1.3547513	1205.4000
1.3615250	1190.4000
1.3683327	1175.7000
1.3751743	1161.1000
1.3820502	1146.7000
1.3889605	1132.5000
1.3959053	1118.4000
1.4028848	1104.6000
1.4098992	1091.0000
1.4169487	1077.5000
1.4240335	1064.2000
1.4311536	1051.0000
1.4383094	1038.1000
1.4455009	1025.3000
1.4527284	1012.6000
1.4599921	1000.2000
1.4672920	987.86000
1.4746285	975.71000
1.4820016	963.72000
1.4894117	951.89000
1.4968587	940.20000
1.5043430	928.67000
1.5118647	917.29000
1.5194240	906.05000
1.5270212	894.96000
1.5346563	884.01000
1.5423295	873.20000
1.5500412	862.53000
1.5577914	851.99000
1.5655804	841.59000
1.5734083	831.33000
1.5812753	821.20000
1.5891817	811.19000
1.5971276	801.32000
1.6051132	791.57000
1.6131388	781.94000
1.6212045	772.44000
1.6293105	763.06000
1.6374571	753.80000
1.6456443	744.65000
1.6538726	735.63000
1.6621419	726.72000
1.6704526	717.88000
1.6747007	713.26000
1.6750994	3420.1000
1.6788049	3400.4000
1.6871989	3356.4000
1.6956349	3313.0000
1.7041131	3270.1000
1.7126337	3227.8000
1.7211968	3186.0000
1.7269841	3158.2000
1.7274159	4452.5000
1.7298028	4436.6000
1.7384518	4379.3000
1.7471441	4322.8000
1.7558798	4267.1000
1.7646592	4212.1000
1.7734825	4157.8000
1.7823499	4104.2000
1.7912617	4051.3000
1.8002180	3999.0000
1.8092191	3947.5000
1.8182652	3896.7000
1.8273565	3846.5000
1.8364933	3796.9000
1.8456757	3748.0000
1.8549041	3699.7000
1.8641786	3652.1000
1.8734995	3605.1000
1.8828670	3558.7000
1.8922814	3512.9000
1.9017428	3467.7000
1.9112515	3423.1000
1.9194747	3385.1000
1.9208077	3379.0000
1.9225253	3875.5000
1.9304118	3835.7000
1.9400638	3787.7000
1.9497642	3740.3000
1.9595130	3693.6000
1.9693105	3647.4000
1.9791571	3601.8000
1.9890529	3556.8000
1.9989981	3512.3000
2.0089931	3468.5000
2.0190381	3425.4000
2.0291333	3383.2000
2.0392790	3341.6000
2.0494754	3300.6000
2.0597227	3260.1000
2.0700213	3220.2000
2.0803714	3180.8000
2.0907733	3141.9000
2.1012272	3103.6000
2.1117333	3065.7000
2.1222920	3028.4000
2.1329034	2991.5000
2.1435680	2955.1000
2.1542858	2919.2000
2.1650572	2883.8000
2.1758825	2848.8000
2.1867619	2813.9000
2.1976957	2779.4000
2.2086842	2745.4000
2.2197276	2711.8000
2.2308263	2678.6000
2.2419804	2645.8000
2.2531903	2613.3000
2.2644562	2581.2000
2.2757785	2549.5000
2.2871574	2518.1000
2.2985932	2487.1000
2.3100862	2456.6000
2.3216366	2426.4000
2.3332448	2396.6000
2.3449110	2367.1000
2.3566356	2338.0000
2.3684187	2309.3000
2.3802608	2280.9000
2.3921621	2252.9000
2.4041230	2225.2000
2.4161436	2197.9000
2.4282243	2170.9000
2.4403654	2144.2000
2.4525672	2117.9000
2.4648301	2091.8000
2.4771542	2066.1000
2.4895400	2040.7000
2.5019877	2015.6000
2.5144976	1990.6000
2.5270701	1965.9000
2.5397055	1941.6000
2.5524040	1917.5000
2.5651660	1893.7000
2.5779919	1870.2000
2.5908818	1847.0000
2.6038362	1824.1000
2.6168554	1801.5000
2.6299397	1779.2000
2.6430894	1757.1000
2.6563048	1735.3000
2.6695863	1713.8000
2.6829343	1692.5000
2.6963489	1671.5000
2.7098307	1650.8000
2.7233798	1630.3000
2.7369967	1610.1000
2.7506817	1590.1000
2.7644351	1570.4000
2.7782573	1550.9000
2.7921486	1531.6000
2.8061093	1512.7000
2.8201399	1493.9000
2.8342406	1475.4000
2.8484118	1457.1000
2.8626539	1439.0000
2.8769671	1421.2000
2.8913520	1403.6000
2.9058087	1386.2000
2.9203378	1369.0000
2.9349394	1352.1000
2.9496141	1335.4000
2.9643622	1318.8000
2.9791840	1302.5000
2.9940799	1286.4000
3.0090503	1270.1000
3.0240956	1253.7000
3.0392161	1237.5000
3.0544122	1221.5000
3.0696842	1205.7000
3.0850326	1190.1000
3.1004578	1174.7000
3.1159601	1159.6000
3.1315399	1144.6000
3.1471976	1129.8000
3.1629336	1115.2000
3.1787482	1100.8000
3.1946420	1086.6000
3.2106152	1072.6000
3.2266683	1058.8000
3.2428016	1045.1000
3.2590156	1031.7000
3.2753107	1018.4000
3.2916873	1005.2000
3.3081457	992.29000
3.3246864	979.52000
3.3413099	966.91000
3.3580164	954.29000
3.3748065	941.66000
3.3916805	929.20000
3.4086389	916.91000
3.4256821	904.79000
3.4428105	892.83000
3.4600246	880.98000
3.4773247	869.17000
3.4947113	857.52000
3.5121849	846.03000
3.5297458	834.71000
3.5473945	823.54000
3.5651315	812.53000
3.5829572	801.67000
3.6008719	790.96000
3.6188763	780.40000
3.6369707	769.98000
3.6551555	759.72000
3.6734313	749.59000
3.6917985	739.60000
3.7102575	729.75000
3.7288088	720.04000
3.7474528	710.46000
3.7661901	701.02000
3.7850210	691.70000
3.8039461	682.51000
3.8229659	673.45000
3.8420807	664.52000
3.8612911	655.53000
3.8805975	646.67000
3.9000005	637.93000
3.9195005	629.31000
3.9390980	620.81000
3.9587935	612.43000
3.9785875	604.17000
3.9984804	596.02000
4.0184728	587.98000
4.0385652	580.01000
4.0587580	572.16000
4.0790518	564.42000
4.0994471	556.79000
4.1199443	549.26000
4.1405440	541.83000
4.1612467	534.51000
4.1820530	527.30000
4.2029632	520.16000
4.2239781	513.12000
4.2450980	506.19000
4.2663234	499.34000
4.2876551	492.60000
4.3090933	485.95000
4.3306388	479.39000
4.3522920	472.92000
4.3740535	466.54000
4.3959237	460.25000
4.4179033	454.04000
4.4399929	447.93000
4.4621928	441.90000
4.4845038	435.95000
4.5069263	430.08000
4.5294609	424.30000
4.5521082	418.59000
4.5748688	412.97000
4.5977431	407.42000
4.6207318	401.95000
4.6438355	396.55000
4.6670547	391.23000
4.6903900	385.99000
4.7138419	380.81000
4.7374111	375.71000
4.7610982	370.68000
4.7849037	365.72000
4.8088282	360.82000
4.8328723	356.00000
4.8570367	351.24000
4.8813219	346.54000
4.9057285	341.91000
4.9302571	337.35000
4.9549084	332.84000
4.9796829	328.40000
5.0045814	324.02000
5.0296043	319.71000
5.0547523	315.45000
5.0800260	311.24000
5.1054262	307.10000
5.1309533	303.01000
5.1566081	298.98000
5.1823911	295.01000
5.2083031	291.09000
5.2343446	287.22000
5.2605163	283.41000
5.2868189	279.65000
5.3132530	275.94000
5.3398192	272.28000
5.3665183	268.67000
5.3933509	265.11000
5.4203177	261.60000
5.4474193	258.13000
5.4746564	254.70000
5.5020297	251.32000
5.5295398	247.99000
5.5571875	244.71000
5.5849734	241.47000
5.6128983	238.27000
5.6409628	235.12000
5.6691676	232.01000
5.6975135	228.94000
5.7260010	225.92000
5.7546310	222.93000
5.7834042	219.99000
5.8123212	217.09000
5.8413828	214.22000
5.8705897	211.40000
5.8999427	208.61000
5.9294424	205.86000
5.9590896	203.15000
5.9888850	200.48000
6.0188295	197.84000
6.0489236	195.24000
6.0791682	192.67000
6.1095641	190.14000
6.1401119	187.65000
6.1708125	185.18000
6.2016665	182.75000
6.2326749	180.36000
6.2638382	177.99000
6.2951574	175.66000
6.3266332	173.36000
6.3582664	171.09000
6.3900577	168.85000
6.4220080	166.65000
6.4541180	164.47000
6.4863886	162.32000
6.5188206	160.20000
6.5514147	158.11000
6.5841717	156.05000
6.9153650	137.23000
7.3925250	115.17000
7.9026090	96.361000
8.4478900	80.644000
9.0307940	67.165000
9.6539190	55.422000
10.320040	45.799000
11.032120	37.904000
11.793340	31.419000
12.607080	26.085000
13.476970	21.692000
14.039090	19.391000
14.253970	18.602000
14.311270	18.400000
14.406880	131.66000
14.612110	126.19000
15.400950	108.46000
16.463620	90.931000
17.599610	76.684000
18.813980	64.714000
20.112150	54.240000
21.499880	45.398000
22.983380	37.966000
24.569230	31.744000
26.264500	26.550000
28.076760	22.143000
30.014050	18.382000
32.085020	15.242000
34.298890	12.646000
36.665510	10.497000
39.195430	8.7184000
41.899920	7.2450000
44.791010	6.0234000
47.881590	5.0127000
51.185420	4.1762000
54.717210	3.4839000
58.492700	2.9106000
62.528700	2.4343000
66.843180	2.0309000
71.455360	1.6984000
76.385780	1.4240000
81.656400	1.1966000
87.290690	1.0070000
93.313740	0.85095000
99.752390	0.72226000
106.63530	0.61608000
113.99310	0.52838000
121.85870	0.45584000
130.26690	0.39575000
139.25530	0.34590000
148.86400	0.30445000
159.13560	0.26991000
170.11590	0.24105000
181.85390	0.21686000
194.40180	0.19650000
207.81560	0.17931000
222.15480	0.16472000
237.48350	0.15227000
253.86990	0.14159000
271.38690	0.13236000
290.11260	0.12434000
310.13040	0.11732000
331.52940	0.11111000
354.40490	0.10559000
378.85880	0.10064000
405.00010	0.096165000
432.94510	0.092082000
