# Supplementary material for: Solving self-absorption in fluorescence
Source: IUCrJ. 2019 May 10;6(Pt 4):586–602. doi: 10.1107/S2052252519005128 (PMC6608621; doi:10.1107/S2052252519005128)
Supplement: Supplementary file 1 [file m-06-00586-sup1.zip › SeAFFluX_package_v2/ffast_files/37.csv]

ENERGY	MU_RHO
0.11045810	1155.5000
0.11085150	1198.3000
0.11124100	1242.1000
0.11168820	1294.1000
0.11235900	2177.9000
0.11250600	2207.2000
0.11403600	2533.8000
0.11807970	3617.3000
0.12622720	7006.1000
0.13493680	11953.000
0.14424750	18003.000
0.15420050	24421.000
0.16484040	30357.000
0.17621440	35097.000
0.18837320	38218.000
0.20137090	39621.000
0.21526550	39460.000
0.23011880	38041.000
0.23373000	37568.000
0.23730750	37064.000
0.23826150	36924.000
0.23969250	39343.000
0.24245200	38943.000
0.24327000	38822.000
0.24599700	38410.000
0.24616300	38385.000
0.24715260	38232.000
0.24863700	39096.000
0.25234800	38525.000
0.26297080	36834.000
0.28111580	33880.000
0.30051280	30794.000
0.31565800	28526.000
0.32048950	27835.000
0.32124820	27728.000
0.32177790	27653.000
0.32371050	28650.000
0.32854200	27970.000
0.34341430	25987.000
0.36710990	23157.000
0.39244050	20539.000
0.41951890	18147.000
0.44846570	15980.000
0.47940980	14026.000
0.51248910	12273.000
0.54785080	10709.000
0.58565250	9322.2000
0.62606250	8097.4000
0.66926090	7019.9000
0.71543990	6075.1000
0.76480520	5249.1000
0.81757680	4529.1000
0.87398960	3902.7000
0.93429480	3359.2000
0.99876120	2888.4000
1.0676760	2430.5000
1.1413450	2047.4000
1.2200980	1727.3000
1.3042850	1459.2000
1.3942810	1233.1000
1.4904860	1043.6000
1.5933290	884.55000
1.7032690	750.89000
1.7683120	685.33000
1.7953780	660.50000
1.8025960	654.11000
1.8134220	3114.6000
1.8207950	3074.2000
1.8266220	3042.8000
1.8404880	2969.7000
1.8545800	2897.8000
1.8620360	2860.7000
1.8732190	3985.3000
1.9011780	3802.8000
1.9464300	3548.6000
2.0237980	3190.0000
2.0547740	3065.2000
2.0630350	3033.3000
2.0754250	3440.4000
2.0807330	3418.4000
2.1064020	3315.5000
2.2243040	2903.2000
2.3777810	2475.2000
2.5418480	2100.1000
2.7172350	1779.1000
2.9047240	1505.5000
3.1051500	1269.3000
3.3194060	1066.6000
3.5484450	897.23000
3.7932880	751.66000
4.0550240	628.15000
4.3348210	524.10000
4.6339240	437.07000
4.9536640	364.53000
5.2954670	304.35000
5.6608550	254.37000
6.0514530	212.83000
6.4690040	178.18000
6.9153650	149.34000
7.3925250	125.30000
7.9026090	105.20000
8.4478900	88.068000
9.0307940	73.552000
9.6539190	60.696000
10.320040	50.159000
11.032120	41.513000
11.793340	34.410000
12.607080	28.566000
13.476970	23.753000
14.406880	19.783000
14.895710	18.066000
15.123700	17.337000
15.184500	17.149000
15.275700	121.33000
15.400950	118.42000
15.503690	116.10000
16.463620	97.877000
17.599610	82.162000
18.813980	69.307000
20.112150	58.428000
21.499880	48.973000
22.983380	41.000000
24.569230	34.305000
26.264500	28.705000
28.076760	23.949000
30.014050	19.966000
32.085020	16.570000
34.298890	13.744000
36.665510	11.406000
39.195430	9.4711000
41.899920	7.8694000
44.791010	6.5426000
47.881590	5.4419000
51.185420	4.5311000
54.717210	3.7773000
58.492700	3.1532000
62.528700	2.6364000
66.843180	2.2061000
71.455360	1.8434000
76.385780	1.5443000
81.656400	1.2961000
87.290690	1.0892000
93.313740	0.91883000
99.752390	0.77835000
106.63530	0.66242000
113.99310	0.56666000
121.85870	0.48747000
130.26690	0.42189000
139.25530	0.36750000
148.86400	0.32229000
159.13560	0.28463000
170.11590	0.25318000
181.85390	0.22684000
194.40180	0.20469000
207.81560	0.18601000
222.15480	0.17016000
237.48350	0.15666000
253.86990	0.14508000
271.38690	0.13511000
290.11260	0.12644000
310.13040	0.11885000
331.52940	0.11216000
354.40490	0.10621000
378.85880	0.10087000
405.00010	0.096052000
432.94510	0.091657000
