# Supplementary material for: Solving self-absorption in fluorescence
Source: IUCrJ. 2019 May 10;6(Pt 4):586–602. doi: 10.1107/S2052252519005128 (PMC6608621; doi:10.1107/S2052252519005128)
Supplement: Supplementary file 1 [file m-06-00586-sup1.zip › SeAFFluX_package_v2/ffast_files/38.csv]

ENERGY	MU_RHO
0.019999500	449530.00
0.020298000	425200.00
0.020833140	385630.00
0.022270630	299840.00
0.023807300	226370.00
0.025450010	165710.00
0.027206060	118950.00
0.029083270	84538.000
0.031090020	59956.000
0.033235230	42709.000
0.035528460	30716.000
0.036946000	25473.000
0.037511500	23721.000
0.037662300	23281.000
0.037888500	23186.000
0.037979930	22940.000
0.038454000	21720.000
0.040600540	17271.000
0.043401980	13356.000
0.046396710	10626.000
0.049598090	8701.4000
0.053020350	7325.6000
0.056678760	6324.7000
0.060589590	5580.7000
0.064770280	5013.6000
0.069239420	4569.1000
0.074016950	4210.5000
0.079124110	3913.0000
0.084583680	3660.4000
0.090419950	3441.8000
0.096658930	3248.4000
0.10332840	3073.9000
0.11045810	2914.1000
0.11807970	2765.9000
0.12622720	2627.0000
0.13043800	2561.6000
0.13230000	2533.8000
0.13243450	2531.8000
0.13296690	2524.0000
0.13376550	4478.2000
0.13432500	4543.4000
0.13493680	4617.4000
0.13567500	6031.3000
0.13576200	6050.0000
0.13770000	6493.0000
0.14424750	8426.5000
0.15420050	12731.000
0.16484040	18151.000
0.17621440	23928.000
0.18837320	29233.000
0.20137090	33378.000
0.21526550	35970.000
0.23011880	36941.000
0.24599700	36466.000
0.26297080	34860.000
0.26371800	34772.000
0.26775450	34278.000
0.26883090	34142.000
0.27044550	36748.000
0.27420400	36263.000
0.27448200	36226.000
0.27840100	35701.000
0.27952020	35548.000
0.28111580	36505.000
0.28119900	36494.000
0.28539600	35917.000
0.30051280	33778.000
0.32124820	30829.000
0.34341430	27821.000
0.35035000	26930.000
0.35571250	26259.000
0.35714250	26083.000
0.35928750	26957.000
0.36465000	26301.000
0.36710990	26006.000
0.39244050	23166.000
0.41951890	20531.000
0.44846570	18120.000
0.47940980	15938.000
0.51248910	13980.000
0.54785080	12230.000
0.58565250	10671.000
0.62606250	9287.9000
0.66926090	8067.4000
0.71543990	6994.2000
0.76480520	6053.7000
0.81757680	5232.2000
0.87398960	4516.4000
0.93429480	3894.4000
0.99876120	3355.0000
1.0676760	2852.7000
1.1413450	2411.6000
1.2200980	2035.2000
1.3042850	1720.2000
1.3942810	1456.2000
1.4904860	1233.8000
1.5933290	1046.3000
1.7032690	888.67000
1.8207950	755.91000
1.9008080	681.57000
1.9299020	657.20000
1.9376600	650.92000
1.9464300	2794.5000
1.9492980	2783.3000
1.9666640	2716.8000
1.9783920	2673.2000
1.9967660	2606.7000
2.0047930	2578.3000
2.0168340	3557.8000
2.0469360	3418.7000
2.0807330	3273.7000
2.1719740	2926.7000
2.2052190	2814.1000
2.2140840	2785.1000
2.2243040	3165.3000
2.2273820	3154.4000
2.2606260	3040.0000
2.3777810	2683.4000
2.5418480	2281.0000
2.7172350	1934.2000
2.9047240	1639.5000
3.1051500	1382.4000
3.3194060	1161.6000
3.5484450	976.91000
3.7932880	822.35000
4.0550240	689.82000
4.3348210	576.59000
4.6339240	481.31000
4.9536640	401.67000
5.2954670	335.33000
5.6608550	280.05000
6.0514530	234.15000
6.4690040	195.98000
6.9153650	164.18000
7.3925250	137.66000
7.9026090	115.56000
8.4478900	97.092000
9.0307940	81.164000
9.6539190	67.259000
10.320040	55.584000
11.032120	46.001000
11.793340	38.125000
12.607080	31.646000
13.476970	26.308000
14.406880	21.904000
15.400950	18.267000
15.782510	17.097000
16.024080	16.410000
16.088500	16.235000
16.185120	111.46000
16.426690	106.69000
16.463620	105.99000
17.599610	87.924000
18.813980	73.894000
20.112150	62.338000
21.499880	52.491000
22.983380	43.997000
24.569230	36.842000
26.264500	30.843000
28.076760	25.739000
30.014050	21.463000
32.085020	17.904000
34.298890	14.852000
36.665510	12.322000
39.195430	10.230000
41.899920	8.4978000
44.791010	7.0638000
47.881590	5.8759000
51.185420	4.8900000
54.717210	4.0742000
58.492700	3.3988000
62.528700	2.8396000
66.843180	2.3764000
71.455360	1.9896000
76.385780	1.6651000
81.656400	1.3961000
87.290690	1.1720000
93.313740	0.98731000
99.752390	0.83506000
106.63530	0.70942000
113.99310	0.60566000
121.85870	0.51986000
130.26690	0.44882000
139.25530	0.38992000
148.86400	0.34100000
159.13560	0.30028000
170.11590	0.26630000
181.85390	0.23786000
194.40180	0.21398000
207.81560	0.19387000
222.15480	0.17684000
237.48350	0.16236000
253.86990	0.14996000
271.38690	0.13930000
290.11260	0.13005000
310.13040	0.12198000
331.52940	0.11487000
354.40490	0.10857000
378.85880	0.10293000
405.00010	0.097840000
432.94510	0.093208000
