# Supplementary material for: Solving self-absorption in fluorescence
Source: IUCrJ. 2019 May 10;6(Pt 4):586–602. doi: 10.1107/S2052252519005128 (PMC6608621; doi:10.1107/S2052252519005128)
Supplement: Supplementary file 1 [file m-06-00586-sup1.zip › SeAFFluX_package_v2/ffast_files/39.csv]

ENERGY	MU_RHO
0.025728000	182340.00
0.026112000	171650.00
0.027206060	145230.00
0.029083270	110490.00
0.031090020	82879.000
0.033235230	61580.000
0.035528460	45632.000
0.037979930	33917.000
0.040600540	25402.000
0.043401980	19240.000
0.044492000	17412.000
0.045173000	16396.000
0.045354600	16140.000
0.045627000	16639.000
0.046308000	15782.000
0.046396710	15676.000
0.049598090	12540.000
0.053020350	10275.000
0.056678760	8616.3000
0.060589590	7386.0000
0.064770280	6458.8000
0.069239420	5746.7000
0.074016950	5188.2000
0.079124110	4740.0000
0.084583680	4371.6000
0.090419950	4061.7000
0.096658930	3795.4000
0.10332840	3561.9000
0.11045810	3354.0000
0.11807970	3165.7000
0.12622720	2992.8000
0.13493680	2831.9000
0.14424750	2680.5000
0.15420050	2536.8000
0.15425200	2536.1000
0.15640800	2507.2000
0.15661300	2504.4000
0.15724260	2496.1000
0.15818700	5308.6000
0.15880200	5384.5000
0.15944040	5465.5000
0.16039800	7486.6000
0.16054800	7520.1000
0.16279200	8049.0000
0.16484040	8577.8000
0.17621440	12441.000
0.18837320	17531.000
0.20137090	22817.000
0.21526550	27502.000
0.23011880	30975.000
0.24599700	32935.000
0.26297080	33389.000
0.28111580	32559.000
0.29429400	31414.000
0.29879850	30954.000
0.29999970	30827.000
0.30051280	33672.000
0.30180150	33534.000
0.30615200	33053.000
0.30630600	33036.000
0.31083800	32516.000
0.31208760	32371.000
0.31396200	33363.000
0.31864800	32808.000
0.32124820	32496.000
0.34341430	29794.000
0.36710990	26958.000
0.38572800	24859.000
0.39163200	24224.000
0.39244050	24138.000
0.39320640	24057.000
0.39556800	24867.000
0.40147200	24245.000
0.41951890	22447.000
0.44846570	19879.000
0.47940980	17526.000
0.51248910	15390.000
0.54785080	13472.000
0.58565250	11764.000
0.62606250	10250.000
0.66926090	8911.3000
0.71543990	7730.3000
0.76480520	6693.2000
0.81757680	5785.8000
0.87398960	4994.7000
0.93429480	4306.6000
0.99876120	3710.0000
1.0676760	3149.9000
1.1413450	2676.2000
1.2200980	2273.2000
1.3042850	1920.8000
1.3942810	1623.7000
1.4904860	1374.7000
1.5933290	1165.5000
1.7032690	988.66000
1.8207950	839.93000
1.9464300	714.65000
2.0384000	639.64000
2.0696000	616.82000
2.0779200	610.94000
2.0807330	2586.8000
2.0904000	2552.8000
2.1123900	2477.5000
2.1216000	2446.9000
2.1447220	2372.2000
2.1533440	2345.2000
2.1662770	3234.2000
2.1986100	3102.8000
2.2243040	3006.1000
2.3250500	2672.5000
2.3606370	2569.3000
2.3701270	2542.8000
2.3777810	2901.6000
2.3843620	2881.7000
2.4199500	2777.6000
2.5418480	2462.1000
2.7172350	2095.0000
2.9047240	1778.0000
3.1051500	1500.4000
3.3194060	1260.4000
3.5484450	1059.6000
3.7932880	891.65000
4.0550240	751.00000
4.3348210	630.53000
4.6339240	527.13000
4.9536640	440.18000
5.2954670	367.46000
5.6608550	307.06000
6.0514530	256.59000
6.4690040	214.60000
6.9153650	179.69000
7.3925250	150.63000
7.9026090	126.35000
8.4478900	106.11000
9.0307940	88.995000
9.6539190	73.814000
10.320040	61.250000
11.032120	50.679000
11.793340	41.991000
12.607080	34.840000
13.476970	28.951000
14.406880	24.094000
15.400950	20.082000
16.463620	16.765000
16.697630	16.141000
16.953210	15.496000
17.021360	15.330000
17.123590	103.41000
17.379170	99.018000
17.599610	95.432000
18.813980	79.496000
20.112150	66.884000
21.499880	56.421000
22.983380	47.450000
24.569230	39.771000
26.264500	33.314000
28.076760	27.811000
30.014050	23.197000
32.085020	19.357000
34.298890	16.149000
36.665510	13.395000
39.195430	11.118000
41.899920	9.2337000
44.791010	7.6742000
47.881590	6.3826000
51.185420	5.3125000
54.717210	4.4239000
58.492700	3.6885000
62.528700	3.0796000
66.843180	2.5753000
71.455360	2.1575000
76.385780	1.8077000
81.656400	1.5142000
87.290690	1.2699000
93.313740	1.0685000
99.752390	0.90242000
106.63530	0.76535000
113.99310	0.65212000
121.85870	0.55849000
130.26690	0.48097000
139.25530	0.41670000
148.86400	0.36333000
159.13560	0.31892000
170.11590	0.28188000
181.85390	0.25091000
194.40180	0.22494000
207.81560	0.20307000
222.15480	0.18459000
237.48350	0.16890000
253.86990	0.15551000
271.38690	0.14401000
290.11260	0.13407000
310.13040	0.12542000
331.52940	0.11784000
354.40490	0.11113000
378.85880	0.10516000
405.00010	0.099794000
432.94510	0.094932000
