# Supplementary material for: Solving self-absorption in fluorescence
Source: IUCrJ. 2019 May 10;6(Pt 4):586–602. doi: 10.1107/S2052252519005128 (PMC6608621; doi:10.1107/S2052252519005128)
Supplement: Supplementary file 1 [file m-06-00586-sup1.zip › SeAFFluX_package_v2/ffast_files/4.csv]

ENERGY	MU_RHO
0.0084621000	53699.000
0.0085884000	55921.000
0.010690000	92803.000
0.011427610	100900.00
0.012216120	106530.00
0.013059030	109620.00
0.013960100	110340.00
0.014923350	108950.00
0.015953060	105810.00
0.017053820	101320.00
0.018230530	95856.000
0.019488440	89757.000
0.020833140	83316.000
0.022270630	76767.000
0.023807300	70294.000
0.025450010	64030.000
0.027206060	58066.000
0.029083270	52462.000
0.031090020	47249.000
0.033235230	42439.000
0.035528460	38024.000
0.037979930	33983.000
0.040600540	30305.000
0.043401980	26970.000
0.046396710	23959.000
0.049598090	21247.000
0.053020350	18811.000
0.056678760	16628.000
0.060589590	14676.000
0.064770280	12933.000
0.069239420	11381.000
0.074016950	9999.1000
0.079124110	8772.3000
0.084583680	7684.8000
0.090419950	6722.1000
0.096658930	5871.6000
0.10332840	5121.5000
0.10878000	4605.2000
0.11045810	4461.1000
0.11088900	4425.1000
0.11155500	170490.00
0.11322000	165250.00
0.11807970	151250.00
0.12622720	131350.00
0.13493680	113670.00
0.14424750	98012.000
0.15420050	84219.000
0.16484040	72122.000
0.17621440	61572.000
0.18837320	52422.000
0.20137090	44519.000
0.21526550	37718.000
0.23011880	31887.000
0.24599700	26902.000
0.26297080	22654.000
0.28111580	19042.000
0.30051280	15980.000
0.32124820	13389.000
0.34341430	11202.000
0.36710990	9358.9000
0.39244050	7808.6000
0.41951890	6506.9000
0.44846570	5415.6000
0.47940980	4501.2000
0.51248910	3736.4000
0.54785080	3097.6000
0.58565250	2565.2000
0.62606250	2122.1000
0.66926090	1754.0000
0.71543990	1448.6000
0.76480520	1195.4000
0.81757680	985.89000
0.87398960	812.63000
0.93429480	669.49000
0.99876120	551.34000
1.0676760	450.84000
1.1413450	368.63000
1.2200980	301.43000
1.3042850	246.48000
1.3942810	201.58000
1.4904860	164.86000
1.5933290	134.85000
1.7032690	110.32000
1.8207950	90.256000
1.9464300	73.857000
2.0807330	60.449000
2.2243040	49.165000
2.3777810	39.991000
2.5418480	32.541000
2.7172350	26.489000
2.9047240	21.574000
3.1051500	17.518000
3.3194060	14.188000
3.5484450	11.502000
3.7932880	9.3328000
4.0550240	7.5809000
4.3348210	6.1665000
4.6339240	5.0244000
4.9536640	4.1019000
5.2954670	3.3565000
5.6608550	2.7540000
6.0514530	2.2668000
6.4690040	1.8727000
6.9153650	1.5537000
7.3925250	1.2952000
7.9026090	1.0858000
8.4478900	0.91596000
9.0307940	0.77740000
9.6539190	0.66303000
10.320040	0.57052000
11.032120	0.49562000
11.793340	0.43489000
12.607080	0.38559000
13.476970	0.34549000
14.406880	0.31280000
15.400950	0.28611000
16.463620	0.26425000
17.599610	0.24631000
18.813980	0.23151000
20.112150	0.21927000
21.499880	0.20910000
22.983380	0.20059000
24.569230	0.19342000
26.264500	0.18736000
28.076760	0.18214000
30.014050	0.17762000
32.085020	0.17369000
34.298890	0.17020000
36.665510	0.16708000
39.195430	0.16424000
41.899920	0.16163000
44.791010	0.15918000
47.881590	0.15686000
51.185420	0.15464000
54.717210	0.15248000
58.492700	0.15036000
62.528700	0.14828000
66.843180	0.14619000
71.455360	0.14413000
76.385780	0.14204000
81.656400	0.13994000
87.290690	0.13782000
93.313740	0.13567000
99.752390	0.13350000
106.63530	0.13131000
113.99310	0.12908000
121.85870	0.12683000
130.26690	0.12456000
139.25530	0.12226000
148.86400	0.11994000
159.13560	0.11760000
170.11590	0.11525000
181.85390	0.11288000
194.40180	0.11050000
207.81560	0.10812000
222.15480	0.10572000
237.48350	0.10333000
253.86990	0.10094000
271.38690	0.098550000
290.11260	0.096169000
310.13040	0.093799000
331.52940	0.091442000
354.40490	0.089101000
378.85880	0.086778000
405.00010	0.084476000
432.94510	0.082196000
