# Supplementary material for: Solving self-absorption in fluorescence
Source: IUCrJ. 2019 May 10;6(Pt 4):586–602. doi: 10.1107/S2052252519005128 (PMC6608621; doi:10.1107/S2052252519005128)
Supplement: Supplementary file 1 [file m-06-00586-sup1.zip › SeAFFluX_package_v2/ffast_files/40.csv]

ENERGY	MU_RHO
0.010690000	162020.00
0.011427610	156300.00
0.012216120	145190.00
0.013059030	129980.00
0.013960100	112320.00
0.014923350	93901.000
0.015953060	76157.000
0.017053820	60092.000
0.018230530	46295.000
0.019488440	34973.000
0.020833140	26017.000
0.022270630	19137.000
0.023807300	13972.000
0.025450010	10161.000
0.027206060	7384.1000
0.028126000	6302.3000
0.028556500	5864.0000
0.028671300	5753.6000
0.028843500	126350.00
0.029083270	121920.00
0.029274000	118530.00
0.031090020	91486.000
0.033235230	68632.000
0.035528460	51432.000
0.037979930	38671.000
0.040600540	29287.000
0.043401980	22413.000
0.046396710	17374.000
0.049598090	13666.000
0.050274000	13041.000
0.051043500	12384.000
0.051248700	12217.000
0.051556500	12989.000
0.052326000	12433.000
0.053020350	11970.000
0.056678760	10007.000
0.060589590	8545.9000
0.064770280	7438.0000
0.069239420	6585.0000
0.074016950	5916.6000
0.079124110	5388.9000
0.084583680	4960.9000
0.090419950	4603.9000
0.096658930	4299.8000
0.10332840	4035.1000
0.11045810	3800.7000
0.11807970	3589.3000
0.12622720	3396.0000
0.13493680	3216.6000
0.14424750	3048.0000
0.15420050	2888.0000
0.16484040	2734.9000
0.17621440	2587.6000
0.17640000	2585.4000
0.17875200	2556.7000
0.17910000	2552.5000
0.17982000	2543.9000
0.18090000	5907.4000
0.18148800	5975.4000
0.18221760	6061.8000
0.18331200	8462.6000
0.18360000	8522.7000
0.18604800	9057.1000
0.18837320	9605.9000
0.20137090	13507.000
0.21526550	18340.000
0.23011880	23004.000
0.24599700	26798.000
0.26297080	29276.000
0.28111580	30308.000
0.30051280	30024.000
0.32124820	28704.000
0.32389000	28487.000
0.32884750	28058.000
0.33016950	27939.000
0.33215250	30637.000
0.33731600	30144.000
0.34247900	29634.000
0.34341430	29540.000
0.34385580	29496.000
0.34592100	30488.000
0.35108400	29958.000
0.36710990	28281.000
0.39244050	25640.000
0.41951890	22976.000
0.42169400	22772.000
0.42814850	22177.000
0.42986970	22021.000
0.43245150	22765.000
0.43890600	22182.000
0.44846570	21349.000
0.47940980	18891.000
0.51248910	16633.000
0.54785080	14588.000
0.58565250	12751.000
0.62606250	11118.000
0.66926090	9674.2000
0.71543990	8402.8000
0.76480520	7282.6000
0.81757680	6299.1000
0.87398960	5440.3000
0.93429480	4693.3000
0.99876120	4045.5000
1.0676760	3433.4000
1.1413450	2915.8000
1.2200980	2478.8000
1.3042850	2109.9000
1.3942810	1789.4000
1.4904860	1514.4000
1.5933290	1283.8000
1.7032690	1090.0000
1.8207950	925.75000
1.9464300	787.13000
2.0807330	670.22000
2.1778540	600.95000
2.2111890	579.59000
2.2200780	574.08000
2.2243040	2356.5000
2.2334120	2328.3000
2.2605660	2247.0000
2.2667460	2229.1000
2.2951660	2148.9000
2.3043930	2123.8000
2.3182330	2924.8000
2.3528340	2803.7000
2.3777810	2723.0000
2.4809680	2430.4000
2.5189420	2336.5000
2.5290680	2312.5000
2.5418480	2627.3000
2.5442580	2621.1000
2.5822320	2526.9000
2.7172350	2231.6000
2.9047240	1899.4000
3.1051500	1604.5000
3.3194060	1349.4000
3.5484450	1134.2000
3.7932880	953.90000
4.0550240	803.03000
4.3348210	676.65000
4.6339240	568.35000
4.9536640	475.36000
5.2954670	397.13000
5.6608550	331.74000
6.0514530	277.40000
6.4690040	232.09000
6.9153650	194.24000
7.3925250	162.74000
7.9026090	136.51000
8.4478900	114.61000
9.0307940	96.089000
9.6539190	79.996000
10.320040	66.411000
11.032120	55.150000
11.793340	45.671000
12.607080	37.876000
13.476970	31.456000
14.406880	26.162000
15.400950	21.793000
16.463620	18.181000
17.599610	15.192000
17.637650	15.105000
17.907610	14.503000
17.979600	14.349000
18.087590	95.056000
18.357550	91.064000
18.813980	84.814000
20.112150	70.963000
21.499880	59.752000
22.983380	50.383000
24.569230	42.320000
26.264500	35.475000
28.076760	29.623000
30.014050	24.716000
32.085020	20.629000
34.298890	17.225000
36.665510	14.362000
39.195430	11.917000
41.899920	9.8949000
44.791010	8.2215000
47.881590	6.8362000
51.185420	5.6887000
54.717210	4.7379000
58.492700	3.9484000
62.528700	3.2949000
66.843180	2.7536000
71.455360	2.3052000
76.385780	1.9336000
81.656400	1.6203000
87.290690	1.3578000
93.313740	1.1413000
99.752390	0.96272000
106.63530	0.81529000
113.99310	0.69347000
121.85870	0.59272000
130.26690	0.50929000
139.25530	0.44014000
148.86400	0.38270000
159.13560	0.33493000
170.11590	0.29510000
181.85390	0.26182000
194.40180	0.23392000
207.81560	0.21047000
222.15480	0.19067000
237.48350	0.17390000
253.86990	0.15960000
271.38690	0.14735000
290.11260	0.13680000
310.13040	0.12764000
331.52940	0.11964000
354.40490	0.11259000
378.85880	0.10634000
405.00010	0.10074000
432.94510	0.095691000
