# Supplementary material for: Solving self-absorption in fluorescence
Source: IUCrJ. 2019 May 10;6(Pt 4):586–602. doi: 10.1107/S2052252519005128 (PMC6608621; doi:10.1107/S2052252519005128)
Supplement: Supplementary file 1 [file m-06-00586-sup1.zip › SeAFFluX_package_v2/ffast_files/41.csv]

ENERGY	MU_RHO
0.010690000	187540.00
0.011427610	170140.00
0.012216120	151630.00
0.013059030	132900.00
0.013960100	114680.00
0.014923350	97604.000
0.015953060	82109.000
0.017053820	68422.000
0.018230530	56593.000
0.019488440	46553.000
0.020833140	38153.000
0.022270630	31207.000
0.023807300	25514.000
0.025450010	20877.000
0.027206060	17119.000
0.029083270	14080.000
0.031090020	11627.000
0.033235230	9644.9000
0.033730500	9259.8000
0.033866100	9158.5000
0.034069500	125020.00
0.034578000	115480.00
0.035528460	99903.000
0.037979930	70207.000
0.040600540	50270.000
0.043401980	36867.000
0.046396710	27684.000
0.049598090	21273.000
0.053020350	16713.000
0.056678760	13409.000
0.056938000	13219.000
0.057809500	12611.000
0.058041900	12458.000
0.058390500	13137.000
0.059262000	12625.000
0.060589590	11929.000
0.064770280	10239.000
0.069239420	8967.3000
0.074016950	7987.6000
0.079124110	7216.4000
0.084583680	6595.6000
0.090419950	6084.3000
0.096658930	5653.3000
0.10332840	5282.2000
0.11045810	4955.8000
0.11807970	4663.5000
0.12622720	4397.5000
0.13493680	4151.9000
0.14424750	3922.3000
0.15420050	3705.1000
0.16484040	3497.8000
0.17621440	3298.8000
0.18837320	3106.9000
0.20050800	2932.9000
0.20137090	2921.1000
0.20325200	2895.7000
0.20357700	2891.3000
0.20439540	2880.4000
0.20562300	5827.0000
0.20636300	5893.5000
0.20719260	5969.9000
0.20843700	8092.5000
0.20869200	8134.6000
0.21154800	8629.7000
0.21526550	9343.2000
0.23011880	13062.000
0.24599700	17574.000
0.26297080	21816.000
0.28111580	25106.000
0.30051280	27054.000
0.32124820	27603.000
0.34341430	26946.000
0.35574000	26216.000
0.36118500	25837.000
0.36263700	25732.000
0.36481500	28401.000
0.36710990	28220.000
0.37026000	27966.000
0.37083200	27919.000
0.37650800	27444.000
0.37802160	27314.000
0.38029200	28298.000
0.38596800	27798.000
0.39244050	27216.000
0.41951890	24748.000
0.44846570	22193.000
0.45903200	21309.000
0.46605800	20738.000
0.46793160	20589.000
0.47074200	21264.000
0.47776800	20706.000
0.47940980	20578.000
0.51248910	18176.000
0.54785080	15970.000
0.58565250	13975.000
0.62606250	12194.000
0.66926090	10610.000
0.71543990	9213.4000
0.76480520	7988.0000
0.81757680	6914.1000
0.87398960	5973.5000
0.93429480	5153.5000
0.99876120	4441.9000
1.0676760	3769.9000
1.1413450	3201.1000
1.2200980	2720.6000
1.3042850	2314.4000
1.3942810	1971.3000
1.4904860	1677.5000
1.5933290	1421.8000
1.7032690	1206.1000
1.8207950	1024.8000
1.9464300	871.23000
2.0807330	741.27000
2.2243040	631.57000
2.3230900	569.43000
2.3586480	549.26000
2.3681300	544.06000
2.3777810	2153.5000
2.3823530	2141.3000
2.4154060	2055.9000
2.4179100	2049.6000
2.4523760	1965.8000
2.4622350	1942.7000
2.4770230	2670.8000
2.5139940	2560.9000
2.5418480	2484.2000
2.6437460	2237.1000
2.6842120	2151.3000
2.6950020	2129.3000
2.7111890	2413.0000
2.7172350	2399.9000
2.7516540	2326.9000
2.9047240	2041.0000
3.1051500	1730.1000
3.3194060	1455.2000
3.5484450	1223.2000
3.7932880	1028.4000
4.0550240	865.01000
4.3348210	728.14000
4.6339240	613.50000
4.9536640	515.24000
5.2954670	431.10000
5.6608550	360.30000
6.0514530	301.15000
6.4690040	251.98000
6.9153650	211.03000
7.3925250	176.76000
7.9026090	148.19000
8.4478900	124.38000
9.0307940	104.27000
9.6539190	86.782000
10.320040	72.300000
11.032120	60.075000
11.793340	49.921000
12.607080	41.379000
13.476970	34.347000
14.406880	28.552000
15.400950	23.770000
16.463620	19.818000
17.599610	16.549000
18.605890	14.259000
18.813980	13.842000
18.890670	13.694000
18.966610	13.548000
19.080530	88.100000
19.365310	84.486000
20.112150	76.020000
21.499880	63.787000
22.983380	53.707000
24.569230	45.230000
26.264500	37.959000
28.076760	31.711000
30.014050	26.464000
32.085020	22.093000
34.298890	18.453000
36.665510	15.419000
39.195430	12.845000
41.899920	10.665000
44.791010	8.8606000
47.881590	7.3671000
51.185420	6.1302000
54.717210	5.1053000
58.492700	4.2556000
62.528700	3.5498000
66.843180	2.9654000
71.455360	2.4811000
76.385780	2.0798000
81.656400	1.7450000
87.290690	1.4615000
93.313740	1.2274000
99.752390	1.0341000
106.63530	0.87455000
113.99310	0.74268000
121.85870	0.63360000
130.26690	0.54328000
139.25530	0.46838000
148.86400	0.40620000
159.13560	0.35449000
170.11590	0.31140000
181.85390	0.27541000
194.40180	0.24526000
207.81560	0.21995000
222.15480	0.19859000
237.48350	0.18052000
253.86990	0.16516000
271.38690	0.15203000
290.11260	0.14074000
310.13040	0.13097000
331.52940	0.12246000
354.40490	0.11499000
378.85880	0.10839000
405.00010	0.10251000
432.94510	0.097222000
