# Supplementary material for: Solving self-absorption in fluorescence
Source: IUCrJ. 2019 May 10;6(Pt 4):586–602. doi: 10.1107/S2052252519005128 (PMC6608621; doi:10.1107/S2052252519005128)
Supplement: Supplementary file 1 [file m-06-00586-sup1.zip › SeAFFluX_package_v2/ffast_files/42.csv]

ENERGY	MU_RHO
0.010690000	173430.00
0.011427610	167340.00
0.012216120	160950.00
0.013059030	154290.00
0.013960100	147410.00
0.014923350	140360.00
0.015953060	133210.00
0.017053820	126000.00
0.018230530	118800.00
0.019488440	111660.00
0.020833140	104640.00
0.022270630	97787.000
0.023807300	91140.000
0.025450010	84736.000
0.027206060	78604.000
0.029083270	72768.000
0.031090020	67243.000
0.033235230	62040.000
0.034104000	59921.000
0.034626000	58489.000
0.034765200	58115.000
0.034974000	149980.00
0.035528460	141270.00
0.037979930	110500.00
0.040600540	87909.000
0.043401980	71394.000
0.046396710	58993.000
0.049598090	49441.000
0.053020350	41912.000
0.056678760	35857.000
0.060589590	30904.000
0.061491000	29929.000
0.061738200	29671.000
0.062109000	30231.000
0.063036000	29332.000
0.064770280	27778.000
0.069239420	24404.000
0.074016950	21550.000
0.079124110	19109.000
0.084583680	17008.000
0.090419950	15187.000
0.096658930	13601.000
0.10332840	12212.000
0.11045810	10992.000
0.11807970	9915.9000
0.12622720	8963.1000
0.13493680	8116.9000
0.14424750	7362.9000
0.15420050	6688.1000
0.16484040	6082.0000
0.17621440	5535.8000
0.18837320	5041.9000
0.20137090	4594.0000
0.21526550	4186.4000
0.22246000	3999.1000
0.22569400	3919.5000
0.22586500	3915.3000
0.22677300	3893.5000
0.22813500	7000.5000
0.22914850	7070.3000
0.23011880	7139.5000
0.23145150	9372.2000
0.23154000	9384.3000
0.23490600	9866.7000
0.24599700	11819.000
0.26297080	15691.000
0.28111580	19609.000
0.30051280	22801.000
0.32124820	24814.000
0.34341430	25517.000
0.36710990	25050.000
0.38445400	24187.000
0.39033850	23829.000
0.39190770	23729.000
0.39244050	26445.000
0.39426150	26320.000
0.40014600	25903.000
0.40150600	25804.000
0.40765150	25347.000
0.40929030	25222.000
0.41174850	26175.000
0.41789400	25693.000
0.41951890	25564.000
0.44846570	23240.000
0.47940980	20823.000
0.49450800	19709.000
0.50207700	19170.000
0.50409540	19029.000
0.50712300	19647.000
0.51248910	19272.000
0.51469200	19121.000
0.54785080	16994.000
0.58565250	14907.000
0.62606250	13025.000
0.66926090	11349.000
0.71543990	9860.5000
0.76480520	8547.6000
0.81757680	7399.4000
0.87398960	6395.2000
0.93429480	5520.1000
0.99876120	4760.6000
1.0676760	4037.2000
1.1413450	3426.3000
1.2200980	2910.9000
1.3042850	2476.0000
1.3942810	2108.6000
1.4904860	1798.1000
1.5933290	1533.9000
1.7032690	1302.9000
1.8207950	1106.7000
1.9464300	941.43000
2.0807330	801.45000
2.2243040	682.66000
2.3777810	582.24000
2.4697960	532.16000
2.5075990	513.41000
2.5176800	508.58000
2.5328010	1934.6000
2.5418480	1915.2000
2.5725980	1851.4000
2.6119740	1774.0000
2.6224750	1754.1000
2.6382250	2405.7000
2.6776020	2310.7000
2.7172350	2221.5000
2.8081900	2039.2000
2.8511720	1962.1000
2.8626340	1942.3000
2.8798270	2200.4000
2.9047240	2154.7000
2.9228100	2122.5000
3.1051500	1827.2000
3.3194060	1543.0000
3.5484450	1297.2000
3.7932880	1089.6000
4.0550240	916.00000
4.3348210	770.62000
4.6339240	648.66000
4.9536640	546.51000
5.2954670	458.82000
5.6608550	384.13000
6.0514530	321.17000
6.4690040	268.66000
6.9153650	224.99000
7.3925250	188.61000
7.9026090	158.12000
8.4478900	132.68000
9.0307940	111.21000
9.6539190	92.557000
10.320040	77.102000
11.032120	64.278000
11.793340	53.456000
12.607080	44.446000
13.476970	36.876000
14.406880	30.640000
15.400950	25.496000
16.463620	21.246000
17.599610	17.732000
18.813980	14.822000
19.599510	13.290000
19.899500	12.766000
19.979500	12.630000
20.112150	80.588000
20.399490	77.437000
21.499880	67.047000
22.983380	56.349000
24.569230	47.460000
26.264500	39.932000
28.076760	33.374000
30.014050	27.860000
32.085020	23.268000
34.298890	19.440000
36.665510	16.248000
39.195430	13.588000
41.899920	11.309000
44.791010	9.3968000
47.881590	7.8133000
51.185420	6.5018000
54.717210	5.4151000
58.492700	4.5143000
62.528700	3.7667000
66.843180	3.1456000
71.455360	2.6310000
76.385780	2.2043000
81.656400	1.8483000
87.290690	1.5488000
93.313740	1.2995000
99.752390	1.0939000
106.63530	0.92396000
113.99310	0.78351000
121.85870	0.66732000
130.26690	0.57108000
139.25530	0.49128000
148.86400	0.42503000
159.13560	0.36994000
170.11590	0.32404000
181.85390	0.28573000
194.40180	0.25366000
207.81560	0.22674000
222.15480	0.20407000
237.48350	0.18492000
253.86990	0.16866000
271.38690	0.15478000
290.11260	0.14289000
310.13040	0.13262000
331.52940	0.12372000
354.40490	0.11593000
378.85880	0.10907000
405.00010	0.10299000
432.94510	0.097549000
