# Supplementary material for: Solving self-absorption in fluorescence
Source: IUCrJ. 2019 May 10;6(Pt 4):586–602. doi: 10.1107/S2052252519005128 (PMC6608621; doi:10.1107/S2052252519005128)
Supplement: Supplementary file 1 [file m-06-00586-sup1.zip › SeAFFluX_package_v2/ffast_files/43.csv]

ENERGY	MU_RHO
0.0067630680	17960.000
0.0068640100	17147.000
0.0068713510	17090.000
0.0069765240	16297.000
0.0070045710	16094.000
0.0070466400	82638.000
0.0071518140	79014.000
0.010690000	77220.000
0.011427610	92123.000
0.012216120	110490.00
0.013059030	131680.00
0.013960100	154530.00
0.014923350	177310.00
0.015953060	197920.00
0.017053820	214160.00
0.018230530	224150.00
0.019488440	226730.00
0.020833140	221630.00
0.022270630	209570.00
0.023807300	191970.00
0.025450010	170710.00
0.027206060	147730.00
0.029083270	124740.00
0.031090020	103070.00
0.033235230	83640.000
0.035528460	66912.000
0.037979930	52957.000
0.038122000	52256.000
0.038705500	49484.000
0.038861100	48775.000
0.039094500	101290.00
0.039678000	94900.000
0.040600540	85773.000
0.043401980	64011.000
0.046396710	48345.000
0.049598090	37096.000
0.053020350	28898.000
0.056678760	22848.000
0.060589590	18335.000
0.064770280	14934.000
0.067032000	13516.000
0.068058000	12948.000
0.068331600	12804.000
0.068742000	13698.000
0.069239420	13455.000
0.069768000	13206.000
0.074016950	11508.000
0.079124110	10005.000
0.084583680	8823.7000
0.090419950	7881.5000
0.096658930	7118.2000
0.10332840	6489.8000
0.11045810	5962.9000
0.11807970	5513.5000
0.12622720	5122.9000
0.13493680	4798.2000
0.14424750	4525.9000
0.15420050	4275.9000
0.16484040	4042.7000
0.17621440	3821.8000
0.18837320	3610.7000
0.20137090	3407.5000
0.21526550	3210.9000
0.23011880	3020.5000
0.24599700	2835.6000
0.24784200	2815.2000
0.25127200	2777.9000
0.25163550	2774.0000
0.25264710	2763.1000
0.25416450	7574.8000
0.25511800	7651.7000
0.25614360	7735.9000
0.25768200	11124.000
0.25795800	11164.000
0.26152800	11695.000
0.26297080	11919.000
0.28111580	15171.000
0.30051280	18696.000
0.32124820	21447.000
0.34341430	23091.000
0.36710990	23573.000
0.39244050	23041.000
0.41650000	21919.000
0.41951890	21751.000
0.42287500	21560.000
0.42457500	21461.000
0.42712500	23944.000
0.43350000	23534.000
0.43600200	23372.000
0.44267550	22928.000
0.44445510	22808.000
0.44712450	23717.000
0.44846570	23625.000
0.45379800	23257.000
0.47940980	21481.000
0.51248910	19261.000
0.53664800	17747.000
0.54486200	17258.000
0.54705240	17130.000
0.54785080	17857.000
0.55033800	17710.000
0.55855200	17232.000
0.58565250	15756.000
0.62606250	13830.000
0.66926090	12094.000
0.71543990	10551.000
0.76480520	9167.3000
0.81757680	7942.8000
0.87398960	6873.7000
0.93429480	5944.1000
0.99876120	5137.2000
1.0676760	4363.3000
1.1413450	3697.9000
1.2200980	3138.9000
1.3042850	2668.6000
1.3942810	2272.3000
1.4904860	1938.1000
1.5933290	1656.0000
1.7032690	1417.1000
1.8207950	1205.9000
1.9464300	1025.4000
2.0807330	873.03000
2.2243040	744.13000
2.3777810	634.39000
2.5418480	541.52000
2.6233620	502.69000
2.6635150	485.05000
2.6742230	480.50000
2.6902840	1779.4000
2.7172350	1729.7000
2.7304380	1706.0000
2.7373360	1693.8000
2.7792340	1622.1000
2.7904070	1603.8000
2.8071660	2195.9000
2.8490640	2110.7000
2.9047240	2006.2000
2.9816500	1878.1000
3.0272880	1806.3000
3.0394580	1787.3000
3.0577130	2023.3000
3.1051500	1946.0000
3.3194060	1641.9000
3.5484450	1383.1000
3.7932880	1163.6000
4.0550240	979.06000
4.3348210	823.47000
4.6339240	693.02000
4.9536640	583.45000
5.2954670	491.47000
5.6608550	412.34000
6.0514530	345.28000
6.4690040	288.82000
6.9153650	241.80000
7.3925250	202.66000
7.9026090	170.04000
8.4478900	142.71000
9.0307940	119.57000
9.6539190	99.500000
10.320040	82.900000
11.032120	69.119000
11.793340	57.656000
12.607080	47.989000
13.476970	39.919000
14.406880	33.150000
15.400950	27.569000
16.463620	22.961000
17.599610	19.152000
18.813980	15.998000
20.112150	13.385000
20.623120	12.522000
20.938780	12.028000
21.022960	11.901000
21.149220	74.856000
21.464880	71.824000
21.499880	71.498000
22.983380	59.725000
24.569230	50.268000
26.264500	42.334000
28.076760	35.449000
30.014050	29.596000
32.085020	24.719000
34.298890	20.653000
36.665510	17.263000
39.195430	14.436000
41.899920	12.079000
44.791010	10.041000
47.881590	8.3490000
51.185420	6.9471000
54.717210	5.7855000
58.492700	4.8226000
62.528700	4.0238000
66.843180	3.3605000
71.455360	2.8093000
76.385780	2.3524000
81.656400	1.9711000
87.290690	1.6508000
93.313740	1.3853000
99.752390	1.1648000
106.63530	0.98270000
113.99310	0.83218000
121.85870	0.70765000
130.26690	0.60456000
139.25530	0.51909000
148.86400	0.44817000
159.13560	0.38922000
170.11590	0.34013000
181.85390	0.29918000
194.40180	0.26494000
207.81560	0.23623000
222.15480	0.21208000
237.48350	0.19169000
253.86990	0.17440000
271.38690	0.15968000
290.11260	0.14708000
310.13040	0.13621000
331.52940	0.12680000
354.40490	0.11859000
378.85880	0.11137000
405.00010	0.10497000
432.94510	0.099250000
