# Supplementary material for: Solving self-absorption in fluorescence
Source: IUCrJ. 2019 May 10;6(Pt 4):586–602. doi: 10.1107/S2052252519005128 (PMC6608621; doi:10.1107/S2052252519005128)
Supplement: Supplementary file 1 [file m-06-00586-sup1.zip › SeAFFluX_package_v2/ffast_files/44.csv]

ENERGY	MU_RHO
0.010690000	199360.00
0.011427610	198330.00
0.012216120	196750.00
0.013059030	194530.00
0.013960100	191680.00
0.014923350	188160.00
0.015953060	184010.00
0.017053820	179240.00
0.018230530	173900.00
0.019488440	168030.00
0.020833140	161720.00
0.022270630	155050.00
0.023807300	148080.00
0.025450010	140920.00
0.027206060	133640.00
0.029083270	126320.00
0.031090020	119050.00
0.033235230	111890.00
0.035528460	104900.00
0.037979930	97628.000
0.040600540	88273.000
0.042238000	83018.000
0.042884500	81057.000
0.043056900	80545.000
0.043315500	137480.00
0.043401980	136560.00
0.043962000	130800.00
0.046396710	109930.00
0.049598090	90227.000
0.053020350	75783.000
0.056678760	64664.000
0.060589590	55753.000
0.064770280	48403.000
0.069239420	42219.000
0.073402000	37562.000
0.074016950	36946.000
0.074525500	36449.000
0.074825100	36161.000
0.075274500	36630.000
0.076398000	35616.000
0.079124110	33344.000
0.084583680	29474.000
0.090419950	26109.000
0.096658930	23171.000
0.10332840	20599.000
0.11045810	18343.000
0.11807970	16360.000
0.12622720	14615.000
0.13493680	13076.000
0.14424750	11716.000
0.15420050	10513.000
0.16484040	9445.7000
0.17621440	8497.1000
0.18837320	7650.9000
0.20137090	6893.8000
0.21526550	6214.7000
0.23011880	5604.2000
0.24599700	5054.3000
0.26297080	4557.9000
0.27381200	4280.8000
0.27792800	4182.6000
0.27800300	4180.9000
0.27912060	4154.8000
0.28079700	7747.8000
0.28111580	7763.6000
0.28218200	7817.6000
0.28331640	7876.7000
0.28501800	10456.000
0.28927200	10913.000
0.30051280	12320.000
0.32124820	15523.000
0.34341430	18501.000
0.36710990	20597.000
0.39244050	21568.000
0.41951890	21453.000
0.44846570	20474.000
0.45138800	20343.000
0.45829700	20016.000
0.46013940	19926.000
0.46290300	22297.000
0.46981200	21913.000
0.47314400	21723.000
0.47940980	21360.000
0.48038600	21302.000
0.48231720	21189.000
0.48521400	22051.000
0.49245600	21610.000
0.51248910	20378.000
0.54785080	18248.000
0.57330000	16809.000
0.58207500	16336.000
0.58441500	16213.000
0.58565250	16855.000
0.58792500	16734.000
0.59670000	16273.000
0.62606250	14830.000
0.66926090	12978.000
0.71543990	11315.000
0.76480520	9844.0000
0.81757680	8541.0000
0.87398960	7388.0000
0.93429480	6383.9000
0.99876120	5512.8000
1.0676760	4723.0000
1.1413450	4032.9000
1.2200980	3415.3000
1.3042850	2897.0000
1.3942810	2461.5000
1.4904860	2094.8000
1.5933290	1785.8000
1.7032690	1525.0000
1.8207950	1304.7000
1.9464300	1112.0000
2.0807330	945.34000
2.2243040	804.81000
2.3777810	685.91000
2.5418480	584.73000
2.7172350	499.12000
2.7811420	472.47000
2.8237100	455.88000
2.8350620	451.60000
2.8520890	1601.9000
2.8946580	1544.6000
2.9047240	1531.5000
2.9075620	1527.8000
2.9520660	1471.9000
2.9639330	1457.5000
2.9817350	2001.5000
3.0262380	1952.7000
3.1051500	1788.4000
3.1595200	1684.2000
3.2078800	1598.5000
3.2207760	1576.8000
3.2401200	1786.0000
3.2884800	1706.1000
3.3194060	1659.2000
3.5484450	1396.8000
3.7932880	1217.8000
4.0550240	1035.4000
4.3348210	870.90000
4.6339240	732.42000
4.9536640	616.33000
5.2954670	518.97000
5.6608550	437.15000
6.0514530	366.58000
6.4690040	307.12000
6.9153650	257.04000
7.3925250	215.36000
7.9026090	180.64000
8.4478900	151.69000
9.0307940	127.15000
9.6539190	105.77000
10.320040	88.090000
11.032120	73.457000
11.793340	61.300000
12.607080	51.157000
13.476970	42.613000
14.406880	35.458000
15.400950	29.473000
16.463620	24.533000
17.599610	20.451000
18.813980	17.074000
20.112150	14.277000
21.499880	11.956000
21.674860	11.702000
22.006610	11.242000
22.095080	11.124000
22.227790	68.870000
22.559540	66.087000
22.983380	62.751000
24.569230	52.652000
26.264500	44.384000
28.076760	37.244000
30.014050	31.127000
32.085020	25.994000
34.298890	21.716000
36.665510	18.148000
39.195430	15.173000
41.899920	12.692000
44.791010	10.608000
47.881590	8.8208000
51.185420	7.3395000
54.717210	6.1119000
58.492700	5.0943000
62.528700	4.2502000
66.843180	3.5498000
71.455360	2.9673000
76.385780	2.4834000
81.656400	2.0796000
87.290690	1.7404000
93.313740	1.4599000
99.752390	1.2270000
106.63530	1.0339000
113.99310	0.87429000
121.85870	0.74224000
130.26690	0.63291000
139.25530	0.54229000
148.86400	0.46711000
159.13560	0.40463000
170.11590	0.35264000
181.85390	0.30929000
194.40180	0.27306000
207.81560	0.24271000
222.15480	0.21721000
237.48350	0.19570000
253.86990	0.17751000
271.38690	0.16205000
290.11260	0.14883000
310.13040	0.13748000
331.52940	0.12767000
354.40490	0.11914000
378.85880	0.11166000
405.00010	0.10507000
432.94510	0.099200000
