# Supplementary material for: Solving self-absorption in fluorescence
Source: IUCrJ. 2019 May 10;6(Pt 4):586–602. doi: 10.1107/S2052252519005128 (PMC6608621; doi:10.1107/S2052252519005128)
Supplement: Supplementary file 1 [file m-06-00586-sup1.zip › SeAFFluX_package_v2/ffast_files/45.csv]

ENERGY	MU_RHO
0.010690000	183820.00
0.011427610	182600.00
0.012216120	180820.00
0.013059030	178480.00
0.013960100	175550.00
0.014923350	172040.00
0.015953060	167970.00
0.017053820	163370.00
0.018230530	158280.00
0.019488440	152760.00
0.020833140	146870.00
0.022270630	140670.00
0.023807300	134240.00
0.025450010	127650.00
0.027206060	120970.00
0.029083270	114270.00
0.031090020	107620.00
0.033235230	101060.00
0.035528460	94666.000
0.037979930	88465.000
0.040600540	82495.000
0.043401980	76786.000
0.046396710	71357.000
0.046942000	70436.000
0.047660500	68835.000
0.047852100	68416.000
0.048139500	114820.00
0.048858000	109170.00
0.049598090	103840.00
0.053020350	84209.000
0.056678760	70124.000
0.060589590	59751.000
0.064770280	51656.000
0.069239420	45072.000
0.074016950	39564.000
0.079124110	34870.000
0.079380000	34660.000
0.080595000	33693.000
0.080919000	33443.000
0.081405000	33941.000
0.082620000	33058.000
0.084583680	31715.000
0.090419950	28242.000
0.096658930	25205.000
0.10332840	22532.000
0.11045810	20173.000
0.11807970	18085.000
0.12622720	16235.000
0.13493680	14590.000
0.14424750	13127.000
0.15420050	11822.000
0.16484040	10657.000
0.17621440	9613.8000
0.18837320	8679.1000
0.20137090	7838.9000
0.21526550	7080.9000
0.23011880	6396.0000
0.24599700	5776.0000
0.26297080	5214.0000
0.28111580	4703.9000
0.30051280	4240.8000
0.30086000	4233.3000
0.30546600	4134.1000
0.30669300	4108.2000
0.30853500	7984.9000
0.31014150	8055.6000
0.31138830	8112.3000
0.31325850	10893.000
0.31793400	11330.000
0.32124820	11660.000
0.34341430	14328.000
0.36710990	17124.000
0.39244050	19135.000
0.41951890	20102.000
0.44846570	20043.000
0.47940980	19155.000
0.48627600	18884.000
0.49371900	18570.000
0.49570380	18483.000
0.49868100	20757.000
0.50612400	20386.000
0.51058000	20159.000
0.51248910	20061.000
0.51839500	19753.000
0.52047900	19644.000
0.52360500	20468.000
0.53142000	20043.000
0.54785080	19147.000
0.58565250	17131.000
0.61455800	15687.000
0.62396450	15241.000
0.62606250	15144.000
0.62647290	15125.000
0.63023550	15611.000
0.63964200	15176.000
0.66926090	13893.000
0.71543990	12143.000
0.76480520	10576.000
0.81757680	9189.2000
0.87398960	7967.6000
0.93429480	6890.4000
0.99876120	5953.4000
1.0676760	5106.1000
1.1413450	4372.4000
1.2200980	3740.3000
1.3042850	3172.8000
1.3942810	2690.3000
1.4904860	2285.0000
1.5933290	1943.9000
1.7032690	1656.7000
1.8207950	1414.4000
1.9464300	1209.7000
2.0807330	1032.0000
2.2243040	877.42000
2.3777810	747.00000
2.5418480	636.72000
2.7172350	542.88000
2.9047240	463.48000
2.9437240	449.13000
2.9887810	433.36000
3.0007960	429.25000
3.0188190	1472.2000
3.0638760	1421.2000
3.0831780	1400.2000
3.1051500	1376.7000
3.1303700	1350.5000
3.1429540	1337.7000
3.1618310	1815.7000
3.2090220	1750.6000
3.3194060	1608.2000
3.3436620	1578.2000
3.3948410	1516.8000
3.4084880	1500.9000
3.4289600	1700.2000
3.4801380	1637.7000
3.5484450	1558.7000
3.7932880	1313.9000
4.0550240	1106.2000
4.3348210	930.69000
4.6339240	782.79000
4.9536640	658.45000
5.2954670	554.18000
5.6608550	466.67000
6.0514530	392.90000
6.4690040	329.49000
6.9153650	276.16000
7.3925250	231.34000
7.9026090	194.01000
8.4478900	162.89000
9.0307940	136.58000
9.6539190	113.66000
10.320040	94.622000
11.032120	78.873000
11.793340	65.829000
12.607080	54.982000
13.476970	45.902000
14.406880	38.263000
15.400950	31.845000
16.463620	26.493000
17.599610	22.073000
18.813980	18.417000
20.112150	15.390000
21.499880	12.881000
22.755500	11.084000
22.983380	10.797000
23.103800	10.650000
23.196680	10.538000
23.336000	64.245000
23.684300	61.662000
24.569230	55.773000
26.264500	46.970000
28.076760	39.467000
30.014050	33.086000
32.085020	27.634000
34.298890	23.081000
36.665510	19.287000
39.195430	16.123000
41.899920	13.483000
44.791010	11.283000
47.881590	9.4161000
51.185420	7.8348000
54.717210	6.5241000
58.492700	5.4373000
62.528700	4.5359000
66.843180	3.7879000
71.455360	3.1669000
76.385780	2.6504000
81.656400	2.2187000
87.290690	1.8560000
93.313740	1.5561000
99.752390	1.3080000
106.63530	1.1014000
113.99310	0.93047000
121.85870	0.78897000
130.26690	0.67177000
139.25530	0.57461000
148.86400	0.49397000
159.13560	0.42696000
170.11590	0.37119000
181.85390	0.32470000
194.40180	0.28586000
207.81560	0.25334000
222.15480	0.22603000
237.48350	0.20304000
253.86990	0.18360000
271.38690	0.16711000
290.11260	0.15304000
310.13040	0.14099000
331.52940	0.13060000
354.40490	0.12160000
378.85880	0.11374000
405.00010	0.10683000
432.94510	0.10071000
