# Supplementary material for: Solving self-absorption in fluorescence
Source: IUCrJ. 2019 May 10;6(Pt 4):586–602. doi: 10.1107/S2052252519005128 (PMC6608621; doi:10.1107/S2052252519005128)
Supplement: Supplementary file 1 [file m-06-00586-sup1.zip › SeAFFluX_package_v2/ffast_files/46.csv]

ENERGY	MU_RHO
0.0050435050	101340.00
0.0051187810	96767.000
0.0053376990	84925.000
0.0054193990	80997.000
0.0054411850	79991.000
0.0054738650	141020.00
0.0055555650	134070.00
0.010690000	218340.00
0.011427610	240760.00
0.012216120	258860.00
0.013059030	270570.00
0.013960100	274410.00
0.014923350	269810.00
0.015953060	257200.00
0.017053820	237890.00
0.018230530	213790.00
0.019488440	187050.00
0.020833140	159690.00
0.022270630	133380.00
0.023807300	109340.00
0.025450010	88284.000
0.027206060	70467.000
0.029083270	55791.000
0.031090020	43953.000
0.033235230	34557.000
0.035528460	27186.000
0.037979930	21449.000
0.040600540	17005.000
0.043401980	13570.000
0.046396710	10915.000
0.049598090	8856.6000
0.050078000	8600.2000
0.050844500	8214.2000
0.051048900	8115.9000
0.051355500	59666.000
0.052122000	54426.000
0.053020350	48980.000
0.056678760	32687.000
0.060589590	22771.000
0.064770280	16760.000
0.069239420	12911.000
0.074016950	10329.000
0.079124110	8527.8000
0.084583680	7229.3000
0.084672000	7212.0000
0.085968000	6968.9000
0.086313600	6907.3000
0.086832000	7506.6000
0.088128000	7307.8000
0.090419950	6994.2000
0.096658930	6347.8000
0.10332840	5885.9000
0.11045810	5542.9000
0.11807970	5265.9000
0.12622720	5034.1000
0.13493680	4833.3000
0.14424750	4653.3000
0.15420050	4486.9000
0.16484040	4328.9000
0.17621440	4175.6000
0.18837320	4024.4000
0.20137090	3873.3000
0.21526550	3720.7000
0.23011880	3564.7000
0.24599700	3405.2000
0.26297080	3242.8000
0.28111580	3077.9000
0.30051280	2911.4000
0.32124820	2744.4000
0.32800600	2692.4000
0.33320000	2653.1000
0.33436530	2644.4000
0.33637350	5523.9000
0.33830000	5609.0000
0.33966000	5670.8000
0.34170000	7785.1000
0.34341430	7926.0000
0.34680000	8215.7000
0.36710990	10296.000
0.39244050	13273.000
0.41951890	15731.000
0.44846570	17233.000
0.47940980	17675.000
0.51248910	17202.000
0.52087000	16978.000
0.52884250	16736.000
0.53096850	16668.000
0.53415750	18825.000
0.54213000	18520.000
0.54785080	18292.000
0.54791800	18289.000
0.55630450	17943.000
0.55854090	17848.000
0.56189550	18629.000
0.57028200	18258.000
0.58565250	17566.000
0.62606250	15750.000
0.65650200	14447.000
0.66655050	14037.000
0.66926090	13928.000
0.67324950	14372.000
0.68329800	13971.000
0.71543990	12769.000
0.76480520	11154.000
0.81757680	9706.1000
0.87398960	8428.8000
0.93429480	7307.0000
0.99876120	6321.9000
1.0676760	5418.4000
1.1413450	4639.4000
1.2200980	3968.5000
1.3042850	3394.2000
1.3942810	2888.4000
1.4904860	2449.5000
1.5933290	2080.8000
1.7032690	1770.6000
1.8207950	1509.3000
1.9464300	1288.7000
2.0807330	1102.5000
2.2243040	940.98000
2.3777810	800.25000
2.5418480	681.22000
2.7172350	580.52000
2.9047240	494.92000
3.1051500	417.04000
3.1098340	415.33000
3.1574340	398.43000
3.1701270	394.09000
3.1891670	1272.9000
3.2367660	1250.6000
3.2636940	1238.4000
3.3136490	1216.4000
3.3194060	1214.0000
3.3269700	1210.8000
3.3469520	1620.0000
3.3969060	1578.4000
3.5322140	1459.6000
3.5484450	1443.9000
3.5862790	1407.1000
3.6006960	1393.2000
3.6223220	1575.1000
3.6763860	1518.6000
3.7932880	1400.8000
4.0550240	1168.9000
4.3348210	975.11000
4.6339240	817.49000
4.9536640	686.84000
5.2954670	578.41000
5.6608550	487.89000
6.0514530	411.82000
6.4690040	347.12000
6.9153650	291.27000
7.3925250	244.25000
7.9026090	204.81000
8.4478900	171.92000
9.0307940	144.13000
9.6539190	119.94000
10.320040	99.888000
11.032120	83.235000
11.793340	69.441000
12.607080	58.007000
13.476970	48.489000
14.406880	40.495000
15.400950	33.780000
16.463620	28.117000
17.599610	23.412000
18.813980	19.524000
20.112150	16.306000
21.499880	13.639000
22.983380	11.426000
23.863290	10.349000
24.228550	9.9438000
24.325950	9.8397000
24.472050	59.046000
24.569230	58.413000
24.837310	56.714000
26.264500	48.936000
28.076760	41.151000
30.014050	34.506000
32.085020	28.877000
34.298890	24.117000
36.665510	20.149000
39.195430	16.842000
41.899920	14.083000
44.791010	11.781000
47.881590	9.8615000
51.185420	8.2196000
54.717210	6.8447000
58.492700	5.7045000
62.528700	4.7585000
66.843180	3.9737000
71.455360	3.3218000
76.385780	2.7805000
81.656400	2.3269000
87.290690	1.9456000
93.313740	1.6303000
99.752390	1.3693000
106.63530	1.1532000
113.99310	0.97323000
121.85870	0.82428000
130.26690	0.70088000
139.25530	0.59855000
148.86400	0.51363000
159.13560	0.44304000
170.11590	0.38430000
181.85390	0.33534000
194.40180	0.29445000
207.81560	0.26023000
222.15480	0.23151000
237.48350	0.20735000
253.86990	0.18695000
271.38690	0.16966000
290.11260	0.15494000
310.13040	0.14236000
331.52940	0.13154000
354.40490	0.12218000
378.85880	0.11404000
405.00010	0.10690000
432.94510	0.10061000
