# Supplementary material for: Solving self-absorption in fluorescence
Source: IUCrJ. 2019 May 10;6(Pt 4):586–602. doi: 10.1107/S2052252519005128 (PMC6608621; doi:10.1107/S2052252519005128)
Supplement: Supplementary file 1 [file m-06-00586-sup1.zip › SeAFFluX_package_v2/ffast_files/47.csv]

ENERGY	MU_RHO
0.010690000	167750.00
0.011427610	167440.00
0.012216120	166510.00
0.013059030	164950.00
0.013960100	162680.00
0.014923350	159630.00
0.015953060	155860.00
0.017053820	151450.00
0.018230530	146470.00
0.019488440	141040.00
0.020833140	135220.00
0.022270630	129130.00
0.023807300	122840.00
0.025450010	116450.00
0.027206060	110030.00
0.029083270	103640.00
0.031090020	97352.000
0.033235230	91213.000
0.035528460	85263.000
0.037979930	79537.000
0.040600540	74059.000
0.043401980	68847.000
0.046396710	63911.000
0.049598090	59258.000
0.053020350	54888.000
0.054782000	52849.000
0.055620500	51925.000
0.055844100	51683.000
0.056179500	73446.000
0.056678760	71677.000
0.057018000	70527.000
0.060589590	60486.000
0.061348000	58750.000
0.062287000	56700.000
0.062537400	56150.000
0.062913000	65461.000
0.063852000	62625.000
0.064770280	60099.000
0.069239420	50409.000
0.074016950	43330.000
0.079124110	37899.000
0.084583680	33503.000
0.090419950	29815.000
0.093296000	28273.000
0.094724000	27562.000
0.095104800	27378.000
0.095676000	27884.000
0.096658930	27434.000
0.097104000	27235.000
0.10332840	24722.000
0.11045810	22339.000
0.11807970	20224.000
0.12622720	18337.000
0.13493680	16643.000
0.14424750	15119.000
0.15420050	13744.000
0.16484040	12501.000
0.17621440	11373.000
0.18837320	10349.000
0.20137090	9417.8000
0.21526550	8568.2000
0.23011880	7792.3000
0.24599700	7081.7000
0.26297080	6430.0000
0.28111580	5831.7000
0.30051280	5282.4000
0.32124820	4778.3000
0.34341430	4316.1000
0.35936600	4024.0000
0.36486650	3930.1000
0.36534400	3922.1000
0.36633330	3905.7000
0.36710990	8292.8000
0.36853350	8337.1000
0.37093600	8414.1000
0.37242720	8463.4000
0.37403400	11603.000
0.37466400	11644.000
0.38025600	12020.000
0.39244050	12920.000
0.41951890	15163.000
0.44846570	16871.000
0.47940980	17651.000
0.51248910	17525.000
0.54785080	16680.000
0.55997200	16287.000
0.56854300	15989.000
0.57082860	15907.000
0.57425700	17944.000
0.58282800	17596.000
0.58565250	17479.000
0.59035200	17284.000
0.59938800	16906.000
0.60179760	16804.000
0.60541200	17528.000
0.61444800	17137.000
0.62606250	16635.000
0.66926090	14828.000
0.70315000	13515.000
0.71391250	13123.000
0.71543990	13068.000
0.71678250	13020.000
0.72108750	13430.000
0.73185000	13048.000
0.76480520	11954.000
0.81757680	10427.000
0.87398960	9063.3000
0.93429480	7861.5000
0.99876120	6808.5000
1.0676760	5847.4000
1.1413450	5011.3000
1.2200980	4290.8000
1.3042850	3669.6000
1.3942810	3137.7000
1.4904860	2679.6000
1.5933290	2271.2000
1.7032690	1928.1000
1.8207950	1639.6000
1.9464300	1396.8000
2.0807330	1192.0000
2.2243040	1019.2000
2.3777810	869.96000
2.5418480	740.12000
2.7172350	630.18000
2.9047240	537.24000
3.1051500	452.42000
3.2840780	388.21000
3.3194060	377.07000
3.3343440	372.51000
3.3477490	368.47000
3.3678550	1211.0000
3.4181220	1179.4000
3.4532260	1158.2000
3.5060810	1127.6000
3.5201760	1119.0000
3.5413180	1506.7000
3.5484450	1500.3000
3.5941740	1460.1000
3.7296840	1343.0000
3.7867710	1292.8000
3.7932880	1287.2000
3.8019940	1279.7000
3.8248290	1449.4000
3.8819160	1396.9000
4.0550240	1248.7000
4.3348210	1046.8000
4.6339240	877.86000
4.9536640	737.72000
5.2954670	620.24000
5.6608550	522.22000
6.0514530	440.09000
6.4690040	371.07000
6.9153650	312.41000
7.3925250	262.22000
7.9026090	220.01000
8.4478900	184.66000
9.0307940	154.78000
9.6539190	128.76000
10.320040	107.24000
11.032120	89.393000
11.793340	74.558000
12.607080	62.254000
13.476970	52.050000
14.406880	43.548000
15.400950	36.371000
16.463620	30.368000
17.599610	25.277000
18.813980	21.067000
20.112150	17.584000
21.499880	14.700000
22.983380	12.307000
24.569230	10.320000
25.003720	9.8558000
25.386430	9.4716000
25.488490	9.3728000
25.641570	55.433000
26.024280	53.237000
26.264500	51.919000
28.076760	43.763000
30.014050	36.879000
32.085020	30.799000
34.298890	25.665000
36.665510	21.440000
39.195430	17.917000
41.899920	14.981000
44.791010	12.531000
47.881590	10.487000
51.185420	8.7792000
54.717210	7.3111000
58.492700	6.0933000
62.528700	5.0827000
66.843180	4.2440000
71.455360	3.5476000
76.385780	2.9690000
81.656400	2.4851000
87.290690	2.0772000
93.313740	1.7397000
99.752390	1.4605000
106.63530	1.2292000
113.99310	1.0373000
121.85870	0.87777000
130.26690	0.74562000
139.25530	0.63601000
148.86400	0.54502000
159.13560	0.46940000
170.11590	0.40647000
181.85390	0.35402000
194.40180	0.31023000
207.81560	0.27359000
222.15480	0.24286000
237.48350	0.21701000
253.86990	0.19519000
271.38690	0.17672000
290.11260	0.16100000
310.13040	0.14758000
331.52940	0.13605000
354.40490	0.12609000
378.85880	0.11743000
405.00010	0.10986000
432.94510	0.10319000
