# Supplementary material for: Solving self-absorption in fluorescence
Source: IUCrJ. 2019 May 10;6(Pt 4):586–602. doi: 10.1107/S2052252519005128 (PMC6608621; doi:10.1107/S2052252519005128)
Supplement: Supplementary file 1 [file m-06-00586-sup1.zip › SeAFFluX_package_v2/ffast_files/48.csv]

ENERGY	MU_RHO
0.0093465000	99114.000
0.0094860000	92377.000
0.010690000	54375.000
0.011427610	47747.000
0.012216120	47432.000
0.013059030	51600.000
0.013960100	59801.000
0.014923350	72145.000
0.015953060	88882.000
0.017053820	110090.00
0.018230530	135380.00
0.019488440	163670.00
0.020833140	193100.00
0.022270630	221140.00
0.023807300	244940.00
0.025450010	261880.00
0.027206060	270030.00
0.029083270	268640.00
0.031090020	258140.00
0.033235230	240050.00
0.035528460	216540.00
0.037979930	190010.00
0.040600540	162610.00
0.043401980	136230.00
0.046396710	112180.00
0.049598090	91154.000
0.053020350	73356.000
0.056678760	58663.000
0.060589590	46761.000
0.064770280	37256.000
0.065562000	35751.000
0.066565500	33958.000
0.066833100	33500.000
0.067234500	51853.000
0.068238000	48611.000
0.069239420	45642.000
0.074016950	34421.000
0.079124110	26579.000
0.084583680	21090.000
0.090419950	17104.000
0.096658930	14136.000
0.10332840	11884.000
0.10544800	11309.000
0.10706200	10907.000
0.10749240	10805.000
0.10813800	11472.000
0.10975200	11120.000
0.11045810	10974.000
0.11807970	9644.9000
0.12622720	8595.4000
0.13493680	7749.9000
0.14424750	7057.3000
0.15420050	6479.4000
0.16484040	5987.8000
0.17621440	5572.4000
0.18837320	5274.4000
0.20137090	5003.9000
0.21526550	4752.9000
0.23011880	4515.9000
0.24599700	4288.4000
0.26297080	4067.8000
0.28111580	3851.4000
0.30051280	3637.0000
0.32124820	3424.7000
0.34341430	3215.1000
0.36710990	3008.6000
0.39244050	2806.1000
0.39562600	2782.0000
0.40168150	2736.7000
0.40229000	2732.2000
0.40329630	2724.8000
0.40571850	9863.4000
0.40844750	9924.2000
0.41008950	9961.1000
0.41177400	14878.000
0.41255250	14910.000
0.41871000	15160.000
0.41951890	15194.000
0.44846570	16417.000
0.47940980	17193.000
0.51248910	17087.000
0.54785080	16361.000
0.58565250	15198.000
0.60417000	14566.000
0.61341750	14247.000
0.61588350	14162.000
0.61958250	16004.000
0.62606250	15761.000
0.62883000	15658.000
0.63768600	15330.000
0.64744650	14973.000
0.65004930	14879.000
0.65395350	15534.000
0.66371400	15180.000
0.66926090	14982.000
0.71543990	13355.000
0.75479600	12047.000
0.76480520	11738.000
0.76634900	11691.000
0.76942980	11598.000
0.77405100	11976.000
0.78560400	11633.000
0.81757680	10746.000
0.87398960	9388.4000
0.93429480	8184.3000
0.99876120	7127.3000
1.0676760	6132.3000
1.1413450	5256.2000
1.2200980	4499.1000
1.3042850	3847.9000
1.3942810	3287.0000
1.4904860	2807.9000
1.5933290	2399.4000
1.7032690	2039.2000
1.8207950	1731.0000
1.9464300	1472.0000
2.0807330	1253.7000
2.2243040	1069.8000
2.3777810	914.33000
2.5418480	780.96000
2.7172350	664.88000
2.9047240	566.30000
3.1051500	477.14000
3.3194060	397.66000
3.4667500	353.53000
3.5198120	339.34000
3.5339620	335.70000
3.5484450	1126.2000
3.5551870	1121.1000
3.6082500	1082.5000
3.6524600	1051.8000
3.7083650	1014.7000
3.7232730	1004.6000
3.7456350	1362.5000
3.7932880	1320.6000
3.8015400	1313.5000
3.9376400	1202.3000
3.9979100	1155.8000
4.0139820	1143.8000
4.0380900	1297.5000
4.0550240	1283.9000
4.0983600	1250.1000
4.3348210	1084.1000
4.6339240	913.75000
4.9536640	768.89000
5.2954670	646.89000
5.6608550	544.02000
6.0514530	457.80000
6.4690040	385.45000
6.9153650	324.72000
7.3925250	273.17000
7.9026090	229.42000
8.4478900	192.60000
9.0307940	161.40000
9.6539190	134.22000
10.320040	111.75000
11.032120	93.152000
11.793340	77.726000
12.607080	64.885000
13.476970	54.225000
14.406880	45.376000
15.400950	37.988000
16.463620	31.737000
17.599610	26.503000
18.813980	22.078000
20.112150	18.418000
21.499880	15.387000
22.983380	12.875000
24.569230	10.789000
26.176980	9.1356000
26.264500	9.0563000
26.577640	8.7804000
26.684490	8.6890000
26.844760	50.621000
27.245420	48.626000
28.076760	44.823000
30.014050	37.566000
32.085020	31.539000
34.298890	26.501000
36.665510	22.195000
39.195430	18.566000
41.899920	15.526000
44.791010	12.981000
47.881590	10.855000
51.185420	9.0787000
54.717210	7.5844000
58.492700	6.3215000
62.528700	5.2732000
66.843180	4.4029000
71.455360	3.6803000
76.385780	3.0800000
81.656400	2.5773000
87.290690	2.1536000
93.313740	1.8030000
99.752390	1.5129000
106.63530	1.2725000
113.99310	1.0734000
121.85870	0.90788000
130.26690	0.77050000
139.25530	0.65654000
148.86400	0.56192000
159.13560	0.48328000
170.11590	0.41783000
181.85390	0.36328000
194.40180	0.31773000
207.81560	0.27963000
222.15480	0.24769000
237.48350	0.22084000
253.86990	0.19818000
271.38690	0.17902000
290.11260	0.16272000
310.13040	0.14882000
331.52940	0.13688000
354.40490	0.12659000
378.85880	0.11765000
405.00010	0.10984000
432.94510	0.10296000
