# Supplementary material for: Solving self-absorption in fluorescence
Source: IUCrJ. 2019 May 10;6(Pt 4):586–602. doi: 10.1107/S2052252519005128 (PMC6608621; doi:10.1107/S2052252519005128)
Supplement: Supplementary file 1 [file m-06-00586-sup1.zip › SeAFFluX_package_v2/ffast_files/49.csv]

ENERGY	MU_RHO
0.016281000	43466.000
0.016524000	43615.000
0.017053820	43934.000
0.018230530	44767.000
0.019488440	47567.000
0.020833140	52566.000
0.022270630	59521.000
0.023807300	68209.000
0.025450010	78321.000
0.027206060	89394.000
0.029083270	100800.00
0.031090020	111760.00
0.033235230	121440.00
0.035528460	129040.00
0.037979930	133940.00
0.040600540	135730.00
0.043401980	134330.00
0.046396710	129940.00
0.049598090	123010.00
0.053020350	114140.00
0.056678760	104000.00
0.060589590	93237.000
0.064770280	82413.000
0.069239420	71968.000
0.074016950	62231.000
0.075852000	58880.000
0.077013000	56867.000
0.077322600	56344.000
0.077787000	66368.000
0.078948000	63716.000
0.079124110	63326.000
0.084583680	52700.000
0.090419950	44030.000
0.096658930	37066.000
0.10332840	31393.000
0.11045810	26740.000
0.11807970	22910.000
0.11946200	22315.000
0.12129050	21567.000
0.12177810	21375.000
0.12250950	21902.000
0.12433800	21226.000
0.12622720	20568.000
0.13493680	17972.000
0.14424750	15814.000
0.15420050	14008.000
0.16484040	12487.000
0.17621440	11196.000
0.18837320	10091.000
0.20137090	9135.9000
0.21526550	8302.4000
0.23011880	7567.0000
0.24599700	6911.3000
0.26297080	6321.0000
0.28111580	5784.8000
0.30051280	5294.0000
0.32124820	4861.4000
0.34341430	4462.9000
0.36710990	4090.4000
0.39244050	3742.1000
0.41951890	3416.4000
0.43423800	3256.5000
0.44088450	3187.9000
0.44178400	3178.8000
0.44265690	3169.9000
0.44531550	14535.000
0.44846570	14452.000
0.44854600	14450.000
0.45034920	14404.000
0.45196200	22038.000
0.45305400	21996.000
0.45981600	21740.000
0.47940980	21036.000
0.51248910	19837.000
0.54785080	18287.000
0.58565250	16553.000
0.62606250	14793.000
0.65101400	13795.000
0.66097850	13417.000
0.66363570	13319.000
0.66762150	14988.000
0.66926090	14924.000
0.67758600	14606.000
0.68815600	14215.000
0.69868900	13839.000
0.70149780	13741.000
0.70571100	14335.000
0.71543990	14002.000
0.71624400	13975.000
0.76480520	12434.000
0.80908800	11110.000
0.81757680	10877.000
0.82147200	10772.000
0.82477440	10685.000
0.82972800	11034.000
0.84211200	10711.000
0.87398960	9938.1000
0.93429480	8679.1000
0.99876120	7576.9000
1.0676760	6511.3000
1.1413450	5589.7000
1.2200980	4784.9000
1.3042850	4092.0000
1.3942810	3500.4000
1.4904860	2992.2000
1.5933290	2557.2000
1.7032690	2186.8000
1.8207950	1865.9000
1.9464300	1583.4000
2.0807330	1345.8000
2.2243040	1146.0000
2.3777810	977.29000
2.5418480	834.86000
2.7172350	713.25000
2.9047240	607.55000
3.1051500	511.45000
3.3194060	426.48000
3.5484450	355.86000
3.6554980	328.48000
3.7114490	315.36000
3.7263700	311.99000
3.7487500	1062.7000
3.7932880	1025.3000
3.8047020	1015.9000
3.8592400	973.08000
3.9183100	929.55000
3.9340620	919.04000
3.9576900	1258.5000
4.0167600	1206.1000
4.0550240	1173.9000
4.1527500	1097.9000
4.2163130	1053.4000
4.2332630	1042.1000
4.2586880	1184.3000
4.3222500	1140.5000
4.3348210	1132.1000
4.6339240	958.58000
4.9536640	812.57000
5.2954670	685.90000
5.6608550	577.61000
6.0514530	485.75000
6.4690040	408.48000
6.9153650	343.63000
7.3925250	289.31000
7.9026090	243.27000
8.4478900	204.46000
9.0307940	171.32000
9.6539190	142.43000
10.320040	118.55000
11.032120	98.787000
11.793340	82.418000
12.607080	68.836000
13.476970	57.519000
14.406880	48.111000
15.400950	40.296000
16.463620	33.746000
17.599610	28.210000
18.813980	23.559000
20.112150	19.644000
21.499880	16.404000
22.983380	13.717000
24.569230	11.489000
26.264500	9.6380000
27.381100	8.6019000
27.800200	8.2441000
27.911960	8.1523000
28.076760	47.142000
28.079600	47.129000
28.498700	45.306000
30.014050	39.491000
32.085020	33.130000
34.298890	27.812000
36.665510	23.342000
39.195430	19.527000
41.899920	16.333000
44.791010	13.660000
47.881590	11.426000
51.185420	9.5587000
54.717210	8.0002000
58.492700	6.6787000
62.528700	5.5716000
66.843180	4.6523000
71.455360	3.8886000
76.385780	3.2541000
81.656400	2.7228000
87.290690	2.2746000
93.313740	1.9036000
99.752390	1.5964000
106.63530	1.3420000
113.99310	1.1312000
121.85870	0.95641000
130.26690	0.81098000
139.25530	0.69032000
148.86400	0.59011000
159.13560	0.50679000
170.11590	0.43744000
181.85390	0.37964000
194.40180	0.33138000
207.81560	0.29102000
222.15480	0.25719000
237.48350	0.22877000
253.86990	0.20480000
271.38690	0.18453000
290.11260	0.16732000
310.13040	0.15266000
331.52940	0.14009000
354.40490	0.12926000
378.85880	0.11988000
405.00010	0.11170000
432.94510	0.10452000
