# Supplementary material for: Solving self-absorption in fluorescence
Source: IUCrJ. 2019 May 10;6(Pt 4):586–602. doi: 10.1107/S2052252519005128 (PMC6608621; doi:10.1107/S2052252519005128)
Supplement: Supplementary file 1 [file m-06-00586-sup1.zip › SeAFFluX_package_v2/ffast_files/5.csv]

ENERGY	MU_RHO
0.0047235000	965910.00
0.0047940000	937690.00
0.010690000	232720.00
0.011427610	206500.00
0.012216120	182670.00
0.013059030	161080.00
0.013200600	157790.00
0.013402650	153250.00
0.013456530	152070.00
0.013537350	189340.00
0.013739400	186480.00
0.013960100	183580.00
0.014923350	173290.00
0.015953060	164970.00
0.017053820	157460.00
0.018230530	150370.00
0.019488440	143350.00
0.020833140	136200.00
0.022270630	128820.00
0.023807300	121210.00
0.025450010	113420.00
0.027206060	105530.00
0.029083270	97639.000
0.031090020	89854.000
0.033235230	82270.000
0.035528460	74970.000
0.037979930	68019.000
0.040600540	61464.000
0.043401980	55338.000
0.046396710	49655.000
0.049598090	44421.000
0.053020350	39627.000
0.056678760	35255.000
0.060589590	31276.000
0.064770280	27673.000
0.069239420	24428.000
0.074016950	21515.000
0.079124110	18912.000
0.084583680	16592.000
0.090419950	14520.000
0.096658930	12670.000
0.10332840	11040.000
0.11045810	9606.3000
0.11807970	8347.8000
0.12622720	7245.1000
0.13493680	6280.7000
0.14424750	5438.7000
0.15420050	4704.5000
0.16484040	4065.3000
0.17621440	3509.7000
0.18424000	3180.1000
0.18706000	3074.8000
0.18781200	3047.5000
0.18837320	81883.000
0.18894000	81378.000
0.19176000	78936.000
0.20137090	71382.000
0.21526550	62156.000
0.23011880	53820.000
0.24599700	46355.000
0.26297080	39732.000
0.28111580	33915.000
0.30051280	28849.000
0.32124820	24465.000
0.34341430	20693.000
0.36710990	17461.000
0.39244050	14703.000
0.41951890	12357.000
0.44846570	10367.000
0.47940980	8684.0000
0.51248910	7263.6000
0.54785080	6067.1000
0.58565250	5061.2000
0.62606250	4216.8000
0.66926090	3509.1000
0.71543990	2916.9000
0.76480520	2421.9000
0.81757680	2008.4000
0.87398960	1663.8000
0.93429480	1377.1000
0.99876120	1139.2000
1.0676760	934.16000
1.1413450	765.97000
1.2200980	628.08000
1.3042850	515.02000
1.3942810	422.35000
1.4904860	346.36000
1.5933290	284.07000
1.7032690	232.99000
1.8207950	191.11000
1.9464300	156.78000
2.0807330	128.63000
2.2243040	105.54000
2.3777810	86.615000
2.5418480	71.093000
2.7172350	58.365000
2.9047240	47.927000
3.1051500	39.204000
3.3194060	31.956000
3.5484450	26.047000
3.7932880	21.139000
4.0550240	17.166000
4.3348210	13.950000
4.6339240	11.346000
4.9536640	9.2367000
5.2954670	7.5288000
5.6608550	6.1454000
6.0514530	5.0242000
6.4690040	4.1149000
6.9153650	3.3776000
7.3925250	2.7800000
7.9026090	2.2951000
8.4478900	1.9017000
9.0307940	1.5804000
9.6539190	1.3143000
10.320040	1.0996000
11.032120	0.92600000
11.793340	0.78566000
12.607080	0.67208000
13.476970	0.58006000
14.406880	0.50542000
15.400950	0.44478000
16.463620	0.39543000
17.599610	0.35521000
18.813980	0.32233000
20.112150	0.29539000
21.499880	0.27324000
22.983380	0.25497000
24.569230	0.23981000
26.264500	0.22718000
28.076760	0.21650000
30.014050	0.20748000
32.085020	0.19980000
34.298890	0.19321000
36.665510	0.18748000
39.195430	0.18244000
41.899920	0.17796000
44.791010	0.17390000
47.881590	0.17020000
51.185420	0.16677000
54.717210	0.16355000
58.492700	0.16050000
62.528700	0.15757000
66.843180	0.15474000
71.455360	0.15198000
76.385780	0.14928000
81.656400	0.14661000
87.290690	0.14398000
93.313740	0.14136000
99.752390	0.13875000
106.63530	0.13615000
113.99310	0.13356000
121.85870	0.13097000
130.26690	0.12838000
139.25530	0.12580000
148.86400	0.12322000
159.13560	0.12064000
170.11590	0.11808000
181.85390	0.11553000
194.40180	0.11299000
207.81560	0.11046000
222.15480	0.10796000
237.48350	0.10547000
253.86990	0.10300000
271.38690	0.10057000
290.11260	0.098152000
310.13040	0.095768000
331.52940	0.093416000
354.40490	0.091097000
378.85880	0.088814000
405.00010	0.086568000
432.94510	0.084360000
