# Supplementary material for: Solving self-absorption in fluorescence
Source: IUCrJ. 2019 May 10;6(Pt 4):586–602. doi: 10.1107/S2052252519005128 (PMC6608621; doi:10.1107/S2052252519005128)
Supplement: Supplementary file 1 [file m-06-00586-sup1.zip › SeAFFluX_package_v2/ffast_files/50.csv]

ENERGY	MU_RHO
0.024019500	10525.000
0.024378000	12539.000
0.025450010	20856.000
0.027206060	44523.000
0.029083270	78007.000
0.031090020	113010.00
0.033235230	140150.00
0.035528460	153340.00
0.037979930	151940.00
0.040600540	139420.00
0.043401980	120770.00
0.046396710	100350.00
0.049598090	81072.000
0.053020350	64398.000
0.056678760	50753.000
0.060589590	39976.000
0.064770280	31650.000
0.069239420	25296.000
0.074016950	20474.000
0.079124110	16819.000
0.084583680	14040.000
0.086828000	13139.000
0.088157000	12658.000
0.088511400	12536.000
0.089043000	19059.000
0.090419950	18236.000
0.096658930	15178.000
0.10332840	12907.000
0.11045810	11294.000
0.11807970	10115.000
0.12622720	9232.6000
0.13377000	8635.4000
0.13493680	8556.8000
0.13581750	8499.6000
0.13636350	8465.0000
0.13718250	9182.6000
0.13923000	9064.1000
0.14424750	8804.9000
0.15420050	8391.1000
0.16484040	8042.2000
0.17621440	7734.3000
0.18837320	7451.2000
0.20137090	7180.7000
0.21526550	6914.3000
0.23011880	6645.4000
0.24599700	6370.3000
0.26297080	6086.7000
0.28111580	5794.0000
0.30051280	5492.9000
0.32124820	5184.9000
0.34341430	4872.6000
0.36710990	4558.3000
0.39244050	4244.3000
0.41951890	3934.0000
0.44846570	3630.7000
0.47510400	3344.0000
0.47940980	3300.1000
0.48237600	3270.2000
0.48343400	3259.7000
0.48431520	3250.9000
0.48722400	18046.000
0.49083350	17769.000
0.49280670	17620.000
0.49449600	27307.000
0.49576650	27156.000
0.50316600	26300.000
0.51248910	25277.000
0.54785080	21884.000
0.58565250	18996.000
0.62606250	16512.000
0.66926090	14346.000
0.70011200	13035.000
0.71082800	12618.000
0.71368560	12510.000
0.71543990	14139.000
0.71797200	14039.000
0.72868800	13626.000
0.74127200	13163.000
0.75261800	12765.000
0.75564360	12662.000
0.76018200	13191.000
0.76480520	13035.000
0.77152800	12813.000
0.81757680	11429.000
0.86612400	10160.000
0.87398960	9972.4000
0.87938100	9846.3000
0.88291620	9764.9000
0.88821900	10081.000
0.90147600	9782.1000
0.93429480	9093.8000
0.99876120	7934.4000
1.0676760	6818.6000
1.1413450	5856.5000
1.2200980	5028.6000
1.3042850	4304.1000
1.3942810	3679.3000
1.4904860	3146.2000
1.5933290	2689.3000
1.7032690	2299.0000
1.8207950	1965.1000
1.9464300	1680.4000
2.0807330	1426.8000
2.2243040	1212.4000
2.3777810	1032.0000
2.5418480	879.86000
2.7172350	751.35000
2.9047240	642.00000
3.1051500	540.81000
3.3194060	450.80000
3.5484450	376.49000
3.7932880	314.62000
3.8502240	302.33000
3.9091560	290.33000
3.9248710	287.24000
3.9484440	977.34000
4.0073760	931.62000
4.0550240	896.71000
4.0729780	884.01000
4.1353190	842.55000
4.1519440	832.78000
4.1768800	1143.7000
4.2392220	1094.2000
4.3348210	1024.9000
4.3754060	997.92000
4.4423770	956.98000
4.4602360	946.56000
4.4870240	1076.9000
4.5539940	1036.8000
4.6339240	992.31000
4.9536640	842.02000
5.2954670	714.32000
5.6608550	603.02000
6.0514530	507.68000
6.4690040	426.88000
6.9153650	358.93000
7.3925250	301.97000
7.9026090	254.24000
8.4478900	213.82000
9.0307940	179.40000
9.6539190	149.11000
10.320040	124.08000
11.032120	103.37000
11.793340	86.205000
12.607080	71.983000
13.476970	60.177000
14.406880	50.332000
15.400950	42.136000
16.463620	35.323000
17.599610	29.587000
18.813980	24.751000
20.112150	20.669000
21.499880	17.250000
22.983380	14.418000
24.569230	12.070000
26.264500	10.119000
28.076760	8.4169000
28.616100	7.9817000
29.054100	7.6514000
29.170900	7.5665000
29.346100	43.469000
29.784100	41.774000
30.014050	40.919000
32.085020	34.275000
34.298890	28.771000
36.665510	24.171000
39.195430	20.274000
41.899920	16.966000
44.791010	14.195000
47.881590	11.874000
51.185420	9.9338000
54.717210	8.3131000
58.492700	6.9599000
62.528700	5.8069000
66.843180	4.8490000
71.455360	4.0530000
76.385780	3.3915000
81.656400	2.8375000
87.290690	2.3698000
93.313740	1.9826000
99.752390	1.6620000
106.63530	1.3964000
113.99310	1.1763000
121.85870	0.99375000
130.26690	0.84214000
139.25530	0.71614000
148.86400	0.61145000
159.13560	0.52441000
170.11590	0.45194000
181.85390	0.39154000
194.40180	0.34110000
207.81560	0.29893000
222.15480	0.26358000
237.48350	0.23389000
253.86990	0.20889000
271.38690	0.18775000
290.11260	0.16982000
310.13040	0.15456000
331.52940	0.14150000
354.40490	0.13027000
378.85880	0.12056000
405.00010	0.11211000
432.94510	0.10471000
