# Supplementary material for: Solving self-absorption in fluorescence
Source: IUCrJ. 2019 May 10;6(Pt 4):586–602. doi: 10.1107/S2052252519005128 (PMC6608621; doi:10.1107/S2052252519005128)
Supplement: Supplementary file 1 [file m-06-00586-sup1.zip › SeAFFluX_package_v2/ffast_files/51.csv]

ENERGY	MU_RHO
0.031557000	2821.5000
0.032028000	3996.2000
0.033235230	9531.6000
0.035528460	43573.000
0.037979930	129290.00
0.040600540	248730.00
0.043401980	339460.00
0.046396710	354960.00
0.049598090	303590.00
0.053020350	224380.00
0.056678760	150030.00
0.060589590	94243.000
0.064770280	57344.000
0.069239420	34632.000
0.074016950	21158.000
0.079124110	13266.000
0.084583680	8624.4000
0.090419950	5855.0000
0.096432000	4215.0000
0.096658930	4168.3000
0.097908000	3926.6000
0.098301600	3855.4000
0.098892000	8412.5000
0.10036800	7989.4000
0.10332840	7246.2000
0.11045810	5895.6000
0.11807970	4987.0000
0.12622720	4386.5000
0.13493680	3989.7000
0.14424750	3733.4000
0.14896000	3646.5000
0.15124000	3612.1000
0.15184800	3603.7000
0.15276000	4327.8000
0.15420050	4311.0000
0.15504000	4301.9000
0.16484040	4226.0000
0.17621440	4185.3000
0.18837320	4168.0000
0.20137090	4164.6000
0.21526550	4172.0000
0.23011880	4183.1000
0.24599700	4186.0000
0.26297080	4172.2000
0.28111580	4141.3000
0.30051280	4091.4000
0.32124820	4020.9000
0.34341430	3929.0000
0.36710990	3816.7000
0.39244050	3685.9000
0.41951890	3538.5000
0.44846570	3377.8000
0.47940980	3207.9000
0.51248910	3026.7000
0.51695000	3002.4000
0.52486250	2959.7000
0.52616200	2952.8000
0.52697250	2948.4000
0.53013750	18673.000
0.53421550	18289.000
0.53636310	18091.000
0.53805000	28230.000
0.53958450	28005.000
0.54785080	26834.000
0.58565250	22258.000
0.62606250	18629.000
0.66926090	15817.000
0.71543990	13534.000
0.75028800	12135.000
0.76177200	11721.000
0.76480520	11615.000
0.76483440	11614.000
0.76942800	13027.000
0.78091200	12621.000
0.79566200	12126.000
0.80784050	11739.000
0.81108810	11639.000
0.81595950	12124.000
0.81757680	12074.000
0.82813800	11757.000
0.87398960	10513.000
0.92482600	9345.2000
0.93429480	9148.9000
0.93898150	9053.9000
0.94275630	8978.4000
0.94841850	9264.8000
0.96257400	8988.6000
0.99876120	8336.0000
1.0676760	7167.3000
1.1413450	6156.3000
1.2200980	5287.3000
1.3042850	4540.4000
1.3942810	3886.2000
1.4904860	3321.6000
1.5933290	2839.8000
1.7032690	2427.3000
1.8207950	2075.7000
1.9464300	1774.8000
2.0807330	1518.1000
2.2243040	1292.1000
2.3777810	1098.2000
2.5418480	935.02000
2.7172350	797.43000
2.9047240	681.22000
3.1051500	576.20000
3.3194060	481.11000
3.5484450	401.73000
3.7932880	336.07000
4.0495560	282.31000
4.0550240	281.29000
4.1115390	271.17000
4.1280680	268.31000
4.1528610	903.34000
4.2148440	860.50000
4.2927920	810.39000
4.3348210	784.98000
4.3584980	772.47000
4.3760200	763.48000
4.4023020	1049.2000
4.4680080	1003.4000
4.6043340	918.30000
4.6339240	902.04000
4.6748080	880.43000
4.6936020	870.80000
4.7217910	991.08000
4.7922660	954.17000
4.9536640	878.03000
5.2954670	746.07000
5.6608550	632.36000
6.0514530	533.43000
6.4690040	448.88000
6.9153650	377.47000
7.3925250	317.47000
7.9026090	267.21000
8.4478900	225.02000
9.0307940	188.94000
9.6539190	157.28000
10.320040	130.84000
11.032120	108.96000
11.793340	90.831000
12.607080	75.814000
13.476970	63.355000
14.406880	53.006000
15.400950	44.366000
16.463620	37.170000
17.599610	31.182000
18.813980	26.117000
20.112150	21.858000
21.499880	18.249000
22.983380	15.246000
24.569230	12.756000
26.264500	10.690000
28.076760	8.8885000
29.881380	7.4730000
30.014050	7.3819000
30.338740	7.1653000
30.460710	7.0862000
30.643660	40.399000
31.101020	38.835000
32.085020	35.746000
34.298890	29.991000
36.665510	25.185000
39.195430	21.159000
41.899920	17.723000
44.791010	14.831000
47.881590	12.411000
51.185420	10.384000
54.717210	8.6913000
58.492700	7.2774000
62.528700	6.0881000
66.843180	5.0843000
71.455360	4.2500000
76.385780	3.5564000
81.656400	2.9750000
87.290690	2.4840000
93.313740	2.0774000
99.752390	1.7406000
106.63530	1.4617000
113.99310	1.2304000
121.85870	1.0386000
130.26690	0.87943000
139.25530	0.74716000
148.86400	0.63723000
159.13560	0.54580000
170.11590	0.46967000
181.85390	0.40622000
194.40180	0.35325000
207.81560	0.30896000
222.15480	0.27185000
237.48350	0.24068000
253.86990	0.21445000
271.38690	0.19231000
290.11260	0.17354000
310.13040	0.15757000
331.52940	0.14394000
354.40490	0.13223000
378.85880	0.12213000
405.00010	0.11336000
432.94510	0.10570000
