# Supplementary material for: Solving self-absorption in fluorescence
Source: IUCrJ. 2019 May 10;6(Pt 4):586–602. doi: 10.1107/S2052252519005128 (PMC6608621; doi:10.1107/S2052252519005128)
Supplement: Supplementary file 1 [file m-06-00586-sup1.zip › SeAFFluX_package_v2/ffast_files/52.csv]

ENERGY	MU_RHO
0.039999000	2221.0000
0.040600540	3181.0000
0.043401980	15848.000
0.046396710	64072.000
0.049598090	157560.00
0.053020350	259590.00
0.056678760	312900.00
0.060589590	297280.00
0.064770280	237040.00
0.069239420	167130.00
0.074016950	108780.00
0.079124110	67671.000
0.084583680	41375.000
0.090419950	25407.000
0.096658930	15929.000
0.10332840	10319.000
0.10799600	7914.3000
0.10964900	7256.6000
0.11008980	7095.0000
0.11045810	10363.000
0.11075100	10245.000
0.11240400	9623.5000
0.11807970	7935.1000
0.12622720	6338.9000
0.13493680	5298.6000
0.14424750	4610.0000
0.15420050	4147.7000
0.16484040	3836.0000
0.16493400	3833.9000
0.16745850	3779.0000
0.16813170	3765.4000
0.16914150	4436.8000
0.17166600	4391.5000
0.17621440	4321.4000
0.18837320	4188.3000
0.20137090	4098.4000
0.21526550	4034.8000
0.23011880	3987.9000
0.24599700	3950.2000
0.26297080	3915.5000
0.28111580	3878.5000
0.30051280	3834.1000
0.32124820	3778.2000
0.34341430	3707.1000
0.36710990	3618.0000
0.39244050	3509.6000
0.41951890	3381.6000
0.44846570	3235.0000
0.47940980	3071.4000
0.51248910	2894.3000
0.54785080	2707.6000
0.56065800	2641.5000
0.56923950	2597.9000
0.57085000	2589.8000
0.57152790	2586.4000
0.57496050	16809.000
0.57958750	16421.000
0.58191750	16231.000
0.58354200	25353.000
0.58565250	25079.000
0.59415000	24016.000
0.62606250	20527.000
0.66926090	16966.000
0.71543990	14310.000
0.76480520	12199.000
0.80232600	10899.000
0.81460650	10519.000
0.81757680	10430.000
0.81788130	10421.000
0.82279350	11706.000
0.83507400	11334.000
0.85230600	10842.000
0.86535150	10490.000
0.86883030	10399.000
0.87398960	10838.000
0.87404850	10837.000
0.88709400	10504.000
0.93429480	9417.7000
0.98588000	8406.8000
0.99876120	8181.8000
1.0009700	8142.4000
1.0049940	8067.0000
1.0110300	8324.0000
1.0261200	8046.7000
1.0676760	7348.2000
1.1413450	6310.6000
1.2200980	5420.5000
1.3042850	4657.6000
1.3942810	3999.5000
1.4904860	3423.3000
1.5933290	2925.8000
1.7032690	2501.3000
1.8207950	2139.5000
1.9464300	1831.2000
2.0807330	1567.8000
2.2243040	1341.4000
2.3777810	1144.2000
2.5418480	973.06000
2.7172350	828.92000
2.9047240	707.36000
3.1051500	598.52000
3.3194060	502.10000
3.5484450	419.90000
3.7932880	351.09000
4.0550240	294.14000
4.2545720	259.25000
4.3196930	249.16000
4.3348210	246.90000
4.3370590	246.57000
4.3631070	816.47000
4.4282280	778.05000
4.5197600	728.04000
4.5889400	694.69000
4.6073880	686.66000
4.6339240	943.89000
4.6350600	943.19000
4.7042400	902.19000
4.8404160	829.44000
4.9145040	795.25000
4.9342610	786.56000
4.9536640	900.20000
4.9638960	895.41000
5.0379840	862.04000
5.2954670	761.05000
5.6608550	646.85000
6.0514530	547.17000
6.4690040	461.21000
6.9153650	388.00000
7.3925250	326.33000
7.9026090	274.59000
8.4478900	231.28000
9.0307940	194.42000
9.6539190	162.05000
10.320040	134.89000
11.032120	112.29000
11.793340	93.564000
12.607080	78.049000
13.476970	65.184000
14.406880	54.505000
15.400950	45.629000
16.463620	38.216000
17.599610	32.037000
18.813980	26.891000
20.112150	22.529000
21.499880	18.871000
22.983380	15.758000
24.569230	13.177000
26.264500	11.036000
28.076760	9.1741000
30.014050	7.6174000
31.177520	6.8570000
31.654730	6.5761000
31.781990	6.5040000
31.972870	36.761000
32.085020	36.426000
32.450080	35.364000
34.298890	30.591000
36.665510	25.683000
39.195430	21.562000
41.899920	18.094000
44.791010	15.143000
47.881590	12.673000
51.185420	10.607000
54.717210	8.8798000
58.492700	7.4364000
62.528700	6.2311000
66.843180	5.2097000
71.455360	4.3551000
76.385780	3.6443000
81.656400	3.0487000
87.290690	2.5457000
93.313740	2.1290000
99.752390	1.7837000
106.63530	1.4974000
113.99310	1.2600000
121.85870	1.0630000
130.26690	0.89949000
139.25530	0.76363000
148.86400	0.65071000
159.13560	0.55673000
170.11590	0.47844000
181.85390	0.41316000
194.40180	0.35865000
207.81560	0.31305000
222.15480	0.27485000
237.48350	0.24276000
253.86990	0.21577000
271.38690	0.19298000
290.11260	0.17370000
310.13040	0.15731000
331.52940	0.14334000
354.40490	0.13136000
378.85880	0.12105000
405.00010	0.11212000
432.94510	0.10435000
