# Supplementary material for: Solving self-absorption in fluorescence
Source: IUCrJ. 2019 May 10;6(Pt 4):586–602. doi: 10.1107/S2052252519005128 (PMC6608621; doi:10.1107/S2052252519005128)
Supplement: Supplementary file 1 [file m-06-00586-sup1.zip › SeAFFluX_package_v2/ffast_files/53.csv]

ENERGY	MU_RHO
0.049848000	4174.4000
0.050592000	5362.6000
0.053020350	11846.000
0.056678760	34289.000
0.060589590	70404.000
0.064770280	106260.00
0.069239420	126140.00
0.074016950	124730.00
0.079124110	107770.00
0.084583680	84689.000
0.090419950	62528.000
0.096658930	44535.000
0.10332840	31247.000
0.11045810	21949.000
0.11807970	15625.000
0.12024600	14294.000
0.12208650	13288.000
0.12257730	13037.000
0.12331350	15504.000
0.12515400	14612.000
0.12622720	14131.000
0.13493680	11073.000
0.14424750	8973.3000
0.15420050	7527.2000
0.16484040	6517.5000
0.17621440	5802.9000
0.18267200	5505.6000
0.18546800	5395.1000
0.18621360	5367.2000
0.18733200	6004.9000
0.18837320	5968.2000
0.19012800	5909.0000
0.20137090	5594.3000
0.21526550	5317.0000
0.23011880	5099.9000
0.24599700	4922.0000
0.26297080	4768.3000
0.28111580	4628.3000
0.30051280	4493.2000
0.32124820	4356.7000
0.34341430	4214.0000
0.36710990	4061.5000
0.39244050	3896.9000
0.41951890	3719.6000
0.44846570	3529.8000
0.47940980	3328.9000
0.51248910	3119.4000
0.54785080	2903.6000
0.58565250	2685.3000
0.60701200	2568.5000
0.61630300	2519.1000
0.61867400	2506.7000
0.61878060	2506.1000
0.62249700	15199.000
0.62606250	14955.000
0.62814350	14814.000
0.63066870	14647.000
0.63178800	22848.000
0.63445650	22568.000
0.64392600	21610.000
0.66926090	19307.000
0.71543990	15970.000
0.76480520	13445.000
0.81757680	11444.000
0.85710800	10243.000
0.87022700	9887.4000
0.87398960	9788.6000
0.87897300	11023.000
0.89209200	10676.000
0.91189000	10180.000
0.92584750	9850.6000
0.92956950	9765.6000
0.93429480	10200.000
0.93515250	10180.000
0.94911000	9865.2000
0.99876120	8853.3000
1.0506580	7931.9000
1.0676760	7648.0000
1.0710280	7592.2000
1.0774610	7836.8000
1.0935420	7574.0000
1.1413450	6863.6000
1.2200980	5888.7000
1.3042850	5053.4000
1.3942810	4338.5000
1.4904860	3722.4000
1.5933290	3184.2000
1.7032690	2720.2000
1.8207950	2324.6000
1.9464300	1987.6000
2.0807330	1700.8000
2.2243040	1456.0000
2.3777810	1246.4000
2.5418480	1065.2000
2.7172350	906.50000
2.9047240	772.80000
3.1051500	653.35000
3.3194060	548.38000
3.5484450	460.79000
3.7932880	385.95000
4.0550240	323.17000
4.3348210	271.12000
4.4659580	250.82000
4.5343140	241.10000
4.5525430	238.60000
4.5798850	777.87000
4.6339240	749.09000
4.6482420	741.71000
4.7550580	689.46000
4.8278390	658.61000
4.8472480	651.05000
4.8763600	893.54000
4.9536640	852.70000
5.0843380	790.13000
5.1621590	757.53000
5.1829120	749.26000
5.2140400	852.93000
5.2954670	819.90000
5.6608550	694.78000
6.0514530	589.72000
6.4690040	498.20000
6.9153650	419.64000
7.3925250	353.07000
7.9026090	297.10000
8.4478900	250.19000
9.0307940	210.55000
9.6539190	175.75000
10.320040	146.51000
11.032120	121.95000
11.793340	101.57000
12.607080	84.677000
13.476970	70.674000
14.406880	59.057000
15.400950	49.408000
16.463620	41.386000
17.599610	34.682000
18.813980	29.090000
20.112150	24.411000
21.499880	20.460000
22.983380	17.134000
24.569230	14.322000
26.264500	11.989000
28.076760	9.9644000
30.014050	8.2723000
32.085020	6.8802000
32.506010	6.6383000
33.003550	6.3680000
33.136230	6.2985000
33.335250	35.314000
33.832790	33.972000
34.298890	32.780000
36.665510	27.529000
39.195430	23.118000
41.899920	19.415000
44.791010	16.277000
47.881590	13.626000
51.185420	11.407000
54.717210	9.5506000
58.492700	7.9987000
62.528700	6.7020000
66.843180	5.6167000
71.455360	4.6959000
76.385780	3.9298000
81.656400	3.2876000
87.290690	2.7448000
93.313740	2.2952000
99.752390	1.9224000
106.63530	1.6135000
113.99310	1.3571000
121.85870	1.1443000
130.26690	0.96763000
139.25530	0.82081000
148.86400	0.69881000
159.13560	0.59734000
170.11590	0.51278000
181.85390	0.44224000
194.40180	0.38333000
207.81560	0.33404000
222.15480	0.29275000
237.48350	0.25808000
253.86990	0.22891000
271.38690	0.20430000
290.11260	0.18348000
310.13040	0.16580000
331.52940	0.15074000
354.40490	0.13784000
378.85880	0.12676000
405.00010	0.11718000
432.94510	0.10885000
