# Supplementary material for: Solving self-absorption in fluorescence
Source: IUCrJ. 2019 May 10;6(Pt 4):586–602. doi: 10.1107/S2052252519005128 (PMC6608621; doi:10.1107/S2052252519005128)
Supplement: Supplementary file 1 [file m-06-00586-sup1.zip › SeAFFluX_package_v2/ffast_files/54.csv]

ENERGY	MU_RHO
0.064320000	13641.000
0.064770280	14194.000
0.065280000	14842.000
0.069239420	20764.000
0.074016950	28929.000
0.079124110	34579.000
0.084583680	36531.000
0.090419950	35170.000
0.096658930	31653.000
0.10332840	27195.000
0.11045810	22687.000
0.11807970	18628.000
0.12622720	15215.000
0.13493680	12460.000
0.14376600	10387.000
0.14424750	10291.000
0.14596650	9959.5000
0.14655330	9850.6000
0.14743350	11976.000
0.14963400	11575.000
0.15420050	10827.000
0.16484040	9436.3000
0.17621440	8360.3000
0.18837320	7526.2000
0.20137090	6874.0000
0.20393800	6766.7000
0.20705950	6644.1000
0.20789190	6612.8000
0.20914050	7197.9000
0.21226200	7086.8000
0.21526550	6986.4000
0.23011880	6565.9000
0.24599700	6214.9000
0.26297080	5910.3000
0.28111580	5635.9000
0.30051280	5379.9000
0.32124820	5133.6000
0.34341430	4891.2000
0.36710990	4648.3000
0.39244050	4402.6000
0.41951890	4152.9000
0.44846570	3899.5000
0.47940980	3643.6000
0.51248910	3387.0000
0.54785080	3132.0000
0.58565250	2881.2000
0.62606250	2636.7000
0.65885400	2455.3000
0.66926090	2400.9000
0.67169200	2388.4000
0.67566150	13079.000
0.68197300	12752.000
0.68471460	12613.000
0.68574600	19583.000
0.68882700	19336.000
0.69910800	18544.000
0.71543990	17374.000
0.76480520	14422.000
0.81757680	12147.000
0.87398960	10338.000
0.91826000	9198.6000
0.93231500	8875.8000
0.93429480	8831.6000
0.93606300	8792.5000
0.94168500	9911.4000
0.95574000	9596.4000
0.97902000	9106.1000
0.99400500	8809.6000
0.99876120	8718.4000
1.0039950	9187.2000
1.0189800	8890.4000
1.0676760	8014.0000
1.1217080	7185.8000
1.1388770	6949.9000
1.1413450	6915.5000
1.1434550	6886.4000
1.1503230	7110.5000
1.1674920	6873.5000
1.2200980	6203.4000
1.3042850	5309.5000
1.3942810	4548.9000
1.4904860	3901.2000
1.5933290	3345.8000
1.7032690	2861.6000
1.8207950	2442.0000
1.9464300	2084.5000
2.0807330	1780.4000
2.2243040	1521.7000
2.3777810	1301.3000
2.5418480	1113.6000
2.7172350	953.38000
2.9047240	811.99000
3.1051500	685.72000
3.3194060	575.09000
3.5484450	483.41000
3.7932880	406.86000
4.0550240	341.33000
4.3348210	286.19000
4.6339240	240.39000
4.6865560	233.44000
4.7582890	224.43000
4.7774180	222.11000
4.8061110	713.11000
4.8778440	680.23000
4.9536640	647.65000
5.0016260	628.08000
5.0781820	600.58000
5.0985960	593.74000
5.1292190	814.20000
5.2057740	779.35000
5.2954670	741.45000
5.3437440	722.24000
5.4255360	692.47000
5.4473470	684.93000
5.4800640	780.01000
5.5618560	751.13000
5.6608550	718.52000
6.0514530	609.47000
6.4690040	516.46000
6.9153650	435.87000
7.3925250	367.03000
7.9026090	308.90000
8.4478900	260.12000
9.0307940	218.87000
9.6539190	183.08000
10.320040	152.79000
11.032120	127.36000
11.793340	106.01000
12.607080	88.337000
13.476970	73.675000
14.406880	61.516000
15.400950	51.425000
16.463620	43.042000
17.599610	36.070000
18.813980	30.242000
20.112150	25.377000
21.499880	21.291000
22.983380	17.852000
24.569230	14.948000
26.264500	12.508000
28.076760	10.393000
30.014050	8.6265000
32.085020	7.1733000
33.870170	6.1844000
34.298890	5.9761000
34.388590	5.9337000
34.526840	5.8693000
34.734210	32.637000
35.252630	31.396000
36.665510	28.332000
39.195430	23.796000
41.899920	19.989000
44.791010	16.794000
47.881590	14.065000
51.185420	11.778000
54.717210	9.8627000
58.492700	8.2608000
62.528700	6.9217000
66.843180	5.8029000
71.455360	4.8603000
76.385780	4.0677000
81.656400	3.4030000
87.290690	2.8411000
93.313740	2.3753000
99.752390	1.9892000
106.63530	1.6689000
113.99310	1.4031000
121.85870	1.1825000
130.26690	0.99930000
139.25530	0.84702000
148.86400	0.72039000
159.13560	0.61523000
170.11590	0.52760000
181.85390	0.45448000
194.40180	0.39340000
207.81560	0.34231000
222.15480	0.29948000
237.48350	0.26354000
253.86990	0.23330000
271.38690	0.20779000
290.11260	0.18623000
310.13040	0.16793000
331.52940	0.15235000
354.40490	0.13903000
378.85880	0.12758000
405.00010	0.11771000
432.94510	0.10914000
