# Supplementary material for: Solving self-absorption in fluorescence
Source: IUCrJ. 2019 May 10;6(Pt 4):586–602. doi: 10.1107/S2052252519005128 (PMC6608621; doi:10.1107/S2052252519005128)
Supplement: Supplementary file 1 [file m-06-00586-sup1.zip › SeAFFluX_package_v2/ffast_files/55.csv]

ENERGY	MU_RHO
0.011427610	460090.00
0.011457000	456310.00
0.011628000	435160.00
0.012216120	371510.00
0.012838000	316430.00
0.013034500	300680.00
0.013059030	298760.00
0.013086900	296600.00
0.013165500	512590.00
0.013362000	485960.00
0.013960100	413820.00
0.014923350	321410.00
0.015953060	247200.00
0.017053820	188770.00
0.018230530	143520.00
0.019488440	108910.00
0.020833140	82651.000
0.022246000	63135.000
0.022270630	62851.000
0.022586500	59345.000
0.022677300	58384.000
0.022813500	57125.000
0.023154000	53809.000
0.023807300	48124.000
0.025450010	36972.000
0.027206060	28601.000
0.029083270	22306.000
0.031090020	17559.000
0.033235230	13965.000
0.035528460	11231.000
0.037979930	9140.6000
0.040600540	7532.2000
0.043401980	6286.1000
0.046396710	5313.4000
0.049598090	4550.4000
0.053020350	3946.3000
0.056678760	3463.3000
0.060589590	3072.3000
0.064770280	2750.8000
0.069239420	2482.2000
0.074016950	2254.4000
0.074970000	2214.6000
0.076117500	2168.7000
0.076423500	2156.8000
0.076882500	953770.00
0.077224000	880410.00
0.078030000	729930.00
0.078406000	669280.00
0.078721200	622540.00
0.079124110	1459000.0
0.079194000	1434900.0
0.080376000	1085600.0
0.084583680	416170.00
0.090419950	130950.00
0.096658930	52538.000
0.10332840	26098.000
0.11045810	15436.000
0.11807970	10480.000
0.12622720	7911.4000
0.13493680	6468.1000
0.14424750	5613.2000
0.15420050	5093.2000
0.15836800	4947.4000
0.16079200	4876.5000
0.16143840	4859.1000
0.16240800	6440.0000
0.16484040	6373.2000
0.16885400	6278.2000
0.17143850	6225.8000
0.17212770	6212.9000
0.17316150	6771.7000
0.17574600	6722.8000
0.17621440	6714.5000
0.18837320	6545.9000
0.20137090	6435.8000
0.21526550	6361.4000
0.22618400	6317.8000
0.22964600	6304.8000
0.23011880	6303.0000
0.23056920	6301.4000
0.23195400	6947.1000
0.23541600	6929.2000
0.24599700	6873.6000
0.26297080	6776.7000
0.28111580	6652.5000
0.30051280	6494.7000
0.32124820	6299.1000
0.34341430	6060.1000
0.36710990	5781.9000
0.39244050	5471.9000
0.41951890	5138.6000
0.44846570	4790.2000
0.47940980	4435.5000
0.51248910	4082.0000
0.54785080	3736.1000
0.58565250	3402.9000
0.62606250	3086.0000
0.66926090	2787.9000
0.71099000	2535.2000
0.71543990	2510.1000
0.72187250	2474.4000
0.72471000	2458.8000
0.72477450	2458.5000
0.72912750	11643.000
0.73580250	11371.000
0.73876050	11253.000
0.74001000	17217.000
0.74319750	17020.000
0.75429000	16359.000
0.76480520	15764.000
0.81757680	13201.000
0.87398960	11169.000
0.93429480	9521.9000
0.97764800	8556.1000
0.99261200	8255.3000
0.99660240	8177.5000
0.99876120	9439.2000
1.0025880	9353.9000
1.0175520	9031.2000
1.0437000	8505.5000
1.0596750	8206.1000
1.0639350	8128.9000
1.0676760	8588.8000
1.0703250	8537.4000
1.0863000	8236.4000
1.1413450	7338.9000
1.1927580	6653.6000
1.2110150	6435.8000
1.2158830	6379.7000
1.2200980	6631.7000
1.2231860	6595.6000
1.2414420	6380.3000
1.3042850	5696.5000
1.3942810	4896.3000
1.4904860	4201.3000
1.5933290	3602.5000
1.7032690	3086.0000
1.8207950	2633.3000
1.9464300	2247.4000
2.0807330	1919.3000
2.2243040	1638.7000
2.3777810	1399.6000
2.5418480	1196.2000
2.7172350	1023.4000
2.9047240	876.54000
3.1051500	740.96000
3.3194060	621.35000
3.5484450	522.05000
3.7932880	439.57000
4.0550240	370.44000
4.3348210	311.53000
4.6339240	262.40000
4.9116620	225.66000
4.9536640	220.76000
4.9868400	216.99000
5.0068880	214.76000
5.0369590	673.09000
5.1121380	642.17000
5.2522120	589.45000
5.2954670	575.47000
5.3326030	564.07000
5.3540400	557.68000
5.3861970	763.48000
5.4665880	730.70000
5.6000140	680.99000
5.6608550	660.58000
5.6857290	652.66000
5.7085860	645.53000
5.7428720	734.64000
5.8285860	707.39000
6.0514530	643.92000
6.4690040	546.50000
6.9153650	462.41000
7.3925250	389.94000
7.9026090	328.34000
8.4478900	276.51000
9.0307940	232.63000
9.6539190	194.66000
10.320040	162.79000
11.032120	135.88000
11.793340	113.22000
12.607080	94.289000
13.476970	78.607000
14.406880	65.595000
15.400950	54.799000
16.463620	45.834000
17.599610	38.382000
18.813980	32.181000
20.112150	26.997000
21.499880	22.677000
22.983380	19.030000
24.569230	15.964000
26.264500	13.366000
28.076760	11.105000
30.014050	9.2164000
32.085020	7.6628000
34.298890	6.3829000
35.264910	5.9185000
35.804680	5.6799000
35.948620	5.6186000
36.164520	30.840000
36.665510	29.768000
36.704290	29.688000
39.195430	25.050000
41.899920	21.044000
44.791010	17.672000
47.881590	14.824000
51.185420	12.414000
54.717210	10.397000
58.492700	8.7099000
62.528700	7.2995000
66.843180	6.1204000
71.455360	5.1348000
76.385780	4.2994000
81.656400	3.5973000
87.290690	3.0034000
93.313740	2.5112000
99.752390	2.1029000
106.63530	1.7641000
113.99310	1.4829000
121.85870	1.2494000
130.26690	1.0555000
139.25530	0.89423000
148.86400	0.76009000
159.13560	0.64854000
170.11590	0.55583000
181.85390	0.47843000
194.40180	0.41376000
207.81560	0.35963000
222.15480	0.31426000
237.48350	0.27617000
253.86990	0.24412000
271.38690	0.21708000
290.11260	0.19421000
310.13040	0.17481000
331.52940	0.15828000
354.40490	0.14416000
378.85880	0.13203000
405.00010	0.12155000
432.94510	0.11247000
