# Supplementary material for: Solving self-absorption in fluorescence
Source: IUCrJ. 2019 May 10;6(Pt 4):586–602. doi: 10.1107/S2052252519005128 (PMC6608621; doi:10.1107/S2052252519005128)
Supplement: Supplementary file 1 [file m-06-00586-sup1.zip › SeAFFluX_package_v2/ffast_files/56.csv]

ENERGY	MU_RHO
0.014673000	183230.00
0.014892000	174420.00
0.014923350	173200.00
0.015953060	138730.00
0.016268000	129950.00
0.016517000	123370.00
0.016583400	121670.00
0.016683000	201640.00
0.016932000	191750.00
0.017053820	187110.00
0.018230530	148210.00
0.019488440	116210.00
0.020833140	90144.000
0.022270630	69458.000
0.023807300	53349.000
0.025450010	40970.000
0.027206060	31539.000
0.029083270	24390.000
0.031090020	18982.000
0.033235230	14889.000
0.035528460	11783.000
0.037979930	9416.2000
0.038318000	9146.9000
0.038904500	8707.0000
0.039060900	8595.1000
0.039295500	8572.5000
0.039882000	8192.7000
0.040600540	7764.7000
0.043401980	6418.3000
0.046396710	5392.1000
0.049598090	4603.0000
0.053020350	3990.5000
0.056678760	3509.1000
0.060589590	3125.2000
0.064770280	2814.6000
0.069239420	2558.0000
0.074016950	2342.1000
0.079124110	2156.0000
0.084583680	1992.6000
0.088102000	1901.6000
0.089450500	1869.2000
0.089810100	1860.8000
0.090419950	199610.00
0.090650000	190310.00
0.091698000	153370.00
0.092037500	143110.00
0.092407500	132750.00
0.092962500	240840.00
0.094350000	182760.00
0.096658930	116660.00
0.10332840	35704.000
0.11045810	14504.000
0.11807970	7826.6000
0.12622720	5216.9000
0.13493680	4025.2000
0.14424750	3428.1000
0.15420050	3124.5000
0.16484040	2989.4000
0.17621440	2964.0000
0.17880150	2969.6000
0.17952030	2971.8000
0.18059850	4440.1000
0.18329400	4447.7000
0.18796400	4467.8000
0.18837320	4469.9000
0.19084100	4484.0000
0.19160820	4488.9000
0.19275900	4987.6000
0.19563600	5006.3000
0.20137090	5049.2000
0.21526550	5171.6000
0.23011880	5313.2000
0.24599700	5456.4000
0.24794000	5472.5000
0.25173500	5502.9000
0.25274700	5510.8000
0.25426500	6118.2000
0.25806000	6141.4000
0.26297080	6168.9000
0.28111580	6242.7000
0.30051280	6266.4000
0.32124820	6229.3000
0.34341430	6127.3000
0.36710990	5960.4000
0.39244050	5728.2000
0.41951890	5438.5000
0.44846570	5106.8000
0.47940980	4748.4000
0.51248910	4377.7000
0.54785080	4006.4000
0.58565250	3644.1000
0.62606250	3297.7000
0.66926090	2971.8000
0.71543990	2669.0000
0.76480520	2390.2000
0.76508600	2388.8000
0.77679650	2328.6000
0.78017800	2311.7000
0.78460350	10088.000
0.79211950	9852.9000
0.79530390	9755.6000
0.79631400	14835.000
0.80008050	14658.000
0.81202200	14115.000
0.81757680	13872.000
0.87398960	11710.000
0.93429480	9948.7000
0.99876120	8493.4000
1.0409560	7686.4000
1.0568890	7410.4000
1.0611380	7339.2000
1.0676760	8408.6000
1.0834440	8106.6000
1.1139660	7564.4000
1.1310170	7299.4000
1.1355630	7231.6000
1.1413450	7620.2000
1.1423840	7603.8000
1.1594340	7343.0000
1.2200980	6537.6000
1.2669440	6024.8000
1.2863360	5832.8000
1.2915070	5783.4000
1.2992640	5981.9000
1.3042850	5933.9000
1.3186560	5800.1000
1.3942810	5124.8000
1.4904860	4400.9000
1.5933290	3770.2000
1.7032690	3227.1000
1.8207950	2755.2000
1.9464300	2352.5000
2.0807330	2010.3000
2.2243040	1716.7000
2.3777810	1464.8000
2.5418480	1250.8000
2.7172350	1068.9000
2.9047240	914.56000
3.1051500	777.00000
3.3194060	652.21000
3.5484450	547.51000
3.7932880	460.34000
4.0550240	387.84000
4.3348210	327.45000
4.6339240	276.88000
4.9536640	233.35000
5.1420600	211.87000
5.2207650	203.73000
5.2417530	201.64000
5.2732350	620.30000
5.2954670	612.10000
5.3519400	591.95000
5.5111280	539.87000
5.5954820	516.95000
5.6179760	511.13000
5.6517180	698.91000
5.6608550	695.58000
5.7360720	669.15000
5.8690240	626.12000
5.9588560	600.09000
5.9828110	593.55000
6.0187440	675.30000
6.0514530	666.02000
6.1085760	650.33000
6.4690040	563.70000
6.9153650	477.98000
7.3925250	403.81000
7.9026090	340.29000
8.4478900	286.59000
9.0307940	241.09000
9.6539190	201.69000
10.320040	168.91000
11.032120	141.19000
11.793340	117.85000
12.607080	98.157000
13.476970	81.779000
14.406880	68.210000
15.400950	56.948000
16.463620	47.598000
17.599610	39.831000
18.813980	33.374000
20.112150	27.997000
21.499880	23.517000
22.983380	19.768000
24.569230	16.592000
26.264500	13.920000
28.076760	11.568000
30.014050	9.6004000
32.085020	7.9810000
34.298890	6.6467000
36.665510	5.5459000
36.691790	5.5352000
37.253400	5.3131000
37.403160	5.2561000
37.627800	28.578000
38.189410	27.511000
39.195430	25.734000
41.899920	21.637000
44.791010	18.178000
47.881590	15.269000
51.185420	12.798000
54.717210	10.721000
58.492700	8.9823000
62.528700	7.5284000
66.843180	6.3125000
71.455360	5.2959000
76.385780	4.4426000
81.656400	3.7174000
87.290690	3.1041000
93.313740	2.5954000
99.752390	2.1734000
106.63530	1.8231000
113.99310	1.5323000
121.85870	1.2908000
130.26690	1.0900000
139.25530	0.92301000
148.86400	0.78409000
159.13560	0.66842000
170.11590	0.57236000
181.85390	0.49229000
194.40180	0.42535000
207.81560	0.36931000
222.15480	0.32233000
237.48350	0.28287000
253.86990	0.24967000
271.38690	0.22166000
290.11260	0.19796000
310.13040	0.17786000
331.52940	0.16075000
354.40490	0.14612000
378.85880	0.13356000
405.00010	0.12272000
432.94510	0.11332000
