# Supplementary material for: Solving self-absorption in fluorescence
Source: IUCrJ. 2019 May 10;6(Pt 4):586–602. doi: 10.1107/S2052252519005128 (PMC6608621; doi:10.1107/S2052252519005128)
Supplement: Supplementary file 1 [file m-06-00586-sup1.zip › SeAFFluX_package_v2/ffast_files/57.csv]

ENERGY	MU_RHO
0.014472000	177890.00
0.014688000	171900.00
0.014923350	165690.00
0.015953060	141980.00
0.017053820	119920.00
0.018230530	99244.000
0.019488440	80886.000
0.020833140	65208.000
0.022270630	52195.000
0.023807300	41616.000
0.025450010	33142.000
0.027206060	26424.000
0.029083270	21132.000
0.031090020	16978.000
0.031654000	16021.000
0.032138500	15260.000
0.032267700	15066.000
0.032461500	15071.000
0.032946000	14404.000
0.033235230	14027.000
0.035528460	11523.000
0.037979930	9567.9000
0.040600540	8034.4000
0.043401980	6825.4000
0.046396710	5866.0000
0.049598090	5098.6000
0.053020350	4478.8000
0.056678760	3972.7000
0.060589590	3555.7000
0.064770280	3209.6000
0.069239420	2917.8000
0.074016950	2668.2000
0.079124110	2451.3000
0.084583680	2260.6000
0.090419950	2090.7000
0.096658930	1937.8000
0.096922000	1931.9000
0.098405500	1899.3000
0.098801100	1890.9000
0.099394500	73550.000
0.10087800	59572.000
0.10332840	42453.000
0.11045810	17115.000
0.11807970	8618.6000
0.12622720	5499.9000
0.13493680	4132.5000
0.14424750	3459.0000
0.15420050	3112.7000
0.16484040	2947.5000
0.17621440	2898.2000
0.18757200	2927.6000
0.18837320	2931.8000
0.19044300	2943.7000
0.19120860	2948.5000
0.19235700	4450.8000
0.19522800	4466.4000
0.20137090	4507.4000
0.20168400	4509.8000
0.20477100	4534.0000
0.20559420	4540.8000
0.20682900	5030.3000
0.20991600	5056.4000
0.21526550	5104.8000
0.23011880	5248.1000
0.24599700	5400.1000
0.26297080	5543.1000
0.26499200	5558.2000
0.26904800	5586.8000
0.27012960	5594.3000
0.27175200	6179.2000
0.27580800	6199.5000
0.28111580	6223.0000
0.30051280	6276.3000
0.32124820	6273.3000
0.34341430	6205.5000
0.36710990	6070.9000
0.39244050	5872.9000
0.41951890	5615.1000
0.44846570	5304.4000
0.47940980	4957.4000
0.51248910	4589.6000
0.54785080	4214.8000
0.58565250	3844.3000
0.62606250	3486.6000
0.66926090	3147.2000
0.71543990	2830.3000
0.76480520	2537.7000
0.81506600	2281.6000
0.81757680	2269.7000
0.82754150	2223.7000
0.83153000	2205.6000
0.83585850	9141.8000
0.84425750	8925.2000
0.84765150	8839.7000
0.84833400	8822.6000
0.85274250	13218.000
0.86547000	12744.000
0.87398960	12440.000
0.93429480	10557.000
0.99876120	8999.4000
1.0676760	7659.9000
1.1009320	7114.9000
1.1177830	6859.8000
1.1222770	6794.0000
1.1290170	7808.9000
1.1413450	7600.4000
1.1458680	7525.9000
1.1803120	6992.5000
1.1983780	6748.2000
1.2031960	6685.5000
1.2104220	7039.8000
1.2200980	6908.3000
1.2284880	6797.5000
1.3042850	5932.8000
1.3340740	5648.7000
1.3544930	5467.6000
1.3599390	5421.0000
1.3681060	5606.0000
1.3885260	5435.3000
1.3942810	5388.8000
1.4904860	4650.9000
1.5933290	3992.7000
1.7032690	3419.6000
1.8207950	2926.4000
1.9464300	2499.4000
2.0807330	2134.3000
2.2243040	1824.5000
2.3777810	1558.1000
2.5418480	1330.2000
2.7172350	1136.8000
2.9047240	972.29000
3.1051500	825.67000
3.3194060	696.65000
3.5484450	585.22000
3.7932880	491.81000
4.0550240	413.99000
4.3348210	349.18000
4.6339240	295.12000
4.9536640	249.61000
5.2954670	210.49000
5.3730460	202.75000
5.4552860	194.99000
5.4772170	192.99000
5.5101130	575.63000
5.5923540	552.46000
5.6608550	534.14000
5.7727880	506.05000
5.8611470	485.67000
5.8847100	480.44000
5.9200530	652.19000
6.0084120	626.39000
6.0514530	614.34000
6.1409740	590.33000
6.2349690	566.65000
6.2600340	560.60000
6.2976320	637.47000
6.3916260	614.19000
6.4690040	595.95000
6.9153650	504.14000
7.3925250	425.85000
7.9026090	359.11000
8.4478900	302.66000
9.0307940	254.70000
9.6539190	213.07000
10.320040	178.42000
11.032120	149.52000
11.793340	124.97000
12.607080	104.28000
13.476970	86.848000
14.406880	72.407000
15.400950	60.434000
16.463620	50.491000
17.599610	42.232000
18.813980	35.367000
20.112150	29.655000
21.499880	24.897000
22.983380	20.929000
24.569230	17.592000
26.264500	14.774000
28.076760	12.302000
30.014050	10.212000
32.085020	8.4883000
34.298890	7.0678000
36.665510	5.8959000
38.146110	5.2995000
38.729980	5.0879000
38.885670	5.0335000
39.119220	27.086000
39.195430	26.952000
39.703090	26.074000
41.899920	22.691000
44.791010	19.075000
47.881590	16.028000
51.185420	13.461000
54.717210	11.279000
58.492700	9.4516000
62.528700	7.9226000
66.843180	6.6433000
71.455360	5.5736000
76.385780	4.6790000
81.656400	3.9186000
87.290690	3.2724000
93.313740	2.7362000
99.752390	2.2912000
106.63530	1.9217000
113.99310	1.6149000
121.85870	1.3599000
130.26690	1.1480000
139.25530	0.97170000
148.86400	0.82498000
159.13560	0.70279000
170.11590	0.60102000
181.85390	0.51656000
194.40180	0.44592000
207.81560	0.38678000
222.15480	0.33717000
237.48350	0.29551000
253.86990	0.26045000
271.38690	0.23087000
290.11260	0.20585000
310.13040	0.18462000
331.52940	0.16656000
354.40490	0.15112000
378.85880	0.13788000
405.00010	0.12645000
432.94510	0.11655000
