# Supplementary material for: Solving self-absorption in fluorescence
Source: IUCrJ. 2019 May 10;6(Pt 4):586–602. doi: 10.1107/S2052252519005128 (PMC6608621; doi:10.1107/S2052252519005128)
Supplement: Supplementary file 1 [file m-06-00586-sup1.zip › SeAFFluX_package_v2/ffast_files/58.csv]

ENERGY	MU_RHO
0.019899000	172420.00
0.020196000	164130.00
0.020833140	148030.00
0.022270630	118470.00
0.023807300	93174.000
0.025450010	72048.000
0.027206060	55102.000
0.029083270	41894.000
0.031090020	31801.000
0.033235230	24187.000
0.035528460	18487.000
0.037044000	15680.000
0.037611000	14781.000
0.037762200	14553.000
0.037979930	14409.000
0.037989000	14396.000
0.038556000	13619.000
0.040600540	11278.000
0.043401980	8954.3000
0.046396710	7221.5000
0.049598090	5921.6000
0.053020350	4938.7000
0.056678760	4188.2000
0.060589590	3608.1000
0.064770280	3153.3000
0.069239420	2791.2000
0.074016950	2497.6000
0.079124110	2255.4000
0.084182000	2066.3000
0.084583680	2053.1000
0.085470500	2024.4000
0.085814100	2013.6000
0.086329500	2345.5000
0.087618000	2353.8000
0.090419950	2397.8000
0.096658930	2639.6000
0.10332840	3050.6000
0.10780000	3369.1000
0.10945000	3490.0000
0.10989000	3522.3000
0.11045810	111360.00
0.11055000	109880.00
0.11220000	86781.000
0.11807970	39627.000
0.12622720	17040.000
0.13493680	10663.000
0.14424750	8466.5000
0.15420050	7500.0000
0.16484040	6932.2000
0.17621440	6502.3000
0.18837320	6131.2000
0.20137090	5802.4000
0.20305600	5764.4000
0.20616400	5697.1000
0.20699280	5679.7000
0.20823600	7019.9000
0.21134400	6954.5000
0.21526550	6876.9000
0.21883400	6810.7000
0.22218350	6752.6000
0.22307670	6737.6000
0.22441650	7146.2000
0.22776600	7093.4000
0.23011880	7058.3000
0.24599700	6856.5000
0.26297080	6695.8000
0.28111580	6564.7000
0.28380800	6547.5000
0.28815200	6520.7000
0.28931040	6513.7000
0.29104800	7031.6000
0.29539200	7001.6000
0.30051280	6967.1000
0.32124820	6829.1000
0.34341430	6670.4000
0.36710990	6477.4000
0.39244050	6242.1000
0.41951890	5964.4000
0.44846570	5647.4000
0.47940980	5292.3000
0.51248910	4910.2000
0.54785080	4515.5000
0.58565250	4121.0000
0.62606250	3737.0000
0.66926090	3371.0000
0.71543990	3028.1000
0.76480520	2711.0000
0.81757680	2421.0000
0.86563400	2194.1000
0.87398960	2157.8000
0.87888350	2137.0000
0.88327400	2118.5000
0.88771650	8843.7000
0.89679350	8613.0000
0.90039870	8523.7000
0.90096600	8509.7000
0.90580650	12770.000
0.91932600	12270.000
0.93429480	11749.000
0.99876120	9830.0000
1.0676760	8289.3000
1.1413450	7022.8000
1.1616920	6725.0000
1.1794730	6479.8000
1.1842150	6416.7000
1.1913270	7388.6000
1.2091080	7116.3000
1.2200980	6955.2000
1.2473440	6581.0000
1.2664360	6349.3000
1.2715270	6290.0000
1.2791640	6630.1000
1.2982560	6399.2000
1.3042850	6329.1000
1.3942810	5441.7000
1.4059080	5344.6000
1.4274270	5172.8000
1.4331650	5128.7000
1.4417730	5305.3000
1.4632920	5143.0000
1.4904860	4949.6000
1.5933290	4263.9000
1.7032690	3657.7000
1.8207950	3130.9000
1.9464300	2677.3000
2.0807330	2287.9000
2.2243040	1952.6000
2.3777810	1668.4000
2.5418480	1424.1000
2.7172350	1215.7000
2.9047240	1039.1000
3.1051500	881.55000
3.3194060	743.05000
3.5484450	627.10000
3.7932880	526.94000
4.0550240	443.22000
4.3348210	373.40000
4.6339240	315.17000
4.9536640	266.58000
5.2954670	225.40000
5.6089320	194.68000
5.6608550	190.11000
5.6947830	187.22000
5.7176770	185.31000
5.7520170	555.13000
5.8378680	530.08000
6.0409160	477.30000
6.0514530	474.95000
6.1333790	457.29000
6.1580360	452.19000
6.1950210	613.30000
6.2874840	588.85000
6.4178240	556.89000
6.4690040	545.08000
6.5160560	534.62000
6.5422510	528.92000
6.5815440	601.55000
6.6797760	579.75000
6.9153650	532.10000
7.3925250	450.77000
7.9026090	380.54000
8.4478900	320.80000
9.0307940	269.93000
9.6539190	225.77000
10.320040	189.04000
11.032120	158.44000
11.793340	132.70000
12.607080	110.91000
13.476970	92.512000
14.406880	77.099000
15.400950	64.327000
16.463620	53.732000
17.599610	44.926000
18.813980	37.608000
20.112150	31.522000
21.499880	26.454000
22.983380	22.230000
24.569230	18.704000
26.264500	15.724000
28.076760	13.121000
30.014050	10.901000
32.085020	9.0609000
34.298890	7.5428000
36.665510	6.2903000
39.195430	5.2557000
39.634140	5.1014000
40.240790	4.8986000
40.402560	4.8464000
40.645220	25.765000
41.251860	24.814000
41.899920	23.851000
44.791010	20.080000
47.881590	16.876000
51.185420	14.176000
54.717210	11.890000
58.492700	9.9653000
62.528700	8.3544000
66.843180	7.0066000
71.455360	5.8790000
76.385780	4.9359000
81.656400	4.1403000
87.290690	3.4575000
93.313740	2.8910000
99.752390	2.4206000
106.63530	2.0300000
113.99310	1.7056000
121.85870	1.4358000
130.26690	1.2116000
139.25530	1.0250000
148.86400	0.86974000
159.13560	0.74039000
170.11590	0.63255000
181.85390	0.54295000
194.40180	0.46830000
207.81560	0.40577000
222.15480	0.35332000
237.48350	0.30925000
253.86990	0.27216000
271.38690	0.24087000
290.11260	0.21441000
310.13040	0.19195000
331.52940	0.17285000
354.40490	0.15654000
378.85880	0.14255000
405.00010	0.13049000
432.94510	0.12005000
