# Supplementary material for: Solving self-absorption in fluorescence
Source: IUCrJ. 2019 May 10;6(Pt 4):586–602. doi: 10.1107/S2052252519005128 (PMC6608621; doi:10.1107/S2052252519005128)
Supplement: Supplementary file 1 [file m-06-00586-sup1.zip › SeAFFluX_package_v2/ffast_files/59.csv]

ENERGY	MU_RHO
0.010690000	6628.8000
0.011427610	6856.4000
0.012216120	7108.0000
0.013059030	7383.7000
0.013960100	7683.6000
0.014923350	8005.8000
0.015953060	8347.0000
0.017053820	8705.0000
0.018230530	9077.4000
0.019488440	9461.2000
0.020833140	9852.8000
0.021854000	10136.000
0.022188500	10226.000
0.022270630	10248.000
0.022277700	10250.000
0.022411500	177410.00
0.022746000	168510.00
0.023807300	144050.00
0.025450010	114780.00
0.027206060	90748.000
0.029083270	71673.000
0.031090020	57019.000
0.033235230	46020.000
0.035528460	37889.000
0.036652000	34878.000
0.037213000	33561.000
0.037362600	33229.000
0.037587000	32914.000
0.037979930	32111.000
0.038148000	31781.000
0.040600540	27808.000
0.043401980	24683.000
0.046396710	22399.000
0.049598090	20694.000
0.053020350	19408.000
0.056678760	18421.000
0.060589590	17645.000
0.064770280	17015.000
0.069239420	15944.000
0.074016950	14793.000
0.079124110	13700.000
0.084583680	12656.000
0.090419950	11658.000
0.096658930	10704.000
0.10332840	9796.8000
0.11045810	8935.4000
0.11093600	8881.3000
0.11263400	8692.5000
0.11308680	8643.0000
0.11376600	92571.000
0.11546400	74805.000
0.11807970	54681.000
0.12622720	23615.000
0.13493680	13572.000
0.14424750	9769.4000
0.15420050	7892.4000
0.16484040	6766.5000
0.17621440	6004.2000
0.18837320	5456.5000
0.20137090	5057.6000
0.21324800	4807.8000
0.21526550	4773.9000
0.21651200	4754.1000
0.21738240	4740.7000
0.21868800	6056.3000
0.22195200	6007.6000
0.23011880	5906.2000
0.23157400	5891.0000
0.23511850	5856.8000
0.23606370	5848.4000
0.23748150	6245.8000
0.24102600	6218.0000
0.24599700	6184.2000
0.26297080	6105.8000
0.28111580	6060.5000
0.29841000	6031.9000
0.30051280	6028.6000
0.30297750	6024.7000
0.30419550	6022.7000
0.30602250	6524.5000
0.31059000	6512.3000
0.32124820	6481.8000
0.34341430	6401.7000
0.36710990	6282.1000
0.39244050	6114.6000
0.41951890	5896.7000
0.44846570	5630.3000
0.47940980	5319.9000
0.51248910	4972.4000
0.54785080	4602.8000
0.58565250	4225.0000
0.62606250	3850.9000
0.66926090	3489.5000
0.71543990	3147.0000
0.76480520	2827.3000
0.81757680	2532.8000
0.87398960	2263.8000
0.91238000	2103.8000
0.92634500	2049.7000
0.93006900	2035.6000
0.93207800	8597.8000
0.93429480	8541.0000
0.93565500	8506.5000
0.94634450	8241.5000
0.95014890	8150.0000
0.95585550	12231.000
0.97012200	11713.000
0.99876120	10759.000
1.0676760	8933.8000
1.1413450	7519.1000
1.2173560	6400.6000
1.2200980	6365.2000
1.2359890	6165.7000
1.2409580	6105.3000
1.2484110	7042.2000
1.2670440	6780.0000
1.3042850	6298.5000
1.3106520	6225.7000
1.3307130	6006.1000
1.3360630	5949.9000
1.3440870	6271.3000
1.3641480	6054.0000
1.3942810	5751.2000
1.4807800	5034.5000
1.4904860	4964.4000
1.5034450	4873.4000
1.5094890	4831.9000
1.5185550	5000.2000
1.5412200	4847.5000
1.5933290	4518.6000
1.7032690	3885.0000
1.8207950	3329.7000
1.9464300	2849.5000
2.0807330	2436.0000
2.2243040	2079.6000
2.3777810	1775.6000
2.5418480	1517.0000
2.7172350	1295.5000
2.9047240	1107.0000
3.1051500	939.00000
3.3194060	791.08000
3.5484450	667.48000
3.7932880	563.40000
4.0550240	473.72000
4.3348210	398.86000
4.6339240	336.40000
4.9536640	284.30000
5.2954670	240.75000
5.6608550	203.47000
5.8450140	187.61000
5.9344790	180.44000
5.9583360	178.60000
5.9941220	529.23000
6.0514530	513.71000
6.0835860	505.28000
6.3115920	451.51000
6.4081980	432.64000
6.4339600	427.84000
6.4690040	581.66000
6.4726020	580.77000
6.5692080	557.48000
6.6981040	528.59000
6.8006260	507.33000
6.8279650	501.93000
6.8689740	571.11000
6.9153650	561.55000
6.9714960	550.33000
7.3925250	475.77000
7.9026090	402.71000
8.4478900	339.88000
9.0307940	286.06000
9.6539190	239.27000
10.320040	200.34000
11.032120	167.92000
11.793340	140.90000
12.607080	117.92000
13.476970	98.568000
14.406880	82.192000
15.400950	68.562000
16.463620	57.258000
17.599610	47.872000
18.813980	40.065000
20.112150	33.572000
21.499880	28.168000
22.983380	23.663000
24.569230	19.906000
26.264500	16.759000
28.076760	13.995000
30.014050	11.655000
32.085020	9.6907000
34.298890	8.0654000
36.665510	6.7242000
39.195430	5.6163000
41.150790	4.9308000
41.780650	4.7356000
41.899920	4.6998000
41.948610	4.6854000
42.200550	24.618000
42.830410	23.706000
44.791010	21.140000
47.881590	17.781000
51.185420	14.944000
54.717210	12.557000
58.492700	10.528000
62.528700	8.8288000
66.843180	7.4065000
71.455360	6.2160000
76.385780	5.2198000
81.656400	4.3812000
87.290690	3.6637000
93.313740	3.0629000
99.752390	2.5641000
106.63530	2.1498000
113.99310	1.8056000
121.85870	1.5195000
130.26690	1.2815000
139.25530	1.0836000
148.86400	0.91883000
159.13560	0.78155000
170.11590	0.66711000
181.85390	0.57163000
194.40180	0.49262000
207.81560	0.42644000
222.15480	0.37091000
237.48350	0.32424000
253.86990	0.28496000
271.38690	0.25181000
290.11260	0.22378000
310.13040	0.20001000
331.52940	0.17979000
354.40490	0.16253000
378.85880	0.14774000
405.00010	0.13500000
432.94510	0.12397000
