# Supplementary material for: Solving self-absorption in fluorescence
Source: IUCrJ. 2019 May 10;6(Pt 4):586–602. doi: 10.1107/S2052252519005128 (PMC6608621; doi:10.1107/S2052252519005128)
Supplement: Supplementary file 1 [file m-06-00586-sup1.zip › SeAFFluX_package_v2/ffast_files/6.csv]

ENERGY	MU_RHO
0.0064320000	1072900.0
0.0065280000	1051800.0
0.010690000	569990.00
0.011427610	525300.00
0.012216120	483160.00
0.013059030	443300.00
0.013960100	405580.00
0.014923350	369920.00
0.015953060	336260.00
0.017053820	304590.00
0.018230530	274890.00
0.019119800	254910.00
0.019412450	248740.00
0.019488440	247180.00
0.019490490	247130.00
0.019607550	272340.00
0.019900200	267450.00
0.020833140	253120.00
0.022270630	234370.00
0.023807300	217230.00
0.025450010	201340.00
0.027206060	186430.00
0.029083270	172270.00
0.031090020	158790.00
0.033235230	145940.00
0.035528460	133690.00
0.037979930	122040.00
0.040600540	111000.00
0.043401980	100590.00
0.046396710	90829.000
0.049598090	81721.000
0.053020350	73276.000
0.056678760	65488.000
0.060589590	58347.000
0.064770280	51834.000
0.069239420	45922.000
0.074016950	40582.000
0.079124110	35777.000
0.084583680	31461.000
0.090419950	27596.000
0.096658930	24151.000
0.10332840	21091.000
0.11045810	18383.000
0.11807970	15996.000
0.12622720	13847.000
0.13493680	11956.000
0.14424750	10310.000
0.15420050	8880.5000
0.16484040	7641.5000
0.17621440	6569.1000
0.18837320	5642.4000
0.20137090	4842.5000
0.21526550	4153.1000
0.23011880	3559.6000
0.24599700	3049.0000
0.26297080	2610.4000
0.27812400	2290.4000
0.28111580	2233.9000
0.28238100	2210.5000
0.28351620	2189.9000
0.28521900	48382.000
0.28947600	46932.000
0.30051280	43462.000
0.32124820	37872.000
0.34341430	32793.000
0.36710990	28213.000
0.39244050	24135.000
0.41951890	20555.000
0.44846570	17442.000
0.47940980	14756.000
0.51248910	12451.000
0.54785080	10483.000
0.58565250	8809.3000
0.62606250	7390.2000
0.66926090	6190.1000
0.71543990	5177.7000
0.76480520	4325.1000
0.81757680	3608.4000
0.87398960	3006.9000
0.93429480	2502.7000
0.99876120	2080.6000
1.0676760	1726.6000
1.1413450	1430.7000
1.2200980	1177.1000
1.3042850	968.50000
1.3942810	796.88000
1.4904860	655.69000
1.5933290	539.55000
1.7032690	444.00000
1.8207950	365.39000
1.9464300	300.72000
2.0807330	247.52000
2.2243040	203.74000
2.3777810	167.73000
2.5418480	138.09000
2.7172350	113.71000
2.9047240	93.646000
3.1051500	76.739000
3.3194060	62.598000
3.5484450	51.075000
3.7932880	41.686000
4.0550240	34.035000
4.3348210	27.799000
4.6339240	22.717000
4.9536640	18.574000
5.2954670	15.197000
5.6608550	12.384000
6.0514530	10.096000
6.4690040	8.2403000
6.9153650	6.7348000
7.3925250	5.5130000
7.9026090	4.5212000
8.4478900	3.7161000
9.0307940	3.0584000
9.6539190	2.5142000
10.320040	2.0746000
11.032120	1.7194000
11.793340	1.4320000
12.607080	1.1995000
13.476970	1.0112000
14.406880	0.85861000
15.400950	0.73485000
16.463620	0.63435000
17.599610	0.55263000
18.813980	0.48610000
20.112150	0.43181000
21.499880	0.38745000
22.983380	0.35109000
24.569230	0.32120000
26.264500	0.29654000
28.076760	0.27590000
30.014050	0.25871000
32.085020	0.24435000
34.298890	0.23229000
36.665510	0.22206000
39.195430	0.21330000
41.899920	0.20573000
44.791010	0.19910000
47.881590	0.19325000
51.185420	0.18799000
54.717210	0.18322000
58.492700	0.17883000
62.528700	0.17474000
66.843180	0.17091000
71.455360	0.16726000
76.385780	0.16376000
81.656400	0.16039000
87.290690	0.15711000
93.313740	0.15390000
99.752390	0.15076000
106.63530	0.14766000
113.99310	0.14460000
121.85870	0.14158000
130.26690	0.13859000
139.25530	0.13562000
148.86400	0.13268000
159.13560	0.12978000
170.11590	0.12690000
181.85390	0.12404000
194.40180	0.12122000
207.81560	0.11843000
222.15480	0.11567000
237.48350	0.11296000
253.86990	0.11027000
271.38690	0.10763000
290.11260	0.10503000
310.13040	0.10247000
331.52940	0.099959000
354.40490	0.097495000
378.85880	0.095081000
405.00010	0.092716000
432.94510	0.090403000
