# Supplementary material for: Solving self-absorption in fluorescence
Source: IUCrJ. 2019 May 10;6(Pt 4):586–602. doi: 10.1107/S2052252519005128 (PMC6608621; doi:10.1107/S2052252519005128)
Supplement: Supplementary file 1 [file m-06-00586-sup1.zip › SeAFFluX_package_v2/ffast_files/60.csv]

ENERGY	MU_RHO
0.010690000	7394.4000
0.011427610	7692.6000
0.012216120	8017.8000
0.013059030	8369.8000
0.013960100	8748.0000
0.014923350	9152.0000
0.015953060	9580.6000
0.017053820	10032.000
0.018230530	10505.000
0.019488440	10996.000
0.020678000	11445.000
0.020833140	11502.000
0.020994500	11562.000
0.021078900	11593.000
0.021205500	200770.00
0.021522000	190960.00
0.022270630	170280.00
0.023807300	136570.00
0.025450010	108690.00
0.027206060	86231.000
0.029083270	68802.000
0.031090020	55632.000
0.033235230	45868.000
0.035528460	38726.000
0.036750000	35892.000
0.037312500	34762.000
0.037462500	34478.000
0.037687500	34227.000
0.037979930	33714.000
0.038250000	33260.000
0.040600540	30012.000
0.043401980	27361.000
0.046396710	25457.000
0.049598090	24083.000
0.053020350	23078.000
0.056678760	22250.000
0.060589590	20810.000
0.064770280	19480.000
0.069239420	18227.000
0.074016950	17031.000
0.079124110	15878.000
0.084583680	14763.000
0.090419950	13684.000
0.096658930	12643.000
0.10000000	12128.000
0.10050000	12053.000
0.10100250	11978.000
0.10150751	11904.000
0.10201505	11830.000
0.10252513	11756.000
0.10303775	11682.000
0.10355294	11609.000
0.10407070	11535.000
0.10459106	11462.000
0.10511401	11390.000
0.10563958	11317.000
0.10616778	11245.000
0.10669862	11173.000
0.10723211	11101.000
0.10776827	11029.000
0.10830712	10958.000
0.10884865	10887.000
0.10939289	10816.000
0.10993986	10745.000
0.11048956	10675.000
0.11104201	10605.000
0.11159722	10535.000
0.11215520	10465.000
0.11271598	10396.000
0.11327956	10327.000
0.11384596	10258.000
0.11441519	10189.000
0.11498726	10121.000
0.11556220	10053.000
0.11614001	9984.7000
0.11672071	9917.1000
0.11730431	9849.8000
0.11748954	9828.5000
0.11751046	81490.000
0.11751048	81489.000
0.11789083	78014.000
0.11848029	72971.000
0.11907269	68290.000
0.11966805	63947.000
0.12026639	59916.000
0.12086772	56174.000
0.12147206	52700.000
0.12207942	49476.000
0.12268982	46482.000
0.12330327	43702.000
0.12391979	41120.000
0.12453939	38723.000
0.12516208	36495.000
0.12578789	34426.000
0.12641683	32503.000
0.12704892	30717.000
0.12768416	29056.000
0.12832258	27512.000
0.12896419	26076.000
0.12960902	24743.000
0.13025706	23524.000
0.13090835	22412.000
0.13156289	21396.000
0.13222070	20465.000
0.13288181	19612.000
0.13354621	18827.000
0.13421395	18105.000
0.13488502	17439.000
0.13555944	16823.000
0.13623724	16253.000
0.13691842	15725.000
0.13760302	15234.000
0.13829103	14778.000
0.13898249	14352.000
0.13967740	13955.000
0.14037579	13584.000
0.14107766	13236.000
0.14178305	12909.000
0.14249197	12603.000
0.14320443	12314.000
0.14392045	12043.000
0.14464005	11786.000
0.14536325	11543.000
0.14609007	11314.000
0.14682052	11096.000
0.14755462	10890.000
0.14829239	10693.000
0.14903386	10507.000
0.14977903	10329.000
0.15052792	10159.000
0.15128056	9996.4000
0.15203696	9841.2000
0.15279715	9692.6000
0.15356113	9550.1000
0.15432894	9413.4000
0.15510058	9282.0000
0.15587609	9155.7000
0.15665547	9034.1000
0.15743875	8917.0000
0.15822594	8804.0000
0.15901707	8694.9000
0.15981215	8589.5000
0.16061121	8487.6000
0.16141427	8389.1000
0.16222134	8293.6000
0.16303245	8201.1000
0.16384761	8111.3000
0.16466685	8024.3000
0.16549018	7939.7000
0.16631763	7857.5000
0.16714922	7777.7000
0.16798497	7700.0000
0.16882489	7624.3000
0.16966902	7550.7000
0.17051736	7478.9000
0.17136995	7409.0000
0.17222680	7340.8000
0.17308793	7274.3000
0.17395337	7209.4000
0.17482314	7146.0000
0.17569726	7084.1000
0.17657574	7023.7000
0.17745862	6964.6000
0.17834591	6906.8000
0.17923764	6850.4000
0.18013383	6795.1000
0.18103450	6741.1000
0.18193967	6688.3000
0.18284937	6636.6000
0.18376362	6585.9000
0.18468244	6536.4000
0.18560585	6487.9000
0.18653388	6440.4000
0.18746655	6393.9000
0.18840388	6348.3000
0.18934590	6303.7000
0.19029263	6260.0000
0.19124409	6217.2000
0.19220031	6175.2000
0.19316131	6134.2000
0.19412712	6093.9000
0.19509776	6054.5000
0.19607325	6015.8000
0.19705361	5978.0000
0.19803888	5940.9000
0.19902907	5904.6000
0.20002422	5869.0000
0.20102434	5834.1000
0.20202946	5800.0000
0.20303961	5766.5000
0.20405481	5733.8000
0.20507508	5701.7000
0.20610046	5670.3000
0.20713096	5639.6000
0.20816661	5609.5000
0.20920745	5580.1000
0.21025348	5551.3000
0.21130475	5523.1000
0.21236128	5495.5000
0.21342308	5468.5000
0.21449020	5442.1000
0.21556265	5416.3000
0.21664046	5391.1000
0.21772366	5366.5000
0.21881228	5342.4000
0.21990634	5318.9000
0.22100588	5295.9000
0.22211090	5273.4000
0.22322146	5251.5000
0.22433757	5230.2000
0.22447692	5227.5000
0.22472308	6525.4000
0.22545925	6510.8000
0.22658655	6489.1000
0.22771948	6467.9000
0.22885808	6447.1000
0.23000237	6426.9000
0.23115238	6407.1000
0.23230814	6387.8000
0.23346969	6369.0000
0.23463703	6350.6000
0.23581022	6332.8000
0.23698927	6315.3000
0.23817422	6298.3000
0.23936509	6281.7000
0.24056191	6265.6000
0.24176472	6249.9000
0.24297355	6234.6000
0.24315743	6232.3000
0.24344258	6621.8000
0.24418841	6612.6000
0.24540936	6598.0000
0.24663640	6583.7000
0.24786959	6569.9000
0.24910893	6556.4000
0.25035448	6543.2000
0.25160625	6530.4000
0.25286428	6517.9000
0.25412860	6505.7000
0.25539925	6493.8000
0.25667624	6482.2000
0.25795962	6470.9000
0.25924942	6459.9000
0.26054567	6449.2000
0.26184840	6438.7000
0.26315764	6428.5000
0.26447343	6418.6000
0.26579579	6408.9000
0.26712477	6399.5000
0.26846040	6390.3000
0.26980270	6381.3000
0.27115171	6372.5000
0.27250747	6364.0000
0.27387001	6355.6000
0.27523936	6347.4000
0.27661556	6339.4000
0.27799863	6331.6000
0.27938863	6324.0000
0.28078557	6316.5000
0.28218950	6309.2000
0.28360044	6302.0000
0.28501845	6294.9000
0.28644354	6288.0000
0.28787576	6281.2000
0.28931514	6274.5000
0.29076171	6267.9000
0.29221552	6261.4000
0.29367660	6254.9000
0.29514498	6248.6000
0.29662071	6242.3000
0.29810381	6236.1000
0.29959433	6229.9000
0.30109230	6223.8000
0.30259776	6217.7000
0.30411075	6211.7000
0.30563130	6205.6000
0.30715946	6199.6000
0.30869526	6193.6000
0.31023873	6187.5000
0.31178993	6181.5000
0.31334888	6175.4000
0.31491562	6169.3000
0.31551520	6647.9000
0.31649020	6643.3000
0.31807265	6635.8000
0.31966301	6628.2000
0.32126133	6620.6000
0.32286764	6612.9000
0.32448197	6605.1000
0.32610438	6597.3000
0.32773491	6589.4000
0.32937358	6581.4000
0.33102045	6573.3000
0.33267555	6565.1000
0.33433893	6556.8000
0.33601062	6548.4000
0.33769068	6539.9000
0.33937913	6531.2000
0.34107602	6522.5000
0.34278140	6513.5000
0.34449531	6504.5000
0.34621779	6495.3000
0.34794888	6485.9000
0.34968862	6476.3000
0.35143706	6466.6000
0.35319425	6456.7000
0.35496022	6446.6000
0.35673502	6436.3000
0.35851870	6425.8000
0.36031129	6415.1000
0.36211285	6404.2000
0.36392341	6393.1000
0.36574303	6381.7000
0.36757174	6370.2000
0.36940960	6358.4000
0.37125665	6346.4000
0.37311293	6334.2000
0.37497850	6321.7000
0.37685339	6309.0000
0.37873766	6296.1000
0.38063135	6282.9000
0.38253450	6269.5000
0.38444718	6255.9000
0.38636941	6242.0000
0.38830126	6227.9000
0.39024276	6213.5000
0.39219398	6198.9000
0.39415495	6184.1000
0.39612572	6169.0000
0.39810635	6153.5000
0.40009688	6137.8000
0.40209737	6121.9000
0.40410785	6105.7000
0.40612839	6089.3000
0.40815904	6072.6000
0.41019983	6055.7000
0.41225083	6038.5000
0.41431208	6021.1000
0.41638364	6003.5000
0.41846556	5985.5000
0.42055789	5967.4000
0.42266068	5949.0000
0.42477398	5930.4000
0.42689785	5911.5000
0.42903234	5892.4000
0.43117750	5873.0000
0.43333339	5853.4000
0.43550006	5833.6000
0.43767756	5813.6000
0.43986595	5793.3000
0.44206528	5772.8000
0.44427560	5752.1000
0.44649698	5731.1000
0.44872947	5709.9000
0.45097311	5688.6000
0.45322798	5667.0000
0.45549412	5645.1000
0.45777159	5623.1000
0.46006045	5600.9000
0.46236075	5578.5000
0.46467255	5555.9000
0.46699592	5533.1000
0.46933090	5510.1000
0.47167755	5486.9000
0.47403594	5463.4000
0.47640612	5439.7000
0.47878815	5415.8000
0.48118209	5391.7000
0.48358800	5367.4000
0.48600594	5342.8000
0.48843597	5318.1000
0.49087815	5293.1000
0.49333254	5268.0000
0.49579920	5242.7000
0.49827820	5217.1000
0.50076959	5191.5000
0.50327344	5165.6000
0.50578980	5139.6000
0.50831875	5113.4000
0.51086035	5087.1000
0.51341465	5060.7000
0.51598172	5034.1000
0.51856163	5007.3000
0.52115444	4980.5000
0.52376021	4953.5000
0.52637901	4926.4000
0.52901091	4899.2000
0.53165596	4871.9000
0.53431424	4844.5000
0.53698581	4817.1000
0.53967074	4789.5000
0.54236910	4761.8000
0.54508094	4734.1000
0.54780635	4706.3000
0.55054538	4678.5000
0.55329810	4650.6000
0.55606460	4622.6000
0.55884492	4594.7000
0.56163914	4566.6000
0.56444734	4538.5000
0.56726958	4510.4000
0.57010592	4482.3000
0.57295645	4454.2000
0.57582123	4426.0000
0.57870034	4397.8000
0.58159384	4369.7000
0.58450181	4341.5000
0.58742432	4313.3000
0.59036144	4285.2000
0.59331325	4257.0000
0.59627982	4228.9000
0.59926122	4200.8000
0.60225752	4172.7000
0.60526881	4144.6000
0.60829515	4116.6000
0.61133663	4088.7000
0.61439331	4060.7000
0.61746528	4032.8000
0.62055260	4005.0000
0.62365537	3977.2000
0.62677364	3949.5000
0.62990751	3921.8000
0.63305705	3894.2000
0.63622234	3866.7000
0.63940345	3839.2000
0.64260046	3811.8000
0.64581347	3784.5000
0.64904253	3757.2000
0.65228775	3730.1000
0.65554919	3703.0000
0.65882693	3676.0000
0.66212107	3649.1000
0.66543167	3622.3000
0.66875883	3595.6000
0.67210262	3569.0000
0.67546314	3542.5000
0.67884045	3516.1000
0.68223466	3489.8000
0.68564583	3463.6000
0.68907406	3437.6000
0.69251943	3411.6000
0.69598202	3385.7000
0.69946194	3360.0000
0.70295924	3334.4000
0.70647404	3308.8000
0.71000641	3283.4000
0.71355644	3258.1000
0.71712423	3233.0000
0.72070985	3207.9000
0.72431340	3183.0000
0.72793496	3158.2000
0.73157464	3133.6000
0.73523251	3109.0000
0.73890867	3084.6000
0.74260322	3060.4000
0.74631623	3036.2000
0.75004781	3012.2000
0.75379805	2988.4000
0.75756704	2964.6000
0.76135488	2941.0000
0.76516165	2917.6000
0.76898746	2894.3000
0.77283240	2871.1000
0.77669656	2848.0000
0.78058004	2825.1000
0.78448294	2802.3000
0.78840536	2779.7000
0.79234738	2757.2000
0.79630912	2734.9000
0.80029067	2712.7000
0.80429212	2690.6000
0.80831358	2668.7000
0.81235515	2646.9000
0.81641693	2625.3000
0.82049901	2603.8000
0.82460150	2582.4000
0.82872451	2561.2000
0.83286813	2540.1000
0.83703248	2519.2000
0.84121764	2498.4000
0.84542373	2477.8000
0.84965084	2457.3000
0.85389910	2436.9000
0.85816859	2416.7000
0.86245944	2396.7000
0.86677173	2376.7000
0.87110559	2356.9000
0.87546112	2337.3000
0.87983843	2317.8000
0.88423762	2298.4000
0.88865881	2279.2000
0.89310210	2260.1000
0.89756761	2241.2000
0.90205545	2222.3000
0.90656573	2203.7000
0.91109856	2185.1000
0.91565405	2166.7000
0.92023232	2148.5000
0.92483348	2130.4000
0.92945765	2112.4000
0.93410494	2094.5000
0.93877546	2076.8000
0.94346934	2059.2000
0.94818668	2041.8000
0.95292762	2024.5000
0.95769226	2007.3000
0.96248072	1990.3000
0.96729312	1973.3000
0.97212959	1956.6000
0.97699023	1939.9000
0.97760223	1937.9000
0.97779777	7721.6000
0.98187519	7648.0000
0.98678456	7560.6000
0.99171848	7474.2000
0.99667708	7388.9000
0.99936105	7343.3000
0.99963891	11067.000
1.0016605	11078.000
1.0066688	10941.000
1.0117021	10806.000
1.0167606	10672.000
1.0218444	10540.000
1.0269536	10410.000
1.0320884	10281.000
1.0372489	10154.000
1.0424351	10028.000
1.0476473	9904.4000
1.0528855	9782.0000
1.0581499	9661.2000
1.0634407	9541.8000
1.0687579	9423.9000
1.0741017	9307.5000
1.0794722	9192.6000
1.0848695	9079.1000
1.0902939	8967.0000
1.0957454	8856.3000
1.1012241	8747.0000
1.1067302	8639.0000
1.1122639	8532.4000
1.1178252	8427.1000
1.1234143	8323.1000
1.1290314	8220.5000
1.1346765	8119.1000
1.1403499	8018.9000
1.1460517	7920.1000
1.1517819	7822.4000
1.1575408	7726.0000
1.1633285	7630.7000
1.1691452	7536.7000
1.1749909	7443.8000
1.1808659	7352.1000
1.1867702	7261.5000
1.1927040	7172.0000
1.1986676	7083.7000
1.2046609	6996.4000
1.2106842	6910.3000
1.2167376	6825.2000
1.2228213	6741.2000
1.2289354	6658.2000
1.2350801	6576.2000
1.2412555	6495.3000
1.2474618	6415.4000
1.2536991	6336.5000
1.2599676	6258.5000
1.2662674	6181.5000
1.2725988	6105.4000
1.2789618	6030.3000
1.2853566	5956.1000
1.2917833	5882.8000
1.2965165	5829.6000
1.2982423	6806.8000
1.2982835	6806.2000
1.3047335	6717.9000
1.3112571	6630.3000
1.3178134	6543.8000
1.3244025	6458.4000
1.3310245	6374.3000
1.3376796	6291.2000
1.3443680	6209.2000
1.3510899	6128.4000
1.3578453	6048.6000
1.3646345	5972.4000
1.3714577	5899.7000
1.3783150	5828.3000
1.3852066	5758.1000
1.3921326	5688.9000
1.3990933	5620.9000
1.4018615	5594.3000
1.4037384	5958.5000
1.4060887	5934.1000
1.4131192	5862.2000
1.4201848	5791.3000
1.4272857	5721.6000
1.4344221	5652.9000
1.4415942	5585.3000
1.4488022	5518.7000
1.4560462	5453.1000
1.4633265	5388.4000
1.4706431	5324.7000
1.4779963	5263.5000
1.4853863	5203.6000
1.4928132	5144.6000
1.5002773	5086.6000
1.5077787	5029.5000
1.5153176	4973.2000
1.5228942	4917.8000
1.5305086	4863.2000
1.5381612	4809.4000
1.5458520	4756.4000
1.5535812	4704.2000
1.5613491	4652.7000
1.5691559	4602.0000
1.5732678	4575.7000
1.5770017	4768.9000
1.5773321	4766.8000
1.5848867	4717.7000
1.5928111	4667.2000
1.6007752	4617.4000
1.6087790	4568.2000
1.6168229	4519.7000
1.6249070	4471.8000
1.6330316	4424.5000
1.6411967	4377.8000
1.6494027	4331.7000
1.6576497	4285.3000
1.6659380	4239.0000
1.6742677	4193.3000
1.6826390	4148.2000
1.6910522	4102.6000
1.6995075	4056.1000
1.7080050	4010.2000
1.7165450	3964.8000
1.7251278	3920.0000
1.7337534	3875.6000
1.7424222	3831.8000
1.7511343	3788.5000
1.7598899	3745.7000
1.7686894	3703.4000
1.7775328	3661.5000
1.7864205	3620.2000
1.7953526	3579.3000
1.8043294	3538.8000
1.8133510	3498.9000
1.8224178	3459.3000
1.8315299	3419.7000
1.8406875	3380.4000
1.8498909	3341.6000
1.8591404	3303.2000
1.8684361	3265.2000
1.8777783	3227.6000
1.8871672	3190.5000
1.8966030	3153.7000
1.9060860	3117.4000
1.9156165	3081.5000
1.9251945	3046.0000
1.9348205	3010.8000
1.9444946	2976.1000
1.9542171	2941.8000
1.9639882	2907.8000
1.9738081	2874.2000
1.9836772	2841.0000
1.9935955	2808.2000
2.0035635	2775.8000
2.0135813	2743.7000
2.0236492	2711.9000
2.0337675	2680.6000
2.0439363	2649.6000
2.0541560	2618.8000
2.0644268	2588.4000
2.0747489	2558.3000
2.0851227	2528.5000
2.0955483	2499.1000
2.1060260	2470.0000
2.1165562	2441.3000
2.1271389	2412.9000
2.1377746	2384.8000
2.1484635	2357.0000
2.1592058	2329.6000
2.1700018	2302.5000
2.1808519	2275.7000
2.1917561	2249.2000
2.2027149	2223.0000
2.2137285	2196.9000
2.2247971	2171.0000
2.2359211	2145.4000
2.2471007	2120.1000
2.2583362	2095.1000
2.2696279	2070.4000
2.2809760	2046.0000
2.2923809	2021.9000
2.3038428	1998.1000
2.3153620	1974.5000
2.3269388	1951.3000
2.3385735	1928.3000
2.3502664	1905.7000
2.3620177	1883.2000
2.3738278	1861.1000
2.3856970	1839.3000
2.3976254	1817.7000
2.4096136	1796.3000
2.4216616	1775.3000
2.4337699	1754.5000
2.4459388	1733.9000
2.4581685	1713.6000
2.4704593	1693.6000
2.4828116	1673.8000
2.4952257	1654.2000
2.5077018	1634.9000
2.5202403	1615.8000
2.5328415	1597.0000
2.5455057	1578.3000
2.5582333	1560.0000
2.5710244	1541.8000
2.5838796	1523.9000
2.5967990	1506.1000
2.6097829	1488.4000
2.6228319	1470.9000
2.6359460	1453.6000
2.6491257	1436.5000
2.6623714	1419.7000
2.6756832	1403.0000
2.6890617	1386.5000
2.7025070	1370.3000
2.7160195	1354.2000
2.7295996	1338.4000
2.7432476	1322.7000
2.7569638	1307.3000
2.7707486	1292.0000
2.7846024	1276.9000
2.7985254	1262.0000
2.8125180	1247.2000
2.8265806	1232.6000
2.8407135	1218.1000
2.8549171	1203.9000
2.8691917	1189.8000
2.8835376	1175.8000
2.8979553	1162.1000
2.9124451	1148.5000
2.9270073	1135.1000
2.9416424	1121.8000
2.9563506	1108.7000
2.9711323	1095.8000
2.9859880	1083.0000
3.0009179	1070.3000
3.0159225	1056.7000
3.0310021	1043.2000
3.0461571	1029.9000
3.0613879	1016.8000
3.0766949	1003.8000
3.0920783	991.04000
3.1075387	978.44000
3.1230764	965.99000
3.1386918	953.72000
3.1543853	941.59000
3.1701572	929.57000
3.1860080	917.72000
3.2019380	906.02000
3.2179477	894.48000
3.2340374	883.08000
3.2502076	871.84000
3.2664587	860.75000
3.2827910	849.80000
3.2992049	839.00000
3.3157009	828.34000
3.3322794	817.82000
3.3489408	807.44000
3.3656856	797.20000
3.3825140	787.09000
3.3994265	777.12000
3.4164237	767.28000
3.4335058	757.56000
3.4506733	747.98000
3.4679267	738.52000
3.4852663	729.19000
3.5026927	719.98000
3.5202061	710.89000
3.5378072	701.92000
3.5554962	693.07000
3.5732737	684.34000
3.5911400	675.72000
3.6090957	667.21000
3.6271412	658.82000
3.6452769	650.54000
3.6635033	642.36000
3.6818208	634.30000
3.7002299	626.34000
3.7187311	618.48000
3.7373247	610.73000
3.7560114	603.08000
3.7747914	595.53000
3.7936654	588.08000
3.8126337	580.73000
3.8316969	573.47000
3.8508554	566.31000
3.8701096	559.25000
3.8894602	552.27000
3.9089075	545.39000
3.9284520	538.45000
3.9480943	531.59000
3.9678347	524.82000
3.9876739	518.15000
4.0550240	496.14000
4.3348210	417.54000
4.6339240	351.95000
4.9536640	297.19000
5.2954670	251.47000
5.6608550	213.12000
6.0514530	180.08000
6.0837420	177.69000
6.1768610	170.92000
6.2016920	169.19000
6.2389400	495.03000
6.3320580	473.04000
6.4690040	443.05000
6.5870700	420.34000
6.6878920	402.97000
6.7147780	398.54000
6.7551070	544.24000
6.8559300	521.49000
6.9153650	508.73000
6.9834800	494.68000
7.0903700	474.07000
7.1188740	468.94000
7.1616300	533.41000
7.2685200	513.84000
7.3925250	492.59000
7.9026090	417.38000
8.4478900	352.97000
9.0307940	297.37000
9.6539190	248.84000
10.320040	208.34000
11.032120	174.61000
11.793340	146.50000
12.607080	122.92000
13.476970	102.89000
14.406880	85.959000
15.400950	71.695000
16.463620	59.867000
17.599610	50.047000
18.813980	41.886000
20.112150	35.092000
21.499880	29.438000
22.983380	24.726000
24.569230	20.796000
26.264500	17.514000
28.076760	14.641000
30.014050	12.209000
32.085020	10.166000
34.298890	8.4632000
36.665510	7.0538000
39.195430	5.8896000
41.899920	4.9268000
42.697520	4.6861000
43.351060	4.5012000
43.525330	4.4537000
43.786750	23.108000
44.440280	22.261000
44.791010	21.825000
47.881590	18.398000
51.185420	15.469000
54.717210	12.998000
58.492700	10.910000
62.528700	9.1516000
66.843180	7.6793000
71.455360	6.4470000
76.385780	5.4154000
81.656400	4.5462000
87.290690	3.8092000
93.313740	3.1843000
99.752390	2.6654000
106.63530	2.2343000
113.99310	1.8761000
121.85870	1.5783000
130.26690	1.3306000
139.25530	1.1245000
148.86400	0.95293000
159.13560	0.80996000
170.11590	0.69077000
181.85390	0.59132000
194.40180	0.50867000
207.81560	0.43994000
222.15480	0.38225000
237.48350	0.33376000
253.86990	0.29292000
271.38690	0.25848000
290.11260	0.22934000
310.13040	0.20465000
331.52940	0.18364000
354.40490	0.16571000
378.85880	0.15035000
405.00010	0.13714000
432.94510	0.12571000
