# Supplementary material for: Solving self-absorption in fluorescence
Source: IUCrJ. 2019 May 10;6(Pt 4):586–602. doi: 10.1107/S2052252519005128 (PMC6608621; doi:10.1107/S2052252519005128)
Supplement: Supplementary file 1 [file m-06-00586-sup1.zip › SeAFFluX_package_v2/ffast_files/61.csv]

ENERGY	MU_RHO
0.010690000	6580.8000
0.011427610	6918.1000
0.012216120	7277.5000
0.013059030	7661.6000
0.013960100	8072.6000
0.014923350	8512.4000
0.015953060	8982.6000
0.017053820	9481.4000
0.018230530	10006.000
0.019488440	10554.000
0.020678000	11060.000
0.020833140	11124.000
0.020994500	11192.000
0.021078900	11227.000
0.021205500	214750.00
0.021522000	204070.00
0.022270630	181600.00
0.023807300	145040.00
0.025450010	114960.00
0.027206060	90865.000
0.029083270	72251.000
0.031090020	58252.000
0.033235230	47927.000
0.035528460	40418.000
0.036750000	37455.000
0.037312500	36277.000
0.037462500	35981.000
0.037687500	35715.000
0.037979930	35180.000
0.038250000	34709.000
0.040600540	31348.000
0.043401980	28632.000
0.046396710	26709.000
0.049598090	25343.000
0.053020350	24365.000
0.056678760	23648.000
0.060589590	23105.000
0.064770280	22671.000
0.069239420	22301.000
0.074016950	21962.000
0.079124110	20889.000
0.084583680	19608.000
0.090419950	18337.000
0.096658930	17078.000
0.10000000	16444.000
0.10050000	16351.000
0.10100250	16259.000
0.10150751	16167.000
0.10201505	16074.000
0.10252513	15982.000
0.10303775	15890.000
0.10355294	15799.000
0.10407070	15707.000
0.10459106	15615.000
0.10511401	15524.000
0.10563958	15433.000
0.10616778	15342.000
0.10669862	15251.000
0.10723211	15161.000
0.10776827	15070.000
0.10830712	14980.000
0.10884865	14890.000
0.10939289	14800.000
0.10993986	14710.000
0.11048956	14620.000
0.11104201	14531.000
0.11159722	14442.000
0.11215520	14353.000
0.11271598	14264.000
0.11327956	14175.000
0.11384596	14087.000
0.11441519	13999.000
0.11498726	13911.000
0.11556220	13823.000
0.11614001	13735.000
0.11672071	13648.000
0.11730431	13561.000
0.11789083	13474.000
0.11848029	13387.000
0.11907269	13301.000
0.11966805	13215.000
0.12026639	13129.000
0.12038579	13112.000
0.12041420	73387.000
0.12086772	70093.000
0.12147206	65988.000
0.12207942	62166.000
0.12268982	58608.000
0.12330327	55295.000
0.12391979	52210.000
0.12453939	49336.000
0.12516208	46659.000
0.12578789	44165.000
0.12641683	41841.000
0.12704892	39676.000
0.12768416	37657.000
0.12832258	35775.000
0.12896419	34020.000
0.12960902	32383.000
0.13025706	30856.000
0.13090835	29431.000
0.13156289	28101.000
0.13222070	26860.000
0.13288181	25703.000
0.13354621	24642.000
0.13421395	23669.000
0.13488502	22776.000
0.13555944	21954.000
0.13623724	21196.000
0.13691842	20496.000
0.13760302	19848.000
0.13829103	19248.000
0.13898249	18689.000
0.13967740	18170.000
0.14037579	17686.000
0.14107766	17233.000
0.14178305	16810.000
0.14249197	16413.000
0.14320443	16040.000
0.14392045	15690.000
0.14464005	15359.000
0.14536325	15048.000
0.14609007	14753.000
0.14682052	14474.000
0.14755462	14209.000
0.14829239	13958.000
0.14903386	13719.000
0.14977903	13491.000
0.15052792	13274.000
0.15128056	13067.000
0.15203696	12868.000
0.15279715	12678.000
0.15356113	12496.000
0.15432894	12321.000
0.15510058	12152.000
0.15587609	11990.000
0.15665547	11834.000
0.15743875	11684.000
0.15822594	11538.000
0.15901707	11398.000
0.15981215	11262.000
0.16061121	11130.000
0.16141427	11003.000
0.16222134	10879.000
0.16303245	10759.000
0.16384761	10642.000
0.16466685	10528.000
0.16549018	10418.000
0.16631763	10310.000
0.16714922	10205.000
0.16798497	10103.000
0.16882489	10003.000
0.16966902	9905.5000
0.17051736	9810.4000
0.17136995	9717.4000
0.17222680	9626.5000
0.17308793	9537.5000
0.17395337	9450.5000
0.17482314	9365.3000
0.17569726	9281.9000
0.17657574	9200.1000
0.17745862	9120.0000
0.17834591	9041.5000
0.17923764	8964.4000
0.18013383	8888.8000
0.18103450	8814.7000
0.18193967	8741.9000
0.18284937	8670.4000
0.18376362	8600.3000
0.18468244	8531.3000
0.18560585	8463.6000
0.18653388	8397.1000
0.18746655	8331.7000
0.18840388	8267.5000
0.18934590	8204.3000
0.19029263	8142.2000
0.19124409	8081.2000
0.19220031	8021.1000
0.19316131	7962.1000
0.19412712	7904.0000
0.19509776	7846.9000
0.19607325	7790.7000
0.19705361	7735.5000
0.19803888	7681.1000
0.19902907	7627.7000
0.20002422	7575.1000
0.20102434	7523.3000
0.20202946	7472.4000
0.20303961	7422.3000
0.20405481	7373.0000
0.20507508	7324.5000
0.20610046	7276.9000
0.20713096	7229.9000
0.20816661	7183.8000
0.20920745	7138.4000
0.21025348	7093.7000
0.21130475	7049.8000
0.21236128	7006.6000
0.21342308	6964.1000
0.21449020	6922.4000
0.21556265	6881.3000
0.21664046	6840.9000
0.21772366	6801.2000
0.21881228	6762.1000
0.21990634	6723.7000
0.22100588	6686.0000
0.22211090	6648.9000
0.22322146	6612.5000
0.22433757	6576.7000
0.22545925	6541.5000
0.22658655	6506.9000
0.22771948	6473.0000
0.22885808	6439.6000
0.23000237	6406.8000
0.23115238	6374.7000
0.23230814	6343.1000
0.23346969	6312.0000
0.23463703	6281.6000
0.23581022	6251.7000
0.23585864	6250.5000
0.23614137	7509.1000
0.23698927	7487.0000
0.23817422	7456.9000
0.23936509	7427.2000
0.24056191	7398.2000
0.24176472	7369.6000
0.24297355	7341.6000
0.24418841	7314.0000
0.24540936	7287.0000
0.24663640	7260.5000
0.24786959	7234.4000
0.24910893	7208.9000
0.25035448	7183.8000
0.25160625	7159.2000
0.25286428	7135.1000
0.25412860	7111.4000
0.25423287	7109.5000
0.25456716	7479.7000
0.25539925	7464.5000
0.25667624	7441.6000
0.25795962	7419.1000
0.25924942	7397.0000
0.26054567	7375.4000
0.26184840	7354.1000
0.26315764	7333.2000
0.26447343	7312.7000
0.26579579	7292.5000
0.26712477	7272.7000
0.26846040	7253.2000
0.26980270	7234.0000
0.27115171	7215.2000
0.27250747	7196.7000
0.27387001	7178.4000
0.27523936	7160.5000
0.27661556	7142.9000
0.27799863	7125.5000
0.27938863	7108.4000
0.28078557	7091.6000
0.28218950	7075.0000
0.28360044	7058.7000
0.28501845	7042.6000
0.28644354	7026.8000
0.28787576	7011.2000
0.28931514	6995.7000
0.29076171	6980.5000
0.29221552	6965.5000
0.29367660	6950.7000
0.29514498	6936.0000
0.29662071	6921.5000
0.29810381	6907.2000
0.29959433	6893.1000
0.30109230	6879.0000
0.30259776	6865.1000
0.30411075	6851.4000
0.30563130	6837.7000
0.30715946	6824.2000
0.30869526	6810.8000
0.31023873	6797.5000
0.31178993	6784.2000
0.31334888	6771.1000
0.31491562	6758.0000
0.31649020	6744.9000
0.31807265	6732.0000
0.31966301	6719.0000
0.32126133	6706.1000
0.32286764	6693.3000
0.32448197	6680.5000
0.32610438	6667.6000
0.32773491	6654.8000
0.32937358	6642.0000
0.33005637	6636.7000
0.33074361	7089.8000
0.33102045	7087.4000
0.33267555	7073.3000
0.33433893	7059.1000
0.33601062	7045.0000
0.33769068	7030.8000
0.33937913	7016.5000
0.34107602	7002.2000
0.34278140	6987.9000
0.34449531	6973.5000
0.34621779	6959.1000
0.34794888	6944.5000
0.34968862	6929.9000
0.35143706	6915.2000
0.35319425	6900.5000
0.35496022	6885.6000
0.35673502	6870.7000
0.35851870	6855.6000
0.36031129	6840.4000
0.36211285	6825.1000
0.36392341	6809.7000
0.36574303	6794.2000
0.36757174	6778.5000
0.36940960	6762.7000
0.37125665	6746.7000
0.37311293	6730.6000
0.37497850	6714.2000
0.37685339	6697.8000
0.37873766	6681.1000
0.38063135	6664.3000
0.38253450	6647.3000
0.38444718	6630.2000
0.38636941	6612.9000
0.38830126	6595.3000
0.39024276	6577.6000
0.39219398	6559.7000
0.39415495	6541.7000
0.39612572	6523.4000
0.39810635	6504.9000
0.40009688	6486.1000
0.40209737	6467.2000
0.40410785	6448.1000
0.40612839	6428.8000
0.40815904	6409.3000
0.41019983	6389.6000
0.41225083	6369.7000
0.41431208	6349.6000
0.41638364	6329.3000
0.41846556	6308.8000
0.42055789	6288.1000
0.42266068	6267.2000
0.42477398	6246.1000
0.42689785	6224.8000
0.42903234	6203.4000
0.43117750	6181.7000
0.43333339	6159.8000
0.43550006	6137.7000
0.43767756	6115.5000
0.43986595	6093.0000
0.44206528	6070.4000
0.44427560	6047.5000
0.44649698	6024.5000
0.44872947	6001.3000
0.45097311	5977.9000
0.45322798	5954.3000
0.45549412	5930.6000
0.45777159	5906.6000
0.46006045	5882.5000
0.46236075	5858.3000
0.46467255	5833.8000
0.46699592	5809.2000
0.46933090	5784.4000
0.47167755	5759.5000
0.47403594	5734.4000
0.47640612	5709.1000
0.47878815	5683.7000
0.48118209	5658.2000
0.48358800	5632.4000
0.48600594	5606.5000
0.48843597	5580.4000
0.49087815	5554.1000
0.49333254	5527.6000
0.49579920	5501.0000
0.49827820	5474.1000
0.50076959	5447.2000
0.50327344	5420.0000
0.50578980	5392.7000
0.50831875	5365.2000
0.51086035	5337.6000
0.51341465	5309.9000
0.51598172	5282.0000
0.51856163	5254.0000
0.52115444	5225.9000
0.52376021	5197.7000
0.52637901	5169.4000
0.52901091	5140.9000
0.53165596	5112.4000
0.53431424	5083.8000
0.53698581	5055.0000
0.53967074	5026.2000
0.54236910	4997.4000
0.54508094	4968.4000
0.54780635	4939.4000
0.55054538	4910.4000
0.55329810	4881.3000
0.55606460	4852.1000
0.55884492	4822.9000
0.56163914	4793.6000
0.56444734	4764.3000
0.56726958	4735.0000
0.57010592	4705.7000
0.57295645	4676.4000
0.57582123	4647.0000
0.57870034	4617.6000
0.58159384	4588.2000
0.58450181	4558.9000
0.58742432	4529.5000
0.59036144	4500.1000
0.59331325	4470.8000
0.59627982	4441.5000
0.59926122	4412.2000
0.60225752	4382.9000
0.60526881	4353.6000
0.60829515	4324.4000
0.61133663	4295.3000
0.61439331	4266.1000
0.61746528	4237.1000
0.62055260	4208.0000
0.62365537	4179.1000
0.62677364	4150.2000
0.62990751	4121.3000
0.63305705	4092.5000
0.63622234	4063.8000
0.63940345	4035.1000
0.64260046	4006.6000
0.64581347	3978.1000
0.64904253	3949.7000
0.65228775	3921.3000
0.65554919	3893.1000
0.65882693	3864.9000
0.66212107	3836.9000
0.66543167	3808.9000
0.66875883	3781.1000
0.67210262	3753.3000
0.67546314	3725.6000
0.67884045	3698.1000
0.68223466	3670.6000
0.68564583	3643.3000
0.68907406	3616.0000
0.69251943	3588.9000
0.69598202	3561.9000
0.69946194	3535.0000
0.70295924	3508.3000
0.70647404	3481.6000
0.71000641	3455.1000
0.71355644	3428.7000
0.71712423	3402.4000
0.72070985	3376.2000
0.72431340	3350.2000
0.72793496	3324.3000
0.73157464	3298.5000
0.73523251	3272.9000
0.73890867	3247.4000
0.74260322	3222.0000
0.74631623	3196.8000
0.75004781	3171.7000
0.75379805	3146.7000
0.75756704	3121.9000
0.76135488	3097.2000
0.76516165	3072.7000
0.76898746	3048.3000
0.77283240	3024.0000
0.77669656	2999.9000
0.78058004	2976.0000
0.78448294	2952.1000
0.78840536	2928.5000
0.79234738	2904.9000
0.79630912	2881.5000
0.80029067	2858.3000
0.80429212	2835.2000
0.80831358	2812.3000
0.81235515	2789.5000
0.81641693	2766.8000
0.82049901	2744.3000
0.82460150	2721.9000
0.82872451	2699.7000
0.83286813	2677.7000
0.83703248	2655.7000
0.84121764	2634.0000
0.84542373	2612.4000
0.84965084	2590.9000
0.85389910	2569.6000
0.85816859	2548.4000
0.86245944	2527.4000
0.86677173	2506.5000
0.87110559	2485.7000
0.87546112	2465.1000
0.87983843	2444.7000
0.88423762	2424.4000
0.88865881	2404.2000
0.89310210	2384.2000
0.89756761	2364.4000
0.90205545	2344.7000
0.90656573	2325.1000
0.91109856	2305.7000
0.91565405	2286.4000
0.92023232	2267.2000
0.92483348	2248.2000
0.92945765	2229.4000
0.93410494	2210.7000
0.93877546	2192.1000
0.94346934	2173.7000
0.94818668	2155.4000
0.95292762	2137.2000
0.95769226	2119.2000
0.96248072	2101.3000
0.96729312	2083.6000
0.97212959	2066.0000
0.97699023	2048.5000
0.98187519	2031.2000
0.98678456	2014.0000
0.99171848	1996.9000
0.99667708	1980.0000
1.0016605	1962.0000
1.0066688	1941.6000
1.0117021	1921.4000
1.0167606	1901.5000
1.0218444	1881.5000
1.0267933	1862.4000
1.0269536	7505.4000
1.0270069	7504.4000
1.0320884	7410.6000
1.0372489	7317.1000
1.0424351	7224.8000
1.0476473	7133.7000
1.0513391	7070.1000
1.0516608	10685.000
1.0528855	10653.000
1.0581499	10517.000
1.0634407	10383.000
1.0687579	10250.000
1.0741017	10120.000
1.0794722	9990.5000
1.0848695	9863.1000
1.0902939	9737.3000
1.0957454	9613.1000
1.1012241	9490.6000
1.1067302	9369.6000
1.1122639	9250.2000
1.1178252	9132.3000
1.1234143	9015.9000
1.1290314	8901.1000
1.1346765	8787.7000
1.1403499	8675.8000
1.1460517	8565.3000
1.1517819	8456.2000
1.1575408	8348.6000
1.1633285	8242.3000
1.1691452	8137.4000
1.1749909	8033.9000
1.1808659	7931.7000
1.1867702	7830.8000
1.1927040	7731.2000
1.1986676	7632.9000
1.2046609	7535.8000
1.2106842	7440.1000
1.2167376	7345.5000
1.2228213	7252.1000
1.2289354	7160.0000
1.2350801	7069.0000
1.2412555	6979.3000
1.2474618	6890.6000
1.2536991	6803.1000
1.2599676	6716.8000
1.2662674	6631.5000
1.2725988	6547.3000
1.2789618	6464.3000
1.2853566	6382.3000
1.2917833	6301.3000
1.2982423	6221.4000
1.3047335	6142.5000
1.3112571	6064.6000
1.3178134	5987.8000
1.3244025	5911.8000
1.3310245	5836.9000
1.3376796	5763.1000
1.3443680	5690.6000
1.3510899	5619.0000
1.3559325	5568.2000
1.3578453	6494.0000
1.3578674	6493.8000
1.3646345	6409.0000
1.3714577	6325.3000
1.3783150	6242.7000
1.3852066	6161.3000
1.3921326	6081.0000
1.3990933	6001.7000
1.4060887	5923.5000
1.4131192	5846.4000
1.4201848	5770.2000
1.4272857	5697.2000
1.4344221	5627.3000
1.4415942	5558.6000
1.4488022	5490.9000
1.4560462	5424.3000
1.4633265	5358.8000
1.4703391	5296.9000
1.4706431	5294.2000
1.4724609	5643.9000
1.4779963	5591.7000
1.4853863	5523.2000
1.4928132	5455.7000
1.5002773	5389.3000
1.5077787	5323.8000
1.5153176	5259.3000
1.5228942	5195.8000
1.5305086	5133.2000
1.5381612	5071.5000
1.5458520	5011.2000
1.5535812	4953.1000
1.5613491	4896.0000
1.5691559	4839.8000
1.5770017	4784.4000
1.5848867	4729.8000
1.5928111	4676.1000
1.6007752	4623.2000
1.6087790	4571.1000
1.6168229	4519.7000
1.6249070	4469.1000
1.6330316	4419.2000
1.6411967	4370.0000
1.6442772	4351.7000
1.6487228	4532.3000
1.6494027	4528.2000
1.6576497	4478.6000
1.6659380	4429.6000
1.6742677	4381.3000
1.6826390	4333.7000
1.6910522	4286.7000
1.6995075	4240.2000
1.7080050	4194.4000
1.7165450	4149.2000
1.7251278	4104.5000
1.7337534	4060.5000
1.7424222	4017.1000
1.7511343	3974.3000
1.7598899	3932.0000
1.7686894	3889.5000
1.7775328	3846.9000
1.7864205	3804.8000
1.7953526	3763.2000
1.8043294	3722.1000
1.8133510	3681.5000
1.8224178	3641.3000
1.8315299	3601.6000
1.8406875	3562.4000
1.8498909	3523.5000
1.8591404	3485.2000
1.8684361	3447.2000
1.8777783	3409.7000
1.8871672	3372.6000
1.8966030	3335.9000
1.9060860	3299.6000
1.9156165	3263.5000
1.9251945	3227.4000
1.9348205	3191.6000
1.9444946	3156.3000
1.9542171	3121.3000
1.9639882	3086.7000
1.9738081	3052.5000
1.9836772	3018.7000
1.9935955	2985.2000
2.0035635	2952.1000
2.0135813	2919.3000
2.0236492	2886.9000
2.0337675	2854.9000
2.0439363	2823.2000
2.0541560	2791.8000
2.0644268	2759.9000
2.0747489	2728.3000
2.0851227	2697.0000
2.0955483	2666.2000
2.1060260	2635.5000
2.1165562	2604.7000
2.1271389	2574.3000
2.1377746	2544.2000
2.1484635	2514.4000
2.1592058	2484.9000
2.1700018	2455.8000
2.1808519	2427.0000
2.1917561	2398.5000
2.2027149	2370.4000
2.2137285	2342.5000
2.2247971	2315.1000
2.2359211	2287.9000
2.2471007	2261.0000
2.2583362	2234.5000
2.2696279	2208.0000
2.2809760	2181.8000
2.2923809	2155.8000
2.3038428	2130.2000
2.3153620	2104.9000
2.3269388	2079.8000
2.3385735	2055.1000
2.3502664	2030.7000
2.3620177	2006.6000
2.3738278	1982.8000
2.3856970	1959.2000
2.3976254	1936.0000
2.4096136	1913.0000
2.4216616	1890.4000
2.4337699	1868.0000
2.4459388	1845.9000
2.4581685	1824.0000
2.4704593	1802.4000
2.4828116	1781.1000
2.4952257	1760.1000
2.5077018	1739.3000
2.5202403	1718.8000
2.5328415	1698.5000
2.5455057	1678.5000
2.5582333	1658.7000
2.5710244	1639.2000
2.5838796	1619.9000
2.5967990	1600.8000
2.6097829	1582.0000
2.6228319	1563.5000
2.6359460	1545.1000
2.6491257	1527.0000
2.6623714	1509.1000
2.6756832	1491.5000
2.6890617	1474.0000
2.7025070	1456.8000
2.7160195	1439.8000
2.7295996	1422.8000
2.7432476	1406.0000
2.7569638	1389.4000
2.7707486	1373.0000
2.7846024	1356.8000
2.7985254	1340.9000
2.8125180	1325.1000
2.8265806	1309.5000
2.8407135	1294.2000
2.8549171	1279.0000
2.8691917	1264.0000
2.8835376	1249.2000
2.8979553	1234.5000
2.9124451	1220.1000
2.9270073	1205.8000
2.9416424	1191.8000
2.9563506	1177.8000
2.9711323	1163.9000
2.9859880	1150.3000
3.0009179	1136.7000
3.0159225	1122.1000
3.0310021	1107.6000
3.0461571	1093.3000
3.0613879	1079.3000
3.0766949	1065.4000
3.0920783	1051.7000
3.1075387	1038.2000
3.1230764	1024.9000
3.1386918	1011.7000
3.1543853	998.74000
3.1701572	985.95000
3.1860080	973.33000
3.2019380	960.89000
3.2179477	948.61000
3.2340374	936.49000
3.2502076	924.54000
3.2664587	912.76000
3.2827910	901.12000
3.2992049	889.63000
3.3157009	878.25000
3.3322794	867.03000
3.3489408	855.95000
3.3656856	845.03000
3.3825140	834.25000
3.3994265	823.62000
3.4164237	813.13000
3.4335058	802.78000
3.4506733	792.56000
3.4679267	782.49000
3.4852663	772.55000
3.5026927	762.74000
3.5202061	753.07000
3.5378072	743.52000
3.5554962	734.10000
3.5732737	724.81000
3.5911400	715.64000
3.6090957	706.60000
3.6271412	697.67000
3.6452769	688.86000
3.6635033	680.17000
3.6818208	671.60000
3.7002299	663.14000
3.7187311	654.79000
3.7373247	646.55000
3.7560114	638.42000
3.7747914	630.40000
3.7936654	622.49000
3.8126337	614.68000
3.8316969	606.98000
3.8508554	599.37000
3.8701096	591.87000
3.8894602	584.46000
3.9089075	577.16000
3.9284520	569.95000
3.9480943	562.83000
3.9678347	555.81000
3.9876739	548.88000
4.0550240	526.31000
4.3348210	445.56000
4.6339240	376.45000
4.9536640	317.44000
5.2954670	268.20000
5.6608550	227.10000
6.0514530	192.26000
6.3301140	171.65000
6.4270040	165.18000
6.4528410	163.50000
6.4690040	477.75000
6.4915970	472.72000
6.5884860	451.98000
6.8725440	399.10000
6.9153650	392.28000
6.9777360	382.71000
7.0057870	378.52000
7.0478640	516.87000
7.1530560	495.24000
7.2793420	470.99000
7.3925250	450.98000
7.4204720	446.40000
7.4650390	507.75000
7.5764580	489.12000
7.9026090	440.34000
8.4478900	372.97000
9.0307940	314.57000
9.6539190	263.42000
10.320040	220.52000
11.032120	184.77000
11.793340	155.00000
12.607080	130.16000
13.476970	109.10000
14.406880	91.323000
15.400950	76.282000
16.463620	63.694000
17.599610	53.244000
18.813980	44.562000
20.112150	37.339000
21.499880	31.326000
22.983380	26.311000
24.569230	22.125000
26.264500	18.631000
28.076760	15.597000
30.014050	13.011000
32.085020	10.859000
34.298890	9.0407000
36.665510	7.5343000
39.195430	6.2882000
41.899920	5.2579000
44.280320	4.5404000
44.791010	4.4049000
44.958080	4.3619000
45.138810	4.3160000
45.409920	22.118000
46.087680	21.305000
47.881590	19.337000
51.185420	16.273000
54.717210	13.681000
58.492700	11.500000
62.528700	9.6502000
66.843180	8.0999000
71.455360	6.8017000
76.385780	5.7146000
81.656400	4.7982000
87.290690	4.0211000
93.313740	3.3678000
99.752390	2.8187000
106.63530	2.3625000
113.99310	1.9833000
121.85870	1.6681000
130.26690	1.4058000
139.25530	1.1875000
148.86400	1.0058000
159.13560	0.85431000
170.11590	0.72803000
181.85390	0.62265000
194.40180	0.53463000
207.81560	0.46190000
222.15480	0.40095000
237.48350	0.34970000
253.86990	0.30654000
271.38690	0.27011000
290.11260	0.23931000
310.13040	0.21320000
331.52940	0.19099000
354.40490	0.17205000
378.85880	0.15584000
405.00010	0.14189000
432.94510	0.12985000
