# Supplementary material for: Solving self-absorption in fluorescence
Source: IUCrJ. 2019 May 10;6(Pt 4):586–602. doi: 10.1107/S2052252519005128 (PMC6608621; doi:10.1107/S2052252519005128)
Supplement: Supplementary file 1 [file m-06-00586-sup1.zip › SeAFFluX_package_v2/ffast_files/62.csv]

ENERGY	MU_RHO
0.0055275000	1692.5000
0.0056100000	1749.4000
0.010690000	4991.2000
0.011427610	5381.7000
0.012216120	5789.3000
0.013059030	6216.8000
0.013960100	6666.6000
0.014923350	7141.3000
0.015953060	7643.0000
0.017053820	8173.5000
0.018230530	8734.2000
0.019488440	9326.0000
0.020833140	9948.9000
0.020874000	9967.7000
0.021193500	10114.000
0.021278700	10153.000
0.021406500	219940.00
0.021726000	208740.00
0.022270630	191390.00
0.023807300	151980.00
0.025450010	119940.00
0.027206060	94305.000
0.029083270	74545.000
0.031090020	59727.000
0.033235230	48839.000
0.035528460	40958.000
0.036652000	38087.000
0.037213000	36842.000
0.037362600	36529.000
0.037587000	36238.000
0.037979930	35484.000
0.038148000	35176.000
0.040600540	31510.000
0.043401980	28716.000
0.046396710	26760.000
0.049598090	25388.000
0.053020350	24410.000
0.056678760	23649.000
0.060589590	23068.000
0.064770280	22601.000
0.069239420	22203.000
0.074016950	21842.000
0.079124110	21498.000
0.084583680	21158.000
0.090419950	20813.000
0.096658930	20462.000
0.10000000	20279.000
0.10050000	20252.000
0.10100250	20225.000
0.10150751	20198.000
0.10201505	20171.000
0.10252513	20144.000
0.10303775	20116.000
0.10355294	20049.000
0.10407070	19945.000
0.10459106	19842.000
0.10511401	19738.000
0.10563958	19634.000
0.10616778	19531.000
0.10669862	19427.000
0.10723211	19323.000
0.10776827	19219.000
0.10830712	19116.000
0.10884865	19012.000
0.10939289	18909.000
0.10993986	18805.000
0.11048956	18701.000
0.11104201	18598.000
0.11159722	18494.000
0.11215520	18391.000
0.11271598	18288.000
0.11327956	18184.000
0.11384596	18081.000
0.11441519	17978.000
0.11498726	17875.000
0.11556220	17772.000
0.11614001	17669.000
0.11672071	17566.000
0.11730431	17463.000
0.11789083	17361.000
0.11848029	17258.000
0.11907269	17156.000
0.11966805	17054.000
0.12026639	16952.000
0.12086772	16850.000
0.12147206	16748.000
0.12207942	16646.000
0.12268982	16545.000
0.12330327	16443.000
0.12391979	16342.000
0.12453939	16241.000
0.12516208	16140.000
0.12578789	16039.000
0.12641683	15939.000
0.12704892	15838.000
0.12768416	15738.000
0.12832258	15638.000
0.12896419	15539.000
0.12897987	15536.000
0.12902012	63194.000
0.12960902	60137.000
0.13025706	57001.000
0.13090835	54071.000
0.13156289	51334.000
0.13222070	48776.000
0.13288181	46386.000
0.13354621	44152.000
0.13421395	42062.000
0.13488502	40109.000
0.13555944	38282.000
0.13623724	36572.000
0.13691842	34973.000
0.13760302	33475.000
0.13829103	32074.000
0.13898249	30761.000
0.13967740	29531.000
0.14037579	28378.000
0.14107766	27297.000
0.14178305	26284.000
0.14249197	25338.000
0.14320443	24467.000
0.14392045	23664.000
0.14464005	22923.000
0.14536325	22237.000
0.14609007	21601.000
0.14682052	21010.000
0.14755462	20460.000
0.14829239	19947.000
0.14903386	19468.000
0.14977903	19019.000
0.15052792	18598.000
0.15128056	18203.000
0.15203696	17830.000
0.15279715	17479.000
0.15356113	17147.000
0.15432894	16833.000
0.15510058	16535.000
0.15587609	16251.000
0.15665547	15982.000
0.15743875	15725.000
0.15822594	15481.000
0.15901707	15246.000
0.15981215	15022.000
0.16061121	14808.000
0.16141427	14601.000
0.16222134	14403.000
0.16303245	14212.000
0.16384761	14029.000
0.16466685	13851.000
0.16549018	13680.000
0.16631763	13514.000
0.16714922	13354.000
0.16798497	13198.000
0.16882489	13048.000
0.16966902	12901.000
0.17051736	12759.000
0.17136995	12621.000
0.17222680	12486.000
0.17308793	12355.000
0.17395337	12227.000
0.17482314	12102.000
0.17569726	11980.000
0.17657574	11861.000
0.17745862	11745.000
0.17834591	11631.000
0.17923764	11520.000
0.18013383	11411.000
0.18103450	11304.000
0.18193967	11199.000
0.18284937	11096.000
0.18376362	10996.000
0.18468244	10897.000
0.18560585	10800.000
0.18653388	10704.000
0.18746655	10611.000
0.18840388	10519.000
0.18934590	10428.000
0.19029263	10339.000
0.19124409	10252.000
0.19220031	10165.000
0.19316131	10081.000
0.19412712	9997.3000
0.19509776	9915.2000
0.19607325	9834.4000
0.19705361	9754.8000
0.19803888	9676.4000
0.19902907	9599.2000
0.20002422	9523.1000
0.20102434	9448.1000
0.20202946	9374.2000
0.20303961	9301.4000
0.20405481	9229.6000
0.20507508	9158.9000
0.20610046	9089.1000
0.20713096	9020.4000
0.20816661	8952.6000
0.20920745	8885.8000
0.21025348	8819.9000
0.21130475	8754.9000
0.21236128	8690.8000
0.21342308	8627.7000
0.21449020	8565.4000
0.21556265	8504.0000
0.21664046	8443.4000
0.21772366	8383.7000
0.21881228	8324.8000
0.21990634	8266.7000
0.22100588	8209.4000
0.22211090	8153.0000
0.22322146	8097.3000
0.22433757	8042.4000
0.22545925	7988.3000
0.22658655	7934.9000
0.22771948	7882.3000
0.22885808	7830.4000
0.23000237	7779.3000
0.23115238	7728.9000
0.23230814	7679.2000
0.23346969	7630.2000
0.23463703	7582.0000
0.23581022	7534.4000
0.23698927	7487.5000
0.23817422	7441.3000
0.23936509	7395.8000
0.24056191	7350.9000
0.24176472	7306.7000
0.24297355	7263.2000
0.24418841	7220.3000
0.24540936	7178.1000
0.24663640	7136.4000
0.24723820	7116.3000
0.24756180	8297.8000
0.24786959	8287.3000
0.24910893	8245.6000
0.25035448	8204.6000
0.25160625	8164.1000
0.25286428	8124.2000
0.25412860	8085.0000
0.25539925	8046.3000
0.25667624	8008.2000
0.25795962	7970.6000
0.25924942	7933.7000
0.26054567	7897.2000
0.26184840	7861.4000
0.26315764	7826.1000
0.26447343	7791.3000
0.26540451	7767.1000
0.26579579	8106.5000
0.26712477	8072.7000
0.26846040	8039.3000
0.26980270	8006.5000
0.27115171	7974.2000
0.27250747	7942.4000
0.27387001	7911.1000
0.27523936	7880.2000
0.27661556	7849.7000
0.27799863	7819.7000
0.27938863	7790.1000
0.28078557	7760.9000
0.28218950	7732.1000
0.28360044	7703.6000
0.28501845	7675.6000
0.28644354	7648.0000
0.28787576	7620.7000
0.28931514	7593.9000
0.29076171	7567.3000
0.29221552	7541.1000
0.29367660	7515.3000
0.29514498	7489.8000
0.29662071	7464.6000
0.29810381	7439.7000
0.29959433	7415.1000
0.30109230	7390.9000
0.30259776	7366.9000
0.30411075	7343.2000
0.30563130	7319.8000
0.30715946	7296.6000
0.30869526	7273.7000
0.31023873	7251.0000
0.31178993	7228.6000
0.31334888	7206.4000
0.31491562	7184.5000
0.31649020	7162.7000
0.31807265	7141.2000
0.31966301	7119.8000
0.32126133	7098.6000
0.32286764	7077.7000
0.32448197	7056.9000
0.32610438	7036.2000
0.32773491	7015.7000
0.32937358	6995.4000
0.33102045	6975.2000
0.33267555	6955.1000
0.33433893	6935.2000
0.33601062	6915.4000
0.33769068	6895.6000
0.33937913	6876.0000
0.34107602	6856.5000
0.34278140	6837.1000
0.34449531	6817.7000
0.34532318	6808.4000
0.34607681	7223.5000
0.34621779	7221.8000
0.34794888	7201.4000
0.34968862	7181.0000
0.35143706	7160.7000
0.35319425	7140.4000
0.35496022	7120.2000
0.35673502	7100.0000
0.35851870	7079.8000
0.36031129	7059.6000
0.36211285	7039.5000
0.36392341	7019.4000
0.36574303	6999.2000
0.36757174	6979.1000
0.36940960	6958.9000
0.37125665	6938.7000
0.37311293	6918.5000
0.37497850	6898.3000
0.37685339	6878.0000
0.37873766	6857.7000
0.38063135	6837.3000
0.38253450	6816.9000
0.38444718	6796.4000
0.38636941	6775.9000
0.38830126	6755.2000
0.39024276	6734.5000
0.39219398	6713.7000
0.39415495	6692.8000
0.39612572	6671.8000
0.39810635	6650.7000
0.40009688	6629.4000
0.40209737	6608.1000
0.40410785	6586.6000
0.40612839	6565.0000
0.40815904	6543.3000
0.41019983	6521.5000
0.41225083	6499.5000
0.41431208	6477.4000
0.41638364	6455.2000
0.41846556	6432.9000
0.42055789	6410.5000
0.42266068	6387.9000
0.42477398	6365.2000
0.42689785	6342.4000
0.42903234	6319.4000
0.43117750	6296.3000
0.43333339	6273.1000
0.43550006	6249.7000
0.43767756	6226.2000
0.43986595	6202.5000
0.44206528	6178.7000
0.44427560	6154.8000
0.44649698	6130.8000
0.44872947	6106.6000
0.45097311	6082.3000
0.45322798	6057.8000
0.45549412	6033.2000
0.45777159	6008.5000
0.46006045	5983.6000
0.46236075	5958.6000
0.46467255	5933.5000
0.46699592	5908.2000
0.46933090	5882.8000
0.47167755	5857.3000
0.47403594	5831.6000
0.47640612	5805.8000
0.47878815	5779.9000
0.48118209	5753.9000
0.48358800	5727.8000
0.48600594	5701.5000
0.48843597	5675.2000
0.49087815	5648.7000
0.49333254	5622.1000
0.49579920	5595.3000
0.49827820	5568.5000
0.50076959	5541.6000
0.50327344	5514.6000
0.50578980	5487.5000
0.50831875	5460.2000
0.51086035	5432.9000
0.51341465	5405.5000
0.51598172	5378.0000
0.51856163	5350.4000
0.52115444	5322.7000
0.52376021	5294.8000
0.52637901	5266.8000
0.52901091	5238.7000
0.53165596	5210.5000
0.53431424	5182.1000
0.53698581	5153.7000
0.53967074	5125.2000
0.54236910	5096.6000
0.54508094	5067.8000
0.54780635	5039.1000
0.55054538	5010.2000
0.55329810	4981.3000
0.55606460	4952.3000
0.55884492	4923.2000
0.56163914	4894.1000
0.56444734	4864.9000
0.56726958	4835.7000
0.57010592	4806.4000
0.57295645	4777.1000
0.57582123	4747.8000
0.57870034	4718.5000
0.58159384	4689.1000
0.58450181	4659.7000
0.58742432	4630.3000
0.59036144	4600.9000
0.59331325	4571.5000
0.59627982	4542.1000
0.59926122	4512.7000
0.60225752	4483.3000
0.60526881	4453.9000
0.60829515	4424.6000
0.61133663	4395.2000
0.61439331	4365.9000
0.61746528	4336.7000
0.62055260	4307.4000
0.62365537	4278.2000
0.62677364	4249.1000
0.62990751	4220.0000
0.63305705	4190.9000
0.63622234	4161.9000
0.63940345	4133.0000
0.64260046	4104.1000
0.64581347	4075.3000
0.64904253	4046.5000
0.65228775	4017.9000
0.65554919	3989.3000
0.65882693	3960.7000
0.66212107	3932.3000
0.66543167	3903.9000
0.66875883	3875.7000
0.67210262	3847.5000
0.67546314	3819.4000
0.67884045	3791.4000
0.68223466	3763.5000
0.68564583	3735.7000
0.68907406	3708.1000
0.69251943	3680.5000
0.69598202	3653.0000
0.69946194	3625.6000
0.70295924	3598.4000
0.70647404	3571.2000
0.71000641	3544.2000
0.71355644	3517.3000
0.71712423	3490.5000
0.72070985	3463.8000
0.72431340	3437.2000
0.72793496	3410.8000
0.73157464	3384.5000
0.73523251	3358.3000
0.73890867	3332.3000
0.74260322	3306.4000
0.74631623	3280.6000
0.75004781	3254.9000
0.75379805	3229.4000
0.75756704	3204.1000
0.76135488	3178.8000
0.76516165	3153.7000
0.76898746	3128.8000
0.77283240	3103.9000
0.77669656	3079.3000
0.78058004	3054.7000
0.78448294	3030.3000
0.78840536	3006.1000
0.79234738	2982.0000
0.79630912	2958.0000
0.80029067	2934.2000
0.80429212	2910.6000
0.80831358	2887.0000
0.81235515	2863.7000
0.81641693	2840.4000
0.82049901	2817.4000
0.82460150	2794.4000
0.82872451	2771.7000
0.83286813	2749.0000
0.83703248	2726.6000
0.84121764	2704.2000
0.84542373	2682.0000
0.84965084	2660.0000
0.85389910	2638.1000
0.85816859	2616.4000
0.86245944	2594.8000
0.86677173	2573.4000
0.87110559	2552.1000
0.87546112	2531.0000
0.87983843	2510.0000
0.88423762	2489.1000
0.88865881	2468.4000
0.89310210	2447.9000
0.89756761	2427.5000
0.90205545	2407.3000
0.90656573	2387.2000
0.91109856	2367.2000
0.91565405	2347.4000
0.92023232	2327.7000
0.92483348	2308.2000
0.92945765	2288.9000
0.93410494	2269.6000
0.93877546	2250.6000
0.94346934	2231.6000
0.94818668	2212.9000
0.95292762	2194.2000
0.95769226	2175.7000
0.96248072	2157.3000
0.96729312	2139.1000
0.97212959	2121.0000
0.97699023	2103.1000
0.98187519	2085.3000
0.98678456	2067.7000
0.99171848	2050.1000
0.99667708	2032.8000
1.0016605	2014.1000
1.0066688	1992.9000
1.0117021	1971.9000
1.0167606	1951.2000
1.0218444	1930.7000
1.0269536	1910.4000
1.0320884	1890.3000
1.0372489	1870.5000
1.0424351	1850.9000
1.0476473	1831.5000
1.0528855	1812.3000
1.0581499	1793.3000
1.0634407	1774.5000
1.0687579	1755.7000
1.0741017	1737.1000
1.0794722	1718.7000
1.0800822	1716.7000
1.0803177	6867.9000
1.0848695	6794.7000
1.0902939	6708.8000
1.0957454	6624.1000
1.1012241	6540.4000
1.1058130	6471.5000
1.1061869	9772.5000
1.1067302	9760.1000
1.1122639	9635.4000
1.1178252	9512.4000
1.1234143	9390.9000
1.1290314	9271.0000
1.1346765	9152.6000
1.1403499	9035.8000
1.1460517	8920.5000
1.1517819	8806.7000
1.1575408	8694.3000
1.1633285	8583.4000
1.1691452	8473.9000
1.1749909	8365.9000
1.1808659	8259.2000
1.1867702	8153.9000
1.1927040	8050.0000
1.1986676	7947.4000
1.2046609	7846.1000
1.2106842	7746.2000
1.2167376	7647.5000
1.2228213	7550.1000
1.2289354	7454.0000
1.2350801	7359.1000
1.2412555	7265.4000
1.2474618	7172.9000
1.2536991	7081.7000
1.2599676	6991.6000
1.2662674	6902.6000
1.2725988	6814.9000
1.2789618	6728.2000
1.2853566	6642.7000
1.2917833	6558.2000
1.2982423	6474.9000
1.3047335	6392.6000
1.3112571	6311.4000
1.3178134	6231.2000
1.3244025	6152.1000
1.3310245	6074.0000
1.3376796	5996.9000
1.3443680	5920.7000
1.3510899	5845.6000
1.3578453	5771.4000
1.3646345	5698.2000
1.3714577	5625.9000
1.3783150	5554.6000
1.3852066	5484.2000
1.3921326	5414.6000
1.3990933	5345.9000
1.4060887	5278.2000
1.4131192	5211.6000
1.4187409	5159.2000
1.4201848	6020.6000
1.4208592	6013.1000
1.4272857	5942.3000
1.4344221	5865.0000
1.4415942	5788.9000
1.4488022	5713.8000
1.4560462	5639.7000
1.4633265	5566.6000
1.4706431	5494.5000
1.4779963	5423.3000
1.4853863	5353.1000
1.4928132	5285.2000
1.5002773	5220.4000
1.5077787	5156.5000
1.5153176	5093.7000
1.5228942	5031.8000
1.5305086	4970.9000
1.5381612	4910.9000
1.5395028	4900.5000
1.5418971	5222.5000
1.5458520	5189.3000
1.5535812	5125.3000
1.5613491	5062.2000
1.5691559	5000.1000
1.5770017	4939.0000
1.5848867	4878.7000
1.5928111	4819.3000
1.6007752	4760.8000
1.6087790	4703.1000
1.6168229	4646.4000
1.6249070	4592.2000
1.6330316	4538.8000
1.6411967	4486.3000
1.6494027	4434.6000
1.6576497	4383.7000
1.6659380	4333.5000
1.6742677	4284.1000
1.6826390	4235.5000
1.6910522	4187.5000
1.6995075	4140.2000
1.7080050	4093.7000
1.7165450	4047.7000
1.7203536	4027.5000
1.7251278	4193.7000
1.7252464	4193.1000
1.7337534	4147.4000
1.7424222	4101.7000
1.7511343	4056.6000
1.7598899	4012.1000
1.7686894	3968.2000
1.7775328	3924.8000
1.7864205	3882.0000
1.7953526	3839.8000
1.8043294	3798.1000
1.8133510	3757.0000
1.8224178	3716.6000
1.8315299	3676.6000
1.8406875	3637.2000
1.8498909	3597.7000
1.8591404	3558.1000
1.8684361	3518.9000
1.8777783	3480.2000
1.8871672	3442.0000
1.8966030	3404.2000
1.9060860	3366.9000
1.9156165	3330.0000
1.9251945	3293.5000
1.9348205	3257.4000
1.9444946	3221.8000
1.9542171	3186.5000
1.9639882	3151.6000
1.9738081	3117.2000
1.9836772	3083.1000
1.9935955	3049.4000
2.0035635	3016.0000
2.0135813	2982.5000
2.0236492	2949.3000
2.0337675	2916.5000
2.0439363	2884.1000
2.0541560	2852.0000
2.0644268	2820.2000
2.0747489	2788.8000
2.0851227	2757.7000
2.0955483	2727.0000
2.1060260	2696.6000
2.1165562	2666.6000
2.1271389	2636.9000
2.1377746	2607.4000
2.1484635	2578.4000
2.1592058	2549.6000
2.1700018	2520.5000
2.1808519	2491.6000
2.1917561	2463.0000
2.2027149	2434.8000
2.2137285	2406.8000
2.2247971	2378.7000
2.2359211	2350.9000
2.2471007	2323.4000
2.2583362	2296.1000
2.2696279	2269.2000
2.2809760	2242.6000
2.2923809	2216.3000
2.3038428	2190.3000
2.3153620	2164.6000
2.3269388	2139.2000
2.3385735	2114.2000
2.3502664	2089.4000
2.3620177	2064.9000
2.3738278	2040.7000
2.3856970	2016.7000
2.3976254	1993.1000
2.4096136	1969.8000
2.4216616	1946.7000
2.4337699	1923.6000
2.4459388	1900.7000
2.4581685	1878.2000
2.4704593	1855.9000
2.4828116	1833.9000
2.4952257	1812.1000
2.5077018	1790.6000
2.5202403	1769.4000
2.5328415	1748.5000
2.5455057	1727.8000
2.5582333	1707.3000
2.5710244	1687.1000
2.5838796	1667.2000
2.5967990	1647.5000
2.6097829	1628.0000
2.6228319	1608.8000
2.6359460	1589.9000
2.6491257	1571.1000
2.6623714	1552.6000
2.6756832	1534.4000
2.6890617	1516.3000
2.7025070	1498.5000
2.7160195	1480.9000
2.7295996	1463.5000
2.7432476	1446.4000
2.7569638	1429.5000
2.7707486	1412.7000
2.7846024	1396.2000
2.7985254	1379.9000
2.8125180	1363.8000
2.8265806	1347.9000
2.8407135	1332.2000
2.8549171	1316.5000
2.8691917	1301.0000
2.8835376	1285.7000
2.8979553	1270.6000
2.9124451	1255.7000
2.9270073	1240.9000
2.9416424	1226.4000
2.9563506	1212.0000
2.9711323	1197.8000
2.9859880	1183.8000
3.0009179	1169.9000
3.0159225	1154.9000
3.0310021	1140.1000
3.0461571	1125.6000
3.0613879	1111.2000
3.0766949	1097.0000
3.0920783	1082.9000
3.1075387	1069.0000
3.1230764	1055.2000
3.1386918	1041.6000
3.1543853	1028.2000
3.1701572	1015.0000
3.1860080	1002.0000
3.2019380	989.10000
3.2179477	976.42000
3.2340374	963.91000
3.2502076	951.56000
3.2664587	939.39000
3.2827910	927.38000
3.2992049	915.53000
3.3157009	903.84000
3.3322794	892.30000
3.3489408	880.93000
3.3656856	869.70000
3.3825140	858.63000
3.3994265	847.71000
3.4164237	836.93000
3.4335058	826.30000
3.4506733	815.79000
3.4679267	805.38000
3.4852663	795.12000
3.5026927	784.99000
3.5202061	775.00000
3.5378072	765.14000
3.5554962	755.41000
3.5732737	745.81000
3.5911400	736.35000
3.6090957	727.01000
3.6271412	717.79000
3.6452769	708.70000
3.6635033	699.72000
3.6818208	690.87000
3.7002299	682.14000
3.7187311	673.52000
3.7373247	665.02000
3.7560114	656.63000
3.7747914	648.35000
3.7936654	640.18000
3.8126337	632.12000
3.8316969	624.17000
3.8508554	616.32000
3.8701096	608.58000
3.8894602	600.94000
3.9089075	593.40000
3.9284520	585.96000
3.9480943	578.62000
3.9678347	571.37000
3.9876739	564.22000
4.0550240	540.93000
4.3348210	457.66000
4.6339240	387.83000
4.9536640	327.43000
5.2954670	276.38000
5.6608550	233.80000
6.0514530	198.19000
6.4690040	167.68000
6.5818760	160.57000
6.6826190	154.57000
6.7094840	153.00000
6.7497810	439.81000
6.8505240	419.85000
6.9153650	407.64000
7.1655640	366.62000
7.2752410	351.53000
7.3044880	347.70000
7.3483590	474.98000
7.3925250	466.83000
7.4580360	455.13000
7.5820640	434.14000
7.6981160	415.98000
7.7290630	411.51000
7.7754840	468.20000
7.8915360	451.12000
7.9026090	449.54000
8.4478900	381.16000
9.0307940	322.01000
9.6539190	269.89000
10.320040	226.11000
11.032120	189.44000
11.793340	158.88000
12.607080	133.38000
13.476970	112.08000
14.406880	93.885000
15.400950	78.589000
16.463620	65.634000
17.599610	54.863000
18.813980	45.914000
20.112150	38.471000
21.499880	32.273000
22.983380	27.107000
24.569230	22.794000
26.264500	19.190000
28.076760	16.064000
30.014050	13.420000
32.085020	11.205000
34.298890	9.3495000
36.665510	7.7927000
39.195430	6.5016000
41.899920	5.4340000
44.791010	4.5504000
45.897520	4.2665000
46.600030	4.0994000
46.787370	4.0564000
47.068370	20.521000
47.770890	19.774000
47.881590	19.659000
51.185420	16.590000
54.717210	13.955000
58.492700	11.728000
62.528700	9.8525000
66.843180	8.2714000
71.455360	6.9473000
76.385780	5.8385000
81.656400	4.9035000
87.290690	4.1099000
93.313740	3.4483000
99.752390	2.8867000
106.63530	2.4192000
113.99310	2.0306000
121.85870	1.7074000
130.26690	1.4385000
139.25530	1.2147000
148.86400	1.0282000
159.13560	0.87285000
170.11590	0.74328000
181.85390	0.63515000
194.40180	0.54482000
207.81560	0.46969000
222.15480	0.40734000
237.48350	0.35490000
253.86990	0.31072000
271.38690	0.27343000
290.11260	0.24190000
310.13040	0.21517000
331.52940	0.19244000
354.40490	0.17306000
378.85880	0.15648000
405.00010	0.14223000
432.94510	0.12994000
