# Supplementary material for: Solving self-absorption in fluorescence
Source: IUCrJ. 2019 May 10;6(Pt 4):586–602. doi: 10.1107/S2052252519005128 (PMC6608621; doi:10.1107/S2052252519005128)
Supplement: Supplementary file 1 [file m-06-00586-sup1.zip › SeAFFluX_package_v2/ffast_files/63.csv]

ENERGY	MU_RHO
0.010690000	6492.8000
0.011427610	6808.1000
0.012216120	7151.3000
0.013059030	7523.2000
0.013960100	7924.7000
0.014923350	8356.1000
0.015953060	8817.7000
0.017053820	9309.1000
0.018230530	9830.0000
0.019488440	10379.000
0.020833140	10955.000
0.021560000	11261.000
0.021890000	11398.000
0.021978000	11435.000
0.022110000	226460.00
0.022270630	220600.00
0.022440000	214640.00
0.023807300	173780.00
0.025450010	137060.00
0.027206060	107400.00
0.029083270	84375.000
0.031090020	67035.000
0.031164000	66508.000
0.031641000	63276.000
0.031768200	62460.000
0.031959000	61474.000
0.032436000	58676.000
0.033235230	54490.000
0.035528460	45285.000
0.037979930	38724.000
0.040600540	34105.000
0.043401980	30890.000
0.046396710	28681.000
0.049598090	27188.000
0.053020350	26199.000
0.056678760	25052.000
0.060589590	23682.000
0.064770280	22443.000
0.069239420	21287.000
0.074016950	20181.000
0.079124110	19105.000
0.084583680	18048.000
0.090419950	17003.000
0.096658930	15970.000
0.10000000	15449.000
0.10050000	15373.000
0.10100250	15297.000
0.10150751	15220.000
0.10201505	15145.000
0.10252513	15069.000
0.10303775	14993.000
0.10355294	14917.000
0.10407070	14841.000
0.10459106	14766.000
0.10511401	14690.000
0.10563958	14615.000
0.10616778	14540.000
0.10669862	14465.000
0.10723211	14389.000
0.10776827	14314.000
0.10830712	14240.000
0.10884865	14165.000
0.10939289	14090.000
0.10993986	14015.000
0.11048956	13941.000
0.11104201	13867.000
0.11159722	13792.000
0.11215520	13718.000
0.11271598	13644.000
0.11327956	13570.000
0.11384596	13496.000
0.11441519	13423.000
0.11498726	13349.000
0.11556220	13276.000
0.11614001	13202.000
0.11672071	13129.000
0.11730431	13056.000
0.11789083	12983.000
0.11848029	12911.000
0.11907269	12838.000
0.11966805	12765.000
0.12026639	12693.000
0.12086772	12621.000
0.12147206	12549.000
0.12207942	12477.000
0.12268982	12405.000
0.12330327	12333.000
0.12391979	12262.000
0.12453939	12190.000
0.12516208	12119.000
0.12578789	12048.000
0.12641683	11977.000
0.12704892	11907.000
0.12768416	11836.000
0.12832258	11766.000
0.12896419	11696.000
0.12960902	11626.000
0.13025706	11556.000
0.13090835	11486.000
0.13156289	11417.000
0.13222070	11347.000
0.13288181	11278.000
0.13317243	11248.000
0.13322758	52146.000
0.13354621	50797.000
0.13421395	48115.000
0.13488502	45606.000
0.13555944	43259.000
0.13623724	41062.000
0.13691842	39005.000
0.13760302	37080.000
0.13829103	35278.000
0.13898249	33591.000
0.13967740	32010.000
0.14037579	30530.000
0.14107766	29143.000
0.14178305	27844.000
0.14249197	26626.000
0.14320443	25484.000
0.14392045	24413.000
0.14464005	23409.000
0.14536325	22467.000
0.14609007	21583.000
0.14682052	20754.000
0.14755462	19988.000
0.14829239	19282.000
0.14903386	18631.000
0.14977903	18030.000
0.15052792	17474.000
0.15128056	16958.000
0.15203696	16478.000
0.15279715	16032.000
0.15356113	15616.000
0.15432894	15227.000
0.15510058	14864.000
0.15587609	14523.000
0.15665547	14203.000
0.15743875	13902.000
0.15822594	13619.000
0.15901707	13351.000
0.15981215	13098.000
0.16061121	12859.000
0.16141427	12632.000
0.16222134	12417.000
0.16303245	12212.000
0.16384761	12017.000
0.16466685	11831.000
0.16549018	11653.000
0.16631763	11484.000
0.16714922	11321.000
0.16798497	11165.000
0.16882489	11016.000
0.16966902	10872.000
0.17051736	10734.000
0.17136995	10601.000
0.17222680	10472.000
0.17308793	10348.000
0.17395337	10229.000
0.17482314	10113.000
0.17569726	10001.000
0.17657574	9892.1000
0.17745862	9786.8000
0.17834591	9684.7000
0.17923764	9585.4000
0.18013383	9488.9000
0.18103450	9395.1000
0.18193967	9303.7000
0.18284937	9214.8000
0.18376362	9128.0000
0.18468244	9043.5000
0.18560585	8960.9000
0.18653388	8880.3000
0.18746655	8801.6000
0.18840388	8724.7000
0.18934590	8649.4000
0.19029263	8575.8000
0.19124409	8503.8000
0.19220031	8433.2000
0.19316131	8364.1000
0.19412712	8296.4000
0.19509776	8230.1000
0.19607325	8165.0000
0.19705361	8101.2000
0.19803888	8038.6000
0.19902907	7977.2000
0.20002422	7916.9000
0.20102434	7857.7000
0.20202946	7799.6000
0.20303961	7742.5000
0.20405481	7686.4000
0.20507508	7631.2000
0.20610046	7577.1000
0.20713096	7523.8000
0.20816661	7471.5000
0.20920745	7420.0000
0.21025348	7369.5000
0.21130475	7319.7000
0.21236128	7270.8000
0.21342308	7222.7000
0.21449020	7175.4000
0.21556265	7128.8000
0.21664046	7083.0000
0.21772366	7038.0000
0.21881228	6993.7000
0.21990634	6950.1000
0.22100588	6907.2000
0.22211090	6865.0000
0.22322146	6823.5000
0.22433757	6782.6000
0.22545925	6742.5000
0.22658655	6702.9000
0.22771948	6664.1000
0.22885808	6625.8000
0.23000237	6588.2000
0.23115238	6551.2000
0.23230814	6514.8000
0.23346969	6478.9000
0.23463703	6443.7000
0.23581022	6409.1000
0.23698927	6375.0000
0.23817422	6341.5000
0.23936509	6308.6000
0.24056191	6276.2000
0.24176472	6244.3000
0.24297355	6213.0000
0.24418841	6182.2000
0.24540936	6152.0000
0.24663640	6122.3000
0.24786959	6093.0000
0.24910893	6064.3000
0.25035448	6036.1000
0.25160625	6008.4000
0.25286428	5981.2000
0.25412860	5954.4000
0.25539925	5928.1000
0.25641678	5907.5000
0.25667624	7065.8000
0.25678320	7063.6000
0.25795962	7039.1000
0.25924942	7012.9000
0.26054567	6987.1000
0.26184840	6961.7000
0.26315764	6936.8000
0.26447343	6912.3000
0.26579579	6888.3000
0.26712477	6864.6000
0.26846040	6841.4000
0.26980270	6818.6000
0.27115171	6796.1000
0.27250747	6774.1000
0.27387001	6752.5000
0.27523936	6731.2000
0.27661556	6710.4000
0.27799863	6689.8000
0.27938863	6669.7000
0.28078557	6649.9000
0.28218950	6630.5000
0.28360044	6611.4000
0.28366578	6610.5000
0.28413421	6928.5000
0.28501845	6916.8000
0.28644354	6898.3000
0.28787576	6880.0000
0.28931514	6862.0000
0.29076171	6844.4000
0.29221552	6826.9000
0.29367660	6809.8000
0.29514498	6792.9000
0.29662071	6776.2000
0.29810381	6759.8000
0.29959433	6743.6000
0.30109230	6727.6000
0.30259776	6711.9000
0.30411075	6696.3000
0.30563130	6681.0000
0.30715946	6665.9000
0.30869526	6650.9000
0.31023873	6636.2000
0.31178993	6621.6000
0.31334888	6607.2000
0.31491562	6592.9000
0.31649020	6578.8000
0.31807265	6564.9000
0.31966301	6551.1000
0.32126133	6537.4000
0.32286764	6523.8000
0.32448197	6510.3000
0.32610438	6497.0000
0.32773491	6483.7000
0.32937358	6470.6000
0.33102045	6457.5000
0.33267555	6444.5000
0.33433893	6431.6000
0.33601062	6418.7000
0.33769068	6405.9000
0.33937913	6393.1000
0.34107602	6380.4000
0.34278140	6367.7000
0.34449531	6355.0000
0.34621779	6342.4000
0.34794888	6329.8000
0.34968862	6317.2000
0.35143706	6304.6000
0.35319425	6291.9000
0.35496022	6279.3000
0.35673502	6266.7000
0.35851870	6254.0000
0.35978936	6245.0000
0.36031129	6644.3000
0.36061062	6642.0000
0.36211285	6630.4000
0.36392341	6616.5000
0.36574303	6602.5000
0.36757174	6588.4000
0.36940960	6574.4000
0.37125665	6560.2000
0.37311293	6546.0000
0.37497850	6531.7000
0.37685339	6517.3000
0.37873766	6502.9000
0.38063135	6488.4000
0.38253450	6473.7000
0.38444718	6459.0000
0.38636941	6444.2000
0.38830126	6429.2000
0.39024276	6414.2000
0.39219398	6399.0000
0.39415495	6383.8000
0.39612572	6368.3000
0.39810635	6352.8000
0.40009688	6337.1000
0.40209737	6321.3000
0.40410785	6305.3000
0.40612839	6289.2000
0.40815904	6272.9000
0.41019983	6256.4000
0.41225083	6239.8000
0.41431208	6223.0000
0.41638364	6206.0000
0.41846556	6188.9000
0.42055789	6171.5000
0.42266068	6154.0000
0.42477398	6136.3000
0.42689785	6118.5000
0.42903234	6100.4000
0.43117750	6082.2000
0.43333339	6063.8000
0.43550006	6045.3000
0.43767756	6026.5000
0.43986595	6007.6000
0.44206528	5988.5000
0.44427560	5969.2000
0.44649698	5949.7000
0.44872947	5930.1000
0.45097311	5910.2000
0.45322798	5890.2000
0.45549412	5870.0000
0.45777159	5849.7000
0.46006045	5829.1000
0.46236075	5808.4000
0.46467255	5787.5000
0.46699592	5766.4000
0.46933090	5745.1000
0.47167755	5723.7000
0.47403594	5702.1000
0.47640612	5680.4000
0.47878815	5658.4000
0.48118209	5636.3000
0.48358800	5614.0000
0.48600594	5591.6000
0.48843597	5569.0000
0.49087815	5546.3000
0.49333254	5523.3000
0.49579920	5500.3000
0.49827820	5477.1000
0.50076959	5453.7000
0.50327344	5430.2000
0.50578980	5406.5000
0.50831875	5382.7000
0.51086035	5358.8000
0.51341465	5334.7000
0.51598172	5310.5000
0.51856163	5286.1000
0.52115444	5261.6000
0.52376021	5237.0000
0.52637901	5212.3000
0.52901091	5187.5000
0.53165596	5162.5000
0.53431424	5137.4000
0.53698581	5112.2000
0.53967074	5086.8000
0.54236910	5061.3000
0.54508094	5035.6000
0.54780635	5009.8000
0.55054538	4983.9000
0.55329810	4957.8000
0.55606460	4931.6000
0.55884492	4905.3000
0.56163914	4878.9000
0.56444734	4852.4000
0.56726958	4825.8000
0.57010592	4799.1000
0.57295645	4772.3000
0.57582123	4745.5000
0.57870034	4718.5000
0.58159384	4691.5000
0.58450181	4664.4000
0.58742432	4637.3000
0.59036144	4610.1000
0.59331325	4582.8000
0.59627982	4555.5000
0.59926122	4528.2000
0.60225752	4500.8000
0.60526881	4473.3000
0.60829515	4445.9000
0.61133663	4418.4000
0.61439331	4390.9000
0.61746528	4363.4000
0.62055260	4335.9000
0.62365537	4308.4000
0.62677364	4280.8000
0.62990751	4253.3000
0.63305705	4225.8000
0.63622234	4198.3000
0.63940345	4170.9000
0.64260046	4143.4000
0.64581347	4116.0000
0.64904253	4088.6000
0.65228775	4061.3000
0.65554919	4034.0000
0.65882693	4006.7000
0.66212107	3979.5000
0.66543167	3952.3000
0.66875883	3925.2000
0.67210262	3898.1000
0.67546314	3871.1000
0.67884045	3844.2000
0.68223466	3817.3000
0.68564583	3790.5000
0.68907406	3763.7000
0.69251943	3737.1000
0.69598202	3710.5000
0.69946194	3684.0000
0.70295924	3657.6000
0.70647404	3631.2000
0.71000641	3605.0000
0.71355644	3578.8000
0.71712423	3552.8000
0.72070985	3526.8000
0.72431340	3500.9000
0.72793496	3475.2000
0.73157464	3449.5000
0.73523251	3423.9000
0.73890867	3398.5000
0.74260322	3373.1000
0.74631623	3347.9000
0.75004781	3322.8000
0.75379805	3297.8000
0.75756704	3272.9000
0.76135488	3248.1000
0.76516165	3223.4000
0.76898746	3198.9000
0.77283240	3174.4000
0.77669656	3150.1000
0.78058004	3126.0000
0.78448294	3101.9000
0.78840536	3078.0000
0.79234738	3054.2000
0.79630912	3030.5000
0.80029067	3007.0000
0.80429212	2983.5000
0.80831358	2960.3000
0.81235515	2937.1000
0.81641693	2914.1000
0.82049901	2891.2000
0.82460150	2868.4000
0.82872451	2845.8000
0.83286813	2823.3000
0.83703248	2801.0000
0.84121764	2778.8000
0.84542373	2756.7000
0.84965084	2734.8000
0.85389910	2713.0000
0.85816859	2691.3000
0.86245944	2669.8000
0.86677173	2648.4000
0.87110559	2627.1000
0.87546112	2606.0000
0.87983843	2585.0000
0.88423762	2564.2000
0.88865881	2543.5000
0.89310210	2522.9000
0.89756761	2502.5000
0.90205545	2482.2000
0.90656573	2462.1000
0.91109856	2442.1000
0.91565405	2422.2000
0.92023232	2402.5000
0.92483348	2382.9000
0.92945765	2363.4000
0.93410494	2344.1000
0.93877546	2324.9000
0.94346934	2305.9000
0.94818668	2287.0000
0.95292762	2268.2000
0.95769226	2249.6000
0.96248072	2231.1000
0.96729312	2212.7000
0.97212959	2194.5000
0.97699023	2176.4000
0.98187519	2158.4000
0.98678456	2140.6000
0.99171848	2122.9000
0.99667708	2105.4000
1.0016605	2086.6000
1.0066688	2065.5000
1.0117021	2044.5000
1.0167606	2023.8000
1.0218444	2003.3000
1.0269536	1982.9000
1.0320884	1962.3000
1.0372489	1941.9000
1.0424351	1921.7000
1.0476473	1901.8000
1.0528855	1882.1000
1.0581499	1862.5000
1.0634407	1843.2000
1.0687579	1824.1000
1.0741017	1805.2000
1.0794722	1786.5000
1.0848695	1768.0000
1.0902939	1749.7000
1.0957454	1731.6000
1.1012241	1713.7000
1.1067302	1696.0000
1.1122639	1678.5000
1.1178252	1661.2000
1.1234143	1644.1000
1.1290314	1627.1000
1.1307711	1621.9000
1.1310289	6474.0000
1.1346765	6421.3000
1.1403499	6340.5000
1.1460517	6260.7000
1.1517819	6181.9000
1.1575408	6104.1000
1.1603841	6066.2000
1.1608158	9167.6000
1.1633285	9116.7000
1.1691452	9000.5000
1.1749909	8885.8000
1.1808659	8772.6000
1.1867702	8660.9000
1.1927040	8550.6000
1.1986676	8441.7000
1.2046609	8334.2000
1.2106842	8228.1000
1.2167376	8123.4000
1.2228213	8020.0000
1.2289354	7917.9000
1.2350801	7817.2000
1.2412555	7717.8000
1.2474618	7619.6000
1.2536991	7522.7000
1.2599676	7427.1000
1.2662674	7332.7000
1.2725988	7239.5000
1.2789618	7147.5000
1.2853566	7056.7000
1.2917833	6967.0000
1.2982423	6878.5000
1.3047335	6791.2000
1.3112571	6704.9000
1.3178134	6619.8000
1.3244025	6535.8000
1.3310245	6452.7000
1.3376796	6370.7000
1.3443680	6289.8000
1.3510899	6209.9000
1.3578453	6131.0000
1.3646345	6053.2000
1.3714577	5976.3000
1.3783150	5900.5000
1.3852066	5825.6000
1.3921326	5751.7000
1.3990933	5678.7000
1.4060887	5606.7000
1.4131192	5535.6000
1.4201848	5465.5000
1.4272857	5396.2000
1.4344221	5327.8000
1.4415942	5260.3000
1.4488022	5193.6000
1.4560462	5127.8000
1.4633265	5062.8000
1.4706431	4998.6000
1.4779963	4935.6000
1.4794437	4923.3000
1.4817563	5742.2000
1.4853863	5705.3000
1.4928132	5630.7000
1.5002773	5557.1000
1.5077787	5484.6000
1.5153176	5413.0000
1.5228942	5342.4000
1.5305086	5272.8000
1.5381612	5204.1000
1.5458520	5136.2000
1.5535812	5069.4000
1.5613491	5006.8000
1.5691559	4945.3000
1.5770017	4884.7000
1.5848867	4825.0000
1.5928111	4766.3000
1.6007752	4708.6000
1.6087790	4651.6000
1.6125491	4625.2000
1.6152508	4927.2000
1.6168229	4915.3000
1.6249070	4854.8000
1.6330316	4795.2000
1.6411967	4736.5000
1.6494027	4678.7000
1.6576497	4621.7000
1.6659380	4565.6000
1.6742677	4510.2000
1.6826390	4455.7000
1.6910522	4402.0000
1.6995075	4350.2000
1.7080050	4299.6000
1.7165450	4249.8000
1.7251278	4200.8000
1.7337534	4152.5000
1.7424222	4105.0000
1.7511343	4058.2000
1.7598899	4012.0000
1.7686894	3966.6000
1.7775328	3921.7000
1.7864205	3877.6000
1.7953526	3834.0000
1.7973000	3824.6000
1.8027000	3980.1000
1.8043294	3972.1000
1.8133510	3928.1000
1.8224178	3884.8000
1.8315299	3842.0000
1.8406875	3799.7000
1.8498909	3758.0000
1.8591404	3716.9000
1.8684361	3676.3000
1.8777783	3636.2000
1.8871672	3596.6000
1.8966030	3557.7000
1.9060860	3519.2000
1.9156165	3481.3000
1.9251945	3443.8000
1.9348205	3405.7000
1.9444946	3368.0000
1.9542171	3330.8000
1.9639882	3294.1000
1.9738081	3257.7000
1.9836772	3221.8000
1.9935955	3186.3000
2.0035635	3151.2000
2.0135813	3116.6000
2.0236492	3082.3000
2.0337675	3048.4000
2.0439363	3014.9000
2.0541560	2981.8000
2.0644268	2949.0000
2.0747489	2916.6000
2.0851227	2884.6000
2.0955483	2852.9000
2.1060260	2821.2000
2.1165562	2789.7000
2.1271389	2758.6000
2.1377746	2727.8000
2.1484635	2697.3000
2.1592058	2667.2000
2.1700018	2637.4000
2.1808519	2608.0000
2.1917561	2578.8000
2.2027149	2550.0000
2.2137285	2521.5000
2.2247971	2493.3000
2.2359211	2465.4000
2.2471007	2437.8000
2.2583362	2410.6000
2.2696279	2383.1000
2.2809760	2355.8000
2.2923809	2328.8000
2.3038428	2302.0000
2.3153620	2275.6000
2.3269388	2249.3000
2.3385735	2223.1000
2.3502664	2197.0000
2.3620177	2171.3000
2.3738278	2145.9000
2.3856970	2120.8000
2.3976254	2095.9000
2.4096136	2071.4000
2.4216616	2047.1000
2.4337699	2023.2000
2.4459388	1999.5000
2.4581685	1976.1000
2.4704593	1952.9000
2.4828116	1930.1000
2.4952257	1907.5000
2.5077018	1885.0000
2.5202403	1862.7000
2.5328415	1840.6000
2.5455057	1818.8000
2.5582333	1797.2000
2.5710244	1775.9000
2.5838796	1754.9000
2.5967990	1734.1000
2.6097829	1713.6000
2.6228319	1693.4000
2.6359460	1673.3000
2.6491257	1653.6000
2.6623714	1634.1000
2.6756832	1614.8000
2.6890617	1595.8000
2.7025070	1577.0000
2.7160195	1558.4000
2.7295996	1540.0000
2.7432476	1521.9000
2.7569638	1504.1000
2.7707486	1486.4000
2.7846024	1469.0000
2.7985254	1451.7000
2.8125180	1434.7000
2.8265806	1418.0000
2.8407135	1401.4000
2.8549171	1385.0000
2.8691917	1368.8000
2.8835376	1352.9000
2.8979553	1337.1000
2.9124451	1321.5000
2.9270073	1306.2000
2.9416424	1291.0000
2.9563506	1276.0000
2.9711323	1261.1000
2.9859880	1246.3000
3.0009179	1231.7000
3.0159225	1215.8000
3.0310021	1200.3000
3.0461571	1184.9000
3.0613879	1169.7000
3.0766949	1154.7000
3.0920783	1140.0000
3.1075387	1125.4000
3.1230764	1111.0000
3.1386918	1096.9000
3.1543853	1082.9000
3.1701572	1069.1000
3.1860080	1055.5000
3.2019380	1042.1000
3.2179477	1028.8000
3.2340374	1015.7000
3.2502076	1002.7000
3.2664587	989.79000
3.2827910	977.10000
3.2992049	964.58000
3.3157009	952.23000
3.3322794	940.05000
3.3489408	928.03000
3.3656856	916.17000
3.3825140	904.48000
3.3994265	892.94000
3.4164237	881.55000
3.4335058	870.32000
3.4506733	859.24000
3.4679267	848.31000
3.4852663	837.53000
3.5026927	826.89000
3.5202061	816.39000
3.5378072	806.04000
3.5554962	795.82000
3.5732737	785.74000
3.5911400	775.80000
3.6090957	765.96000
3.6271412	756.22000
3.6452769	746.61000
3.6635033	737.13000
3.6818208	727.78000
3.7002299	718.55000
3.7187311	709.45000
3.7373247	700.47000
3.7560114	691.60000
3.7747914	682.86000
3.7936654	674.23000
3.8126337	665.72000
3.8316969	657.32000
3.8508554	649.03000
3.8701096	640.85000
3.8894602	632.78000
3.9089075	624.82000
3.9284520	616.96000
3.9480943	609.21000
3.9678347	601.56000
3.9876739	594.01000
4.0550240	569.42000
4.3348210	481.51000
4.6339240	407.83000
4.9536640	345.63000
5.2954670	291.77000
5.6608550	246.59000
6.0514530	208.85000
6.4690040	177.15000
6.8373620	154.15000
6.9153650	149.85000
6.9420160	148.41000
6.9699230	146.94000
7.0117850	419.12000
7.1164380	399.89000
7.3925250	355.69000
7.4647580	346.15000
7.5790140	332.01000
7.6094830	328.42000
7.6551850	448.66000
7.7694420	430.10000
7.8909600	411.60000
7.9026090	409.90000
8.0117400	394.50000
8.0439480	390.30000
8.0922600	443.97000
8.2130400	427.94000
8.4478900	399.34000
9.0307940	337.83000
9.6539190	283.33000
10.320040	237.60000
11.032120	199.09000
11.793340	166.94000
12.607080	140.12000
13.476970	117.73000
14.406880	98.822000
15.400950	82.826000
16.463620	69.296000
17.599610	57.925000
18.813980	48.475000
20.112150	40.616000
21.499880	34.071000
22.983380	28.616000
24.569230	24.064000
26.264500	20.258000
28.076760	16.955000
30.014050	14.176000
32.085020	11.844000
34.298890	9.8994000
36.665510	8.2570000
39.195430	6.8902000
41.899920	5.7567000
44.791010	4.8187000
47.548620	4.1161000
47.881590	4.0414000
48.276410	3.9554000
48.470480	3.9141000
48.761600	19.559000
49.489380	18.844000
51.185420	17.310000
54.717210	14.575000
58.492700	12.257000
62.528700	10.306000
66.843180	8.6571000
71.455360	7.2731000
76.385780	6.1137000
81.656400	5.1356000
87.290690	4.3052000
93.313740	3.6126000
99.752390	3.0302000
106.63530	2.5393000
113.99310	2.1312000
121.85870	1.7916000
130.26690	1.5091000
139.25530	1.2738000
148.86400	1.0778000
159.13560	0.91439000
170.11590	0.77814000
181.85390	0.66439000
194.40180	0.56937000
207.81560	0.48991000
222.15480	0.42431000
237.48350	0.36932000
253.86990	0.32298000
271.38690	0.28386000
290.11260	0.25077000
310.13040	0.22272000
331.52940	0.19888000
354.40490	0.17856000
378.85880	0.16118000
405.00010	0.14626000
432.94510	0.13339000
