# Supplementary material for: Solving self-absorption in fluorescence
Source: IUCrJ. 2019 May 10;6(Pt 4):586–602. doi: 10.1107/S2052252519005128 (PMC6608621; doi:10.1107/S2052252519005128)
Supplement: Supplementary file 1 [file m-06-00586-sup1.zip › SeAFFluX_package_v2/ffast_files/64.csv]

ENERGY	MU_RHO
0.0085668150	614.34000
0.0086946780	594.76000
0.0090938140	539.18000
0.0092330050	521.58000
0.0092701230	517.02000
0.0093257990	3841.9000
0.0094649900	3719.3000
0.010690000	2914.2000
0.011427610	2690.6000
0.012216120	2590.0000
0.013059030	2582.7000
0.013960100	2652.5000
0.014923350	2791.7000
0.015953060	2997.2000
0.017053820	3269.4000
0.018230530	3610.7000
0.019488440	4024.7000
0.019894000	4167.8000
0.020198500	4278.1000
0.020279700	4307.9000
0.020401500	143590.00
0.020706000	138420.00
0.020833140	136340.00
0.022270630	115820.00
0.023807300	97536.000
0.025450010	80717.000
0.027206060	66274.000
0.029083270	54491.000
0.031090020	45259.000
0.033235230	38268.000
0.035378000	33419.000
0.035528460	33141.000
0.035919500	32451.000
0.036063900	32208.000
0.036280500	32095.000
0.036822000	31273.000
0.037979930	29756.000
0.040600540	27272.000
0.043401980	25621.000
0.046396710	24533.000
0.049598090	23842.000
0.053020350	23407.000
0.056678760	23121.000
0.060589590	22909.000
0.064770280	22714.000
0.069239420	22501.000
0.074016950	22245.000
0.079124110	21935.000
0.084583680	21566.000
0.090419950	21141.000
0.096658930	20662.000
0.10000000	20400.000
0.10050000	20361.000
0.10100250	20321.000
0.10150751	20281.000
0.10201505	20241.000
0.10252513	20201.000
0.10303775	20160.000
0.10355294	20119.000
0.10407070	20078.000
0.10459106	20037.000
0.10511401	19996.000
0.10563958	19954.000
0.10616778	19912.000
0.10669862	19870.000
0.10723211	19828.000
0.10776827	19786.000
0.10830712	19743.000
0.10884865	19701.000
0.10939289	19658.000
0.10993986	19615.000
0.11048956	19571.000
0.11104201	19528.000
0.11159722	19484.000
0.11215520	19441.000
0.11271598	19397.000
0.11327956	19353.000
0.11384596	19309.000
0.11441519	19264.000
0.11498726	19220.000
0.11556220	19176.000
0.11614001	19131.000
0.11672071	19086.000
0.11730431	19041.000
0.11789083	18996.000
0.11848029	18951.000
0.11907269	18906.000
0.11966805	18860.000
0.12026639	18815.000
0.12086772	18769.000
0.12147206	18724.000
0.12207942	18678.000
0.12268982	18632.000
0.12330327	18586.000
0.12391979	18540.000
0.12453939	18494.000
0.12516208	18448.000
0.12578789	18402.000
0.12641683	18356.000
0.12704892	18309.000
0.12768416	18263.000
0.12832258	18216.000
0.12896419	18170.000
0.12960902	18123.000
0.13025706	18077.000
0.13090835	18030.000
0.13156289	17984.000
0.13222070	17937.000
0.13288181	17890.000
0.13354621	17843.000
0.13421395	17797.000
0.13488502	17750.000
0.13555944	17703.000
0.13623724	17656.000
0.13691842	17609.000
0.13760302	17563.000
0.13829103	17516.000
0.13898249	17469.000
0.13967740	17422.000
0.14037579	17375.000
0.14046403	17369.000
0.14053596	35771.000
0.14107766	35004.000
0.14178305	34052.000
0.14249197	33147.000
0.14320443	32285.000
0.14392045	31465.000
0.14464005	30685.000
0.14536325	29943.000
0.14609007	29236.000
0.14682052	28563.000
0.14755462	27922.000
0.14829239	27311.000
0.14903386	26730.000
0.14977903	26175.000
0.15052792	25647.000
0.15128056	25144.000
0.15203696	24664.000
0.15279715	24206.000
0.15356113	23770.000
0.15432894	23353.000
0.15510058	22957.000
0.15587609	22586.000
0.15665547	22239.000
0.15743875	21913.000
0.15822594	21608.000
0.15901707	21321.000
0.15981215	21052.000
0.16061121	20790.000
0.16141427	20539.000
0.16222134	20302.000
0.16303245	20076.000
0.16384761	19862.000
0.16466685	19658.000
0.16549018	19464.000
0.16631763	19279.000
0.16714922	19102.000
0.16798497	18932.000
0.16882489	18770.000
0.16966902	18615.000
0.17051736	18465.000
0.17136995	18322.000
0.17222680	18184.000
0.17308793	18050.000
0.17395337	17922.000
0.17482314	17759.000
0.17569726	17580.000
0.17657574	17405.000
0.17745862	17235.000
0.17834591	17067.000
0.17923764	16904.000
0.18013383	16744.000
0.18103450	16586.000
0.18193967	16432.000
0.18284937	16281.000
0.18376362	16133.000
0.18468244	15987.000
0.18560585	15843.000
0.18653388	15702.000
0.18746655	15564.000
0.18840388	15427.000
0.18934590	15293.000
0.19029263	15160.000
0.19124409	15030.000
0.19220031	14902.000
0.19316131	14775.000
0.19412712	14650.000
0.19509776	14527.000
0.19607325	14405.000
0.19705361	14285.000
0.19803888	14167.000
0.19902907	14050.000
0.20002422	13935.000
0.20102434	13821.000
0.20202946	13708.000
0.20303961	13597.000
0.20405481	13487.000
0.20507508	13379.000
0.20610046	13271.000
0.20713096	13165.000
0.20816661	13061.000
0.20920745	12957.000
0.21025348	12855.000
0.21130475	12753.000
0.21236128	12653.000
0.21342308	12554.000
0.21449020	12456.000
0.21556265	12359.000
0.21664046	12264.000
0.21772366	12169.000
0.21881228	12075.000
0.21990634	11983.000
0.22100588	11891.000
0.22211090	11800.000
0.22322146	11711.000
0.22433757	11622.000
0.22545925	11534.000
0.22658655	11447.000
0.22771948	11362.000
0.22885808	11277.000
0.23000237	11193.000
0.23115238	11110.000
0.23230814	11027.000
0.23346969	10946.000
0.23463703	10866.000
0.23581022	10786.000
0.23698927	10708.000
0.23817422	10630.000
0.23936509	10553.000
0.24056191	10477.000
0.24176472	10401.000
0.24297355	10327.000
0.24418841	10253.000
0.24540936	10181.000
0.24663640	10109.000
0.24786959	10037.000
0.24910893	9967.0000
0.25035448	9897.4000
0.25160625	9828.6000
0.25286428	9760.6000
0.25412860	9693.3000
0.25539925	9626.7000
0.25667624	9561.0000
0.25795962	9495.9000
0.25924942	9431.6000
0.26054567	9368.1000
0.26184840	9305.3000
0.26315764	9243.2000
0.26447343	9181.8000
0.26579579	9121.1000
0.26712477	9061.1000
0.26846040	9001.8000
0.26980270	8943.2000
0.27068519	8905.2000
0.27111483	10020.000
0.27115171	10019.000
0.27250747	9959.6000
0.27387001	9901.1000
0.27523936	9843.4000
0.27661556	9786.3000
0.27799863	9729.8000
0.27938863	9674.0000
0.28078557	9618.8000
0.28218950	9564.2000
0.28360044	9510.3000
0.28501845	9456.9000
0.28644354	9404.2000
0.28787576	9352.1000
0.28823661	9339.1000
0.28876341	9641.0000
0.28931514	9621.3000
0.29076171	9570.2000
0.29221552	9519.7000
0.29367660	9469.7000
0.29514498	9420.3000
0.29662071	9371.5000
0.29810381	9323.2000
0.29959433	9275.4000
0.30109230	9228.1000
0.30259776	9181.4000
0.30411075	9135.1000
0.30563130	9089.3000
0.30715946	9043.9000
0.30869526	8999.0000
0.31023873	8954.6000
0.31178993	8910.7000
0.31334888	8867.1000
0.31491562	8824.0000
0.31649020	8781.4000
0.31807265	8739.1000
0.31966301	8697.3000
0.32126133	8655.8000
0.32286764	8614.8000
0.32448197	8574.1000
0.32610438	8533.8000
0.32773491	8493.8000
0.32937358	8454.2000
0.33102045	8415.0000
0.33267555	8376.1000
0.33433893	8337.5000
0.33601062	8299.3000
0.33769068	8261.3000
0.33937913	8223.7000
0.34107602	8186.4000
0.34278140	8149.4000
0.34449531	8112.6000
0.34621779	8076.1000
0.34794888	8039.9000
0.34968862	8004.0000
0.35143706	7968.3000
0.35319425	7932.8000
0.35496022	7897.6000
0.35673502	7862.7000
0.35851870	7827.9000
0.36031129	7793.3000
0.36211285	7759.0000
0.36392341	7724.9000
0.36574303	7690.9000
0.36757174	7657.2000
0.36940960	7623.6000
0.37125665	7590.2000
0.37311293	7557.0000
0.37497850	7523.9000
0.37534905	7517.4000
0.37625097	7880.6000
0.37685339	7869.7000
0.37873766	7835.8000
0.38063135	7802.0000
0.38253450	7768.3000
0.38444718	7734.8000
0.38636941	7701.4000
0.38830126	7668.1000
0.39024276	7634.9000
0.39219398	7601.9000
0.39415495	7568.9000
0.39612572	7536.1000
0.39810635	7503.3000
0.40009688	7470.6000
0.40209737	7438.0000
0.40410785	7405.5000
0.40612839	7373.1000
0.40815904	7340.7000
0.41019983	7308.4000
0.41225083	7276.1000
0.41431208	7243.9000
0.41638364	7211.8000
0.41846556	7179.7000
0.42055789	7147.6000
0.42266068	7115.5000
0.42477398	7083.5000
0.42689785	7051.5000
0.42903234	7019.5000
0.43117750	6987.5000
0.43333339	6955.6000
0.43550006	6923.6000
0.43767756	6891.7000
0.43986595	6859.7000
0.44206528	6827.8000
0.44427560	6795.9000
0.44649698	6764.0000
0.44872947	6732.0000
0.45097311	6700.1000
0.45322798	6668.2000
0.45549412	6636.2000
0.45777159	6604.3000
0.46006045	6572.3000
0.46236075	6540.3000
0.46467255	6508.4000
0.46699592	6476.4000
0.46933090	6444.4000
0.47167755	6412.4000
0.47403594	6380.4000
0.47640612	6348.3000
0.47878815	6316.3000
0.48118209	6284.2000
0.48358800	6252.1000
0.48600594	6220.0000
0.48843597	6187.9000
0.49087815	6155.8000
0.49333254	6123.7000
0.49579920	6091.5000
0.49827820	6059.4000
0.50076959	6027.2000
0.50327344	5995.1000
0.50578980	5962.9000
0.50831875	5930.7000
0.51086035	5898.5000
0.51341465	5866.3000
0.51598172	5834.1000
0.51856163	5801.9000
0.52115444	5769.6000
0.52376021	5737.4000
0.52637901	5705.2000
0.52901091	5673.0000
0.53165596	5640.8000
0.53431424	5608.6000
0.53698581	5576.3000
0.53967074	5544.1000
0.54236910	5512.0000
0.54508094	5479.8000
0.54780635	5447.6000
0.55054538	5415.5000
0.55329810	5383.3000
0.55606460	5351.2000
0.55884492	5319.1000
0.56163914	5287.0000
0.56444734	5254.9000
0.56726958	5222.8000
0.57010592	5190.7000
0.57295645	5158.6000
0.57582123	5126.5000
0.57870034	5094.4000
0.58159384	5062.3000
0.58450181	5030.2000
0.58742432	4998.1000
0.59036144	4966.0000
0.59331325	4934.0000
0.59627982	4901.9000
0.59926122	4869.9000
0.60225752	4838.0000
0.60526881	4806.0000
0.60829515	4774.1000
0.61133663	4742.2000
0.61439331	4710.4000
0.61746528	4678.7000
0.62055260	4646.9000
0.62365537	4615.3000
0.62677364	4583.7000
0.62990751	4552.1000
0.63305705	4520.7000
0.63622234	4489.3000
0.63940345	4457.9000
0.64260046	4426.7000
0.64581347	4395.5000
0.64904253	4364.4000
0.65228775	4333.4000
0.65554919	4302.5000
0.65882693	4271.7000
0.66212107	4241.0000
0.66543167	4210.3000
0.66875883	4179.8000
0.67210262	4149.4000
0.67546314	4119.0000
0.67884045	4088.8000
0.68223466	4058.7000
0.68564583	4028.6000
0.68907406	3998.7000
0.69251943	3969.0000
0.69598202	3939.3000
0.69946194	3909.7000
0.70295924	3880.3000
0.70647404	3851.0000
0.71000641	3821.8000
0.71355644	3792.8000
0.71712423	3763.9000
0.72070985	3735.1000
0.72431340	3706.5000
0.72793496	3678.0000
0.73157464	3649.6000
0.73523251	3621.4000
0.73890867	3593.3000
0.74260322	3565.3000
0.74631623	3537.5000
0.75004781	3509.9000
0.75379805	3482.4000
0.75756704	3455.0000
0.76135488	3427.8000
0.76516165	3400.7000
0.76898746	3373.8000
0.77283240	3347.1000
0.77669656	3320.5000
0.78058004	3294.0000
0.78448294	3267.7000
0.78840536	3241.6000
0.79234738	3215.6000
0.79630912	3189.7000
0.80029067	3164.1000
0.80429212	3138.5000
0.80831358	3113.2000
0.81235515	3088.0000
0.81641693	3062.9000
0.82049901	3038.1000
0.82460150	3013.3000
0.82872451	2988.8000
0.83286813	2964.4000
0.83703248	2940.1000
0.84121764	2916.0000
0.84542373	2892.1000
0.84965084	2868.4000
0.85389910	2844.8000
0.85816859	2821.3000
0.86245944	2798.1000
0.86677173	2774.9000
0.87110559	2752.0000
0.87546112	2729.2000
0.87983843	2706.6000
0.88423762	2684.1000
0.88865881	2661.8000
0.89310210	2639.6000
0.89756761	2617.7000
0.90205545	2595.8000
0.90656573	2574.1000
0.91109856	2552.6000
0.91565405	2531.3000
0.92023232	2510.1000
0.92483348	2489.1000
0.92945765	2468.2000
0.93410494	2447.5000
0.93877546	2426.9000
0.94346934	2406.5000
0.94818668	2386.2000
0.95292762	2366.1000
0.95769226	2346.2000
0.96248072	2326.4000
0.96729312	2306.7000
0.97212959	2287.3000
0.97699023	2267.9000
0.98187519	2248.7000
0.98678456	2229.7000
0.99171848	2210.8000
0.99667708	2192.1000
1.0016605	2172.1000
1.0066688	2149.4000
1.0117021	2126.9000
1.0167606	2104.7000
1.0218444	2082.7000
1.0269536	2061.0000
1.0320884	2039.5000
1.0372489	2018.3000
1.0424351	1997.3000
1.0476473	1976.5000
1.0528855	1955.9000
1.0581499	1935.6000
1.0634407	1915.5000
1.0687579	1895.6000
1.0741017	1876.0000
1.0794722	1856.5000
1.0848695	1837.2000
1.0902939	1817.7000
1.0957454	1798.5000
1.1012241	1779.4000
1.1067302	1760.6000
1.1122639	1742.0000
1.1178252	1723.6000
1.1234143	1705.4000
1.1290314	1687.4000
1.1346765	1669.6000
1.1403499	1652.0000
1.1460517	1634.6000
1.1517819	1617.5000
1.1575408	1600.3000
1.1633285	1583.3000
1.1691452	1566.5000
1.1749909	1549.9000
1.1808659	1533.4000
1.1850578	1521.8000
1.1853422	5855.9000
1.1867702	5838.3000
1.1927040	5766.3000
1.1986676	5695.2000
1.2046609	5625.1000
1.2106842	5555.7000
1.2167376	5487.3000
1.2169590	5484.8000
1.2174410	8253.0000
1.2228213	8162.1000
1.2289354	8060.6000
1.2350801	7960.4000
1.2412555	7861.4000
1.2474618	7763.6000
1.2536991	7667.1000
1.2599676	7571.8000
1.2662674	7477.7000
1.2725988	7384.8000
1.2789618	7293.1000
1.2853566	7202.5000
1.2917833	7113.0000
1.2982423	7024.7000
1.3047335	6937.5000
1.3112571	6851.4000
1.3178134	6766.4000
1.3244025	6682.4000
1.3310245	6599.5000
1.3376796	6517.6000
1.3443680	6436.8000
1.3510899	6357.0000
1.3578453	6278.2000
1.3646345	6200.4000
1.3714577	6123.5000
1.3783150	6047.6000
1.3852066	5972.7000
1.3921326	5898.7000
1.3990933	5825.7000
1.4060887	5753.5000
1.4131192	5682.3000
1.4201848	5612.0000
1.4272857	5542.5000
1.4344221	5473.9000
1.4415942	5406.2000
1.4488022	5339.3000
1.4560462	5273.3000
1.4633265	5208.1000
1.4706431	5143.7000
1.4779963	5080.1000
1.4853863	5017.3000
1.4928132	4955.3000
1.5002773	4894.1000
1.5077787	4833.6000
1.5153176	4773.9000
1.5228942	4714.9000
1.5305086	4656.7000
1.5381612	4599.1000
1.5427108	4565.3000
1.5452893	5332.8000
1.5458520	5327.7000
1.5535812	5258.4000
1.5613491	5189.9000
1.5691559	5122.4000
1.5770017	5055.7000
1.5848867	4989.8000
1.5928111	4924.5000
1.6007752	4860.1000
1.6087790	4796.5000
1.6168229	4733.8000
1.6249070	4674.0000
1.6330316	4616.4000
1.6411967	4559.7000
1.6494027	4504.0000
1.6576497	4449.1000
1.6659380	4395.0000
1.6742677	4341.8000
1.6826390	4289.4000
1.6868076	4263.7000
1.6897925	4543.4000
1.6910522	4534.9000
1.6995075	4479.1000
1.7080050	4424.0000
1.7165450	4369.8000
1.7251278	4316.4000
1.7337534	4263.7000
1.7424222	4211.8000
1.7511343	4160.7000
1.7598899	4110.3000
1.7686894	4060.6000
1.7775328	4012.7000
1.7864205	3966.0000
1.7953526	3920.1000
1.8043294	3874.8000
1.8133510	3830.3000
1.8224178	3786.4000
1.8315299	3743.1000
1.8406875	3700.5000
1.8498909	3658.5000
1.8591404	3617.1000
1.8684361	3576.3000
1.8777783	3536.1000
1.8778472	3535.8000
1.8837529	3677.7000
1.8871672	3662.8000
1.8966030	3622.3000
1.9060860	3582.3000
1.9156165	3542.8000
1.9251945	3503.8000
1.9348205	3465.4000
1.9444946	3427.4000
1.9542171	3389.9000
1.9639882	3352.9000
1.9738081	3316.4000
1.9836772	3280.4000
1.9935955	3245.0000
2.0035635	3209.9000
2.0135813	3174.6000
2.0236492	3139.4000
2.0337675	3104.6000
2.0439363	3070.2000
2.0541560	3036.2000
2.0644268	3002.6000
2.0747489	2969.4000
2.0851227	2936.6000
2.0955483	2904.2000
2.1060260	2872.1000
2.1165562	2840.4000
2.1271389	2809.0000
2.1377746	2778.0000
2.1484635	2747.4000
2.1592058	2717.1000
2.1700018	2687.1000
2.1808519	2657.5000
2.1917561	2628.2000
2.2027149	2598.9000
2.2137285	2569.8000
2.2247971	2541.0000
2.2359211	2512.6000
2.2471007	2484.4000
2.2583362	2456.6000
2.2696279	2429.1000
2.2809760	2401.8000
2.2923809	2374.9000
2.3038428	2348.3000
2.3153620	2321.9000
2.3269388	2295.9000
2.3385735	2270.1000
2.3502664	2244.6000
2.3620177	2219.5000
2.3738278	2194.4000
2.3856970	2169.2000
2.3976254	2144.3000
2.4096136	2119.7000
2.4216616	2095.4000
2.4337699	2071.3000
2.4459388	2047.2000
2.4581685	2023.3000
2.4704593	1999.7000
2.4828116	1976.3000
2.4952257	1953.2000
2.5077018	1930.4000
2.5202403	1907.9000
2.5328415	1885.6000
2.5455057	1863.6000
2.5582333	1841.8000
2.5710244	1820.3000
2.5838796	1799.1000
2.5967990	1778.1000
2.6097829	1757.3000
2.6228319	1736.9000
2.6359460	1716.6000
2.6491257	1696.4000
2.6623714	1676.3000
2.6756832	1656.5000
2.6890617	1637.0000
2.7025070	1617.7000
2.7160195	1598.6000
2.7295996	1579.8000
2.7432476	1561.2000
2.7569638	1542.8000
2.7707486	1524.7000
2.7846024	1506.7000
2.7985254	1489.0000
2.8125180	1471.6000
2.8265806	1454.3000
2.8407135	1437.3000
2.8549171	1420.4000
2.8691917	1403.8000
2.8835376	1387.4000
2.8979553	1371.2000
2.9124451	1355.2000
2.9270073	1339.4000
2.9416424	1323.8000
2.9563506	1308.4000
2.9711323	1293.2000
2.9859880	1278.2000
3.0009179	1263.3000
3.0159225	1247.3000
3.0310021	1231.6000
3.0461571	1216.1000
3.0613879	1200.8000
3.0766949	1185.6000
3.0920783	1170.7000
3.1075387	1155.7000
3.1230764	1140.9000
3.1386918	1126.3000
3.1543853	1111.9000
3.1701572	1097.7000
3.1860080	1083.7000
3.2019380	1069.9000
3.2179477	1056.3000
3.2340374	1042.8000
3.2502076	1029.6000
3.2664587	1016.5000
3.2827910	1003.6000
3.2992049	990.85000
3.3157009	978.29000
3.3322794	965.90000
3.3489408	953.68000
3.3656856	941.62000
3.3825140	929.67000
3.3994265	917.78000
3.4164237	906.05000
3.4335058	894.48000
3.4506733	883.06000
3.4679267	871.80000
3.4852663	860.69000
3.5026927	849.72000
3.5202061	838.91000
3.5378072	828.24000
3.5554962	817.72000
3.5732737	807.33000
3.5911400	797.09000
3.6090957	786.98000
3.6271412	777.01000
3.6452769	767.17000
3.6635033	757.46000
3.6818208	747.88000
3.7002299	738.43000
3.7187311	729.11000
3.7373247	719.91000
3.7560114	710.83000
3.7747914	701.84000
3.7936654	692.95000
3.8126337	684.17000
3.8316969	675.52000
3.8508554	666.98000
3.8701096	658.55000
3.8894602	650.23000
3.9089075	642.03000
3.9284520	633.93000
3.9480943	625.94000
3.9678347	618.06000
3.9876739	610.28000
4.0550240	584.94000
4.3348210	494.38000
4.6339240	418.50000
4.9536640	354.81000
5.2954670	300.56000
5.6608550	253.80000
6.0514530	214.75000
6.4690040	182.09000
6.9153650	154.32000
7.0979440	144.60000
7.2065860	139.23000
7.2355570	137.84000
7.2790140	389.22000
7.3925250	370.87000
7.7716940	319.70000
7.8906490	306.79000
7.9026090	305.54000
7.9223700	303.50000
7.9699520	411.61000
8.0889060	395.62000
8.2080880	380.54000
8.3337220	365.54000
8.3672240	361.72000
8.4174780	411.42000
8.4478900	407.80000
8.5431120	396.74000
9.0307940	345.52000
9.6539190	290.22000
10.320040	243.48000
11.032120	204.07000
11.793340	171.07000
12.607080	143.55000
13.476970	120.58000
14.406880	101.39000
15.400950	85.023000
16.463620	71.269000
17.599610	59.622000
18.813980	49.898000
20.112150	41.807000
21.499880	35.071000
22.983380	29.456000
24.569230	24.770000
26.264500	20.854000
28.076760	17.450000
30.014050	14.588000
32.085020	12.202000
34.298890	10.204000
36.665510	8.5295000
39.195430	7.1164000
41.899920	5.9452000
44.791010	4.9746000
47.881590	4.1704000
49.234320	3.8768000
49.987910	3.7260000
50.188860	3.6872000
50.490300	18.208000
51.185420	17.591000
51.243880	17.540000
54.717210	14.842000
58.492700	12.492000
62.528700	10.508000
66.843180	8.8359000
71.455360	7.4258000
76.385780	6.2438000
81.656400	5.2462000
87.290690	4.3985000
93.313740	3.6914000
99.752390	3.1012000
106.63530	2.5999000
113.99310	2.1819000
121.85870	1.8340000
130.26690	1.5444000
139.25530	1.3033000
148.86400	1.1023000
159.13560	0.93480000
170.11590	0.79505000
181.85390	0.67838000
194.40180	0.58089000
207.81560	0.49936000
222.15480	0.43149000
237.48350	0.37526000
253.86990	0.32786000
271.38690	0.28783000
290.11260	0.25398000
310.13040	0.22527000
331.52940	0.20088000
354.40490	0.18008000
378.85880	0.16230000
405.00010	0.14704000
432.94510	0.13388000
