# Supplementary material for: Solving self-absorption in fluorescence
Source: IUCrJ. 2019 May 10;6(Pt 4):586–602. doi: 10.1107/S2052252519005128 (PMC6608621; doi:10.1107/S2052252519005128)
Supplement: Supplementary file 1 [file m-06-00586-sup1.zip › SeAFFluX_package_v2/ffast_files/65.csv]

ENERGY	MU_RHO
0.0086430000	1353.5000
0.0087720000	1305.3000
0.0092120000	1157.7000
0.0093530000	1115.4000
0.0093906000	1104.5000
0.0094470000	4760.4000
0.0095880000	4590.3000
0.010690000	3591.1000
0.011427610	3244.6000
0.012216120	3058.9000
0.013059030	2989.9000
0.013960100	3013.2000
0.014923350	3115.2000
0.015953060	3289.4000
0.017053820	3533.6000
0.018230530	3848.2000
0.019488440	4235.6000
0.020833140	4699.1000
0.022270630	5242.1000
0.023807300	5868.1000
0.024892000	6333.4000
0.025273000	6500.8000
0.025374600	6545.8000
0.025450010	123840.00
0.025527000	122780.00
0.025908000	117750.00
0.027206060	102810.00
0.029083270	85574.000
0.031090020	70367.000
0.033235230	57703.000
0.035528460	47723.000
0.037979930	40199.000
0.038220000	39601.000
0.038805000	38233.000
0.038961000	37888.000
0.039195000	37608.000
0.039780000	36435.000
0.040600540	34958.000
0.043401980	31126.000
0.046396710	28525.000
0.049598090	26789.000
0.053020350	25638.000
0.056678760	24895.000
0.060589590	24407.000
0.064770280	24067.000
0.069239420	23796.000
0.074016950	23544.000
0.079124110	23275.000
0.084583680	22968.000
0.090419950	22615.000
0.096658930	22210.000
0.10000000	21986.000
0.10050000	21951.000
0.10100250	21917.000
0.10150751	21883.000
0.10201505	21848.000
0.10252513	21813.000
0.10303775	21777.000
0.10355294	21742.000
0.10407070	21706.000
0.10459106	21670.000
0.10511401	21634.000
0.10563958	21597.000
0.10616778	21560.000
0.10669862	21523.000
0.10723211	21486.000
0.10776827	21449.000
0.10830712	21411.000
0.10884865	21373.000
0.10939289	21335.000
0.10993986	21297.000
0.11048956	21258.000
0.11104201	21220.000
0.11159722	21181.000
0.11215520	21142.000
0.11271598	21103.000
0.11327956	21063.000
0.11384596	21023.000
0.11441519	20984.000
0.11498726	20944.000
0.11556220	20903.000
0.11614001	20863.000
0.11672071	20822.000
0.11730431	20782.000
0.11789083	20741.000
0.11848029	20700.000
0.11907269	20659.000
0.11966805	20617.000
0.12026639	20576.000
0.12086772	20534.000
0.12147206	20492.000
0.12207942	20450.000
0.12268982	20408.000
0.12330327	20366.000
0.12391979	20323.000
0.12453939	20281.000
0.12516208	20238.000
0.12578789	20196.000
0.12641683	20153.000
0.12704892	20110.000
0.12768416	20067.000
0.12832258	20023.000
0.12896419	19980.000
0.12960902	19937.000
0.13025706	19893.000
0.13090835	19850.000
0.13156289	19806.000
0.13222070	19762.000
0.13288181	19718.000
0.13354621	19674.000
0.13421395	19630.000
0.13488502	19586.000
0.13555944	19542.000
0.13623724	19498.000
0.13691842	19453.000
0.13760302	19409.000
0.13829103	19365.000
0.13898249	19320.000
0.13967740	19276.000
0.14037579	19231.000
0.14107766	19186.000
0.14178305	19142.000
0.14249197	19097.000
0.14320443	19052.000
0.14392045	19007.000
0.14464005	18963.000
0.14536325	18918.000
0.14609007	18873.000
0.14682052	18828.000
0.14695355	18820.000
0.14704645	48210.000
0.14755462	46900.000
0.14829239	45105.000
0.14903386	43419.000
0.14977903	41834.000
0.15052792	40346.000
0.15128056	38948.000
0.15203696	37633.000
0.15279715	36398.000
0.15356113	35237.000
0.15432894	34145.000
0.15510058	33119.000
0.15587609	32153.000
0.15665547	31245.000
0.15743875	30391.000
0.15822594	29587.000
0.15901707	28831.000
0.15981215	28118.000
0.16061121	27448.000
0.16141427	26816.000
0.16222134	26204.000
0.16303245	25635.000
0.16384761	25108.000
0.16466685	24620.000
0.16549018	24166.000
0.16631763	23743.000
0.16714922	23348.000
0.16798497	22979.000
0.16882489	22634.000
0.16966902	22309.000
0.17051736	22005.000
0.17136995	21718.000
0.17222680	21447.000
0.17308793	21192.000
0.17395337	20950.000
0.17482314	20720.000
0.17569726	20503.000
0.17657574	20292.000
0.17745862	20037.000
0.17834591	19792.000
0.17923764	19556.000
0.18013383	19328.000
0.18103450	19106.000
0.18193967	18892.000
0.18284937	18685.000
0.18376362	18483.000
0.18468244	18287.000
0.18560585	18096.000
0.18653388	17910.000
0.18746655	17728.000
0.18840388	17551.000
0.18934590	17378.000
0.19029263	17209.000
0.19124409	17044.000
0.19220031	16882.000
0.19316131	16723.000
0.19412712	16567.000
0.19509776	16414.000
0.19607325	16264.000
0.19705361	16117.000
0.19803888	15972.000
0.19902907	15830.000
0.20002422	15690.000
0.20102434	15552.000
0.20202946	15416.000
0.20303961	15282.000
0.20405481	15151.000
0.20507508	15021.000
0.20610046	14893.000
0.20713096	14766.000
0.20816661	14642.000
0.20920745	14519.000
0.21025348	14397.000
0.21130475	14278.000
0.21236128	14159.000
0.21342308	14042.000
0.21449020	13927.000
0.21556265	13813.000
0.21664046	13700.000
0.21772366	13589.000
0.21881228	13479.000
0.21990634	13370.000
0.22100588	13262.000
0.22211090	13156.000
0.22322146	13051.000
0.22433757	12947.000
0.22545925	12844.000
0.22658655	12742.000
0.22771948	12641.000
0.22885808	12541.000
0.23000237	12443.000
0.23115238	12345.000
0.23230814	12249.000
0.23346969	12154.000
0.23463703	12059.000
0.23581022	11966.000
0.23698927	11873.000
0.23817422	11782.000
0.23936509	11691.000
0.24056191	11602.000
0.24176472	11513.000
0.24297355	11426.000
0.24418841	11339.000
0.24540936	11253.000
0.24663640	11168.000
0.24786959	11084.000
0.24910893	11001.000
0.25035448	10919.000
0.25160625	10837.000
0.25286428	10757.000
0.25412860	10677.000
0.25539925	10598.000
0.25667624	10520.000
0.25795962	10443.000
0.25924942	10367.000
0.26054567	10291.000
0.26184840	10217.000
0.26315764	10143.000
0.26447343	10070.000
0.26579579	9997.7000
0.26712477	9926.3000
0.26846040	9855.6000
0.26980270	9785.8000
0.27115171	9716.7000
0.27250747	9648.3000
0.27387001	9580.8000
0.27523936	9514.0000
0.27661556	9447.9000
0.27799863	9382.6000
0.27938863	9318.0000
0.28078557	9254.1000
0.28218950	9191.0000
0.28360044	9128.6000
0.28474920	9078.5000
0.28501845	10110.000
0.28525080	10100.000
0.28644354	10048.000
0.28787576	9986.6000
0.28931514	9925.7000
0.29076171	9865.5000
0.29221552	9806.0000
0.29367660	9747.1000
0.29514498	9689.0000
0.29662071	9631.4000
0.29810381	9574.6000
0.29959433	9518.4000
0.30109230	9462.8000
0.30259776	9407.8000
0.30411075	9353.5000
0.30563130	9299.8000
0.30715946	9246.7000
0.30869526	9194.2000
0.30988670	9154.0000
0.31023873	9426.7000
0.31051331	9417.6000
0.31178993	9375.4000
0.31334888	9324.6000
0.31491562	9274.4000
0.31649020	9224.8000
0.31807265	9175.7000
0.31966301	9127.1000
0.32126133	9079.0000
0.32286764	9031.4000
0.32448197	8984.3000
0.32610438	8937.7000
0.32773491	8891.6000
0.32937358	8845.9000
0.33102045	8800.7000
0.33267555	8756.0000
0.33433893	8711.7000
0.33601062	8667.9000
0.33769068	8624.5000
0.33937913	8581.5000
0.34107602	8538.9000
0.34278140	8496.8000
0.34449531	8455.0000
0.34621779	8413.6000
0.34794888	8372.6000
0.34968862	8332.0000
0.35143706	8291.8000
0.35319425	8251.9000
0.35496022	8212.3000
0.35673502	8173.1000
0.35851870	8134.2000
0.36031129	8095.7000
0.36211285	8057.4000
0.36392341	8019.5000
0.36574303	7981.8000
0.36757174	7944.5000
0.36940960	7907.4000
0.37125665	7870.6000
0.37311293	7834.1000
0.37497850	7797.8000
0.37685339	7761.8000
0.37873766	7726.1000
0.38063135	7690.5000
0.38253450	7655.2000
0.38444718	7620.1000
0.38636941	7585.3000
0.38830126	7550.6000
0.39024276	7516.2000
0.39219398	7481.9000
0.39415495	7447.8000
0.39612572	7413.9000
0.39739863	7392.2000
0.39810635	7728.6000
0.39840134	7723.5000
0.40009688	7694.1000
0.40209737	7659.7000
0.40410785	7625.4000
0.40612839	7591.4000
0.40815904	7557.4000
0.41019983	7523.6000
0.41225083	7489.9000
0.41431208	7456.4000
0.41638364	7422.9000
0.41846556	7389.6000
0.42055789	7356.4000
0.42266068	7323.3000
0.42477398	7290.3000
0.42689785	7257.3000
0.42903234	7224.5000
0.43117750	7191.7000
0.43333339	7159.1000
0.43550006	7126.5000
0.43767756	7093.9000
0.43986595	7061.4000
0.44206528	7029.0000
0.44427560	6996.6000
0.44649698	6964.3000
0.44872947	6932.0000
0.45097311	6899.7000
0.45322798	6867.4000
0.45549412	6835.2000
0.45777159	6803.0000
0.46006045	6770.8000
0.46236075	6738.7000
0.46467255	6706.5000
0.46699592	6674.4000
0.46933090	6642.3000
0.47167755	6610.2000
0.47403594	6578.1000
0.47640612	6546.0000
0.47878815	6513.9000
0.48118209	6481.7000
0.48358800	6449.6000
0.48600594	6417.4000
0.48843597	6385.2000
0.49087815	6353.1000
0.49333254	6320.9000
0.49579920	6288.8000
0.49827820	6256.6000
0.50076959	6224.4000
0.50327344	6192.2000
0.50578980	6160.1000
0.50831875	6127.9000
0.51086035	6095.7000
0.51341465	6063.5000
0.51598172	6031.3000
0.51856163	5999.0000
0.52115444	5966.8000
0.52376021	5934.6000
0.52637901	5902.4000
0.52901091	5870.1000
0.53165596	5837.9000
0.53431424	5805.6000
0.53698581	5773.4000
0.53967074	5741.1000
0.54236910	5708.9000
0.54508094	5676.7000
0.54780635	5644.4000
0.55054538	5612.2000
0.55329810	5579.9000
0.55606460	5547.7000
0.55884492	5515.5000
0.56163914	5483.3000
0.56444734	5451.1000
0.56726958	5418.9000
0.57010592	5386.7000
0.57295645	5354.6000
0.57582123	5322.4000
0.57870034	5290.3000
0.58159384	5258.2000
0.58450181	5226.1000
0.58742432	5194.1000
0.59036144	5162.0000
0.59331325	5130.0000
0.59627982	5097.9000
0.59926122	5065.9000
0.60225752	5033.8000
0.60526881	5001.7000
0.60829515	4969.6000
0.61133663	4937.6000
0.61439331	4905.6000
0.61746528	4873.5000
0.62055260	4841.5000
0.62365537	4809.6000
0.62677364	4777.6000
0.62990751	4745.7000
0.63305705	4713.9000
0.63622234	4682.0000
0.63940345	4650.3000
0.64260046	4618.5000
0.64581347	4586.9000
0.64904253	4555.2000
0.65228775	4523.7000
0.65554919	4492.2000
0.65882693	4460.8000
0.66212107	4429.4000
0.66543167	4398.1000
0.66875883	4366.9000
0.67210262	4335.8000
0.67546314	4304.8000
0.67884045	4273.8000
0.68223466	4243.0000
0.68564583	4212.2000
0.68907406	4181.5000
0.69251943	4151.0000
0.69598202	4120.5000
0.69946194	4090.2000
0.70295924	4059.9000
0.70647404	4029.8000
0.71000641	3999.7000
0.71355644	3969.8000
0.71712423	3940.0000
0.72070985	3910.4000
0.72431340	3880.8000
0.72793496	3851.4000
0.73157464	3822.1000
0.73523251	3792.9000
0.73890867	3763.9000
0.74260322	3734.9000
0.74631623	3706.1000
0.75004781	3677.5000
0.75379805	3649.0000
0.75756704	3620.6000
0.76135488	3592.4000
0.76516165	3564.3000
0.76898746	3536.4000
0.77283240	3508.6000
0.77669656	3480.9000
0.78058004	3453.4000
0.78448294	3426.1000
0.78840536	3398.9000
0.79234738	3371.9000
0.79630912	3345.0000
0.80029067	3318.3000
0.80429212	3291.7000
0.80831358	3265.3000
0.81235515	3239.0000
0.81641693	3212.9000
0.82049901	3187.0000
0.82460150	3161.2000
0.82872451	3135.6000
0.83286813	3110.1000
0.83703248	3084.8000
0.84121764	3059.7000
0.84542373	3034.7000
0.84965084	3009.9000
0.85389910	2985.3000
0.85816859	2960.8000
0.86245944	2936.5000
0.86677173	2912.3000
0.87110559	2888.3000
0.87546112	2864.5000
0.87983843	2840.8000
0.88423762	2817.3000
0.88865881	2794.0000
0.89310210	2770.8000
0.89756761	2747.8000
0.90205545	2725.0000
0.90656573	2702.3000
0.91109856	2679.8000
0.91565405	2657.5000
0.92023232	2635.3000
0.92483348	2613.3000
0.92945765	2591.4000
0.93410494	2569.7000
0.93877546	2548.2000
0.94346934	2526.8000
0.94818668	2505.6000
0.95292762	2484.5000
0.95769226	2463.7000
0.96248072	2442.9000
0.96729312	2422.4000
0.97212959	2402.0000
0.97699023	2381.7000
0.98187519	2361.6000
0.98678456	2341.7000
0.99171848	2321.9000
0.99667708	2302.3000
1.0016605	2281.2000
1.0066688	2257.1000
1.0117021	2233.2000
1.0167606	2209.6000
1.0218444	2186.3000
1.0269536	2163.3000
1.0320884	2140.4000
1.0372489	2117.9000
1.0424351	2095.6000
1.0476473	2073.5000
1.0528855	2051.7000
1.0581499	2030.2000
1.0634407	2008.9000
1.0687579	1987.8000
1.0741017	1967.0000
1.0794722	1946.3000
1.0848695	1926.0000
1.0902939	1905.8000
1.0957454	1885.9000
1.1012241	1866.2000
1.1067302	1846.7000
1.1122639	1827.4000
1.1178252	1808.4000
1.1234143	1789.6000
1.1290314	1770.9000
1.1346765	1752.5000
1.1403499	1734.3000
1.1460517	1715.8000
1.1517819	1697.6000
1.1575408	1679.6000
1.1633285	1661.7000
1.1691452	1644.1000
1.1749909	1626.7000
1.1808659	1609.5000
1.1867702	1592.5000
1.1927040	1575.6000
1.1986676	1559.0000
1.2046609	1542.5000
1.2106842	1526.3000
1.2167376	1510.2000
1.2228213	1494.3000
1.2289354	1478.6000
1.2350801	1463.0000
1.2410448	1448.2000
1.2412555	5650.9000
1.2413551	5649.7000
1.2474618	5579.5000
1.2536991	5509.0000
1.2599676	5439.4000
1.2662674	5370.7000
1.2725988	5302.9000
1.2747297	5280.3000
1.2752703	7956.4000
1.2789618	7897.4000
1.2853566	7796.6000
1.2917833	7697.2000
1.2982423	7599.0000
1.3047335	7502.1000
1.3112571	7406.5000
1.3178134	7312.1000
1.3244025	7218.9000
1.3310245	7126.9000
1.3376796	7036.1000
1.3443680	6946.5000
1.3510899	6858.0000
1.3578453	6770.7000
1.3646345	6684.5000
1.3714577	6599.4000
1.3783150	6515.5000
1.3852066	6432.6000
1.3921326	6350.7000
1.3990933	6270.0000
1.4060887	6190.3000
1.4131192	6111.6000
1.4201848	6033.9000
1.4272857	5957.2000
1.4344221	5881.5000
1.4415942	5806.8000
1.4488022	5733.1000
1.4560462	5660.3000
1.4633265	5588.4000
1.4706431	5517.5000
1.4779963	5447.5000
1.4853863	5378.3000
1.4928132	5310.1000
1.5002773	5242.8000
1.5077787	5176.3000
1.5153176	5110.7000
1.5228942	5045.9000
1.5305086	4982.0000
1.5381612	4918.8000
1.5458520	4856.5000
1.5535812	4795.0000
1.5613491	4734.3000
1.5691559	4674.4000
1.5770017	4615.2000
1.5848867	4556.8000
1.5928111	4499.2000
1.6007752	4442.2000
1.6087790	4386.0000
1.6098611	4378.5000
1.6127389	5106.7000
1.6168229	5072.8000
1.6249070	5006.4000
1.6330316	4941.0000
1.6411967	4876.4000
1.6494027	4812.7000
1.6576497	4749.9000
1.6659380	4687.8000
1.6742677	4626.5000
1.6826390	4566.0000
1.6910522	4506.5000
1.6995075	4450.7000
1.7080050	4395.7000
1.7165450	4341.7000
1.7251278	4288.4000
1.7337534	4236.0000
1.7424222	4184.4000
1.7511343	4133.6000
1.7598899	4083.6000
1.7660507	4048.9000
1.7686894	4319.6000
1.7693492	4315.5000
1.7775328	4265.9000
1.7864205	4213.0000
1.7953526	4160.9000
1.8043294	4109.5000
1.8133510	4059.0000
1.8224178	4009.1000
1.8315299	3960.0000
1.8406875	3911.6000
1.8498909	3863.9000
1.8591404	3817.6000
1.8684361	3772.9000
1.8777783	3728.9000
1.8871672	3685.6000
1.8966030	3642.9000
1.9060860	3600.9000
1.9156165	3559.5000
1.9251945	3518.8000
1.9348205	3478.6000
1.9444946	3439.0000
1.9542171	3400.0000
1.9639882	3361.5000
1.9642536	3360.5000
1.9707463	3494.2000
1.9738081	3482.0000
1.9836772	3443.2000
1.9935955	3404.8000
2.0035635	3367.0000
2.0135813	3329.7000
2.0236492	3292.8000
2.0337675	3256.5000
2.0439363	3220.6000
2.0541560	3185.1000
2.0644268	3150.1000
2.0747489	3115.8000
2.0851227	3081.8000
2.0955483	3048.2000
2.1060260	3014.3000
2.1165562	2980.7000
2.1271389	2947.5000
2.1377746	2914.8000
2.1484635	2882.4000
2.1592058	2850.4000
2.1700018	2818.8000
2.1808519	2787.5000
2.1917561	2756.6000
2.2027149	2726.1000
2.2137285	2695.9000
2.2247971	2666.1000
2.2359211	2636.6000
2.2471007	2607.4000
2.2583362	2578.6000
2.2696279	2550.0000
2.2809760	2521.9000
2.2923809	2494.0000
2.3038428	2466.2000
2.3153620	2438.5000
2.3269388	2411.1000
2.3385735	2384.1000
2.3502664	2357.3000
2.3620177	2330.8000
2.3738278	2304.6000
2.3856970	2278.7000
2.3976254	2253.1000
2.4096136	2227.8000
2.4216616	2202.8000
2.4337699	2178.0000
2.4459388	2153.5000
2.4581685	2129.3000
2.4704593	2105.3000
2.4828116	2081.6000
2.4952257	2057.7000
2.5077018	2034.1000
2.5202403	2010.8000
2.5328415	1987.7000
2.5455057	1964.8000
2.5582333	1942.1000
2.5710244	1919.4000
2.5838796	1897.0000
2.5967990	1874.9000
2.6097829	1853.0000
2.6228319	1831.4000
2.6359460	1810.0000
2.6491257	1788.9000
2.6623714	1768.0000
2.6756832	1747.4000
2.6890617	1727.0000
2.7025070	1706.9000
2.7160195	1687.0000
2.7295996	1667.4000
2.7432476	1648.0000
2.7569638	1628.8000
2.7707486	1609.7000
2.7846024	1590.7000
2.7985254	1571.9000
2.8125180	1553.4000
2.8265806	1535.1000
2.8407135	1517.1000
2.8549171	1499.3000
2.8691917	1481.6000
2.8835376	1464.3000
2.8979553	1447.1000
2.9124451	1430.1000
2.9270073	1413.4000
2.9416424	1396.9000
2.9563506	1380.5000
2.9711323	1364.4000
2.9859880	1348.5000
3.0009179	1332.7000
3.0159225	1315.8000
3.0310021	1299.1000
3.0461571	1282.7000
3.0613879	1266.4000
3.0766949	1250.4000
3.0920783	1234.6000
3.1075387	1219.1000
3.1230764	1203.7000
3.1386918	1188.5000
3.1543853	1173.6000
3.1701572	1158.8000
3.1860080	1144.3000
3.2019380	1129.9000
3.2179477	1115.8000
3.2340374	1101.6000
3.2502076	1087.5000
3.2664587	1073.6000
3.2827910	1059.9000
3.2992049	1046.4000
3.3157009	1033.1000
3.3322794	1019.9000
3.3489408	1007.0000
3.3656856	994.17000
3.3825140	981.55000
3.3994265	969.09000
3.4164237	956.81000
3.4335058	944.69000
3.4506733	932.73000
3.4679267	920.94000
3.4852663	909.30000
3.5026927	897.82000
3.5202061	886.49000
3.5378072	875.30000
3.5554962	864.12000
3.5732737	853.09000
3.5911400	842.21000
3.6090957	831.48000
3.6271412	820.89000
3.6452769	810.44000
3.6635033	800.13000
3.6818208	789.97000
3.7002299	779.93000
3.7187311	770.04000
3.7373247	760.27000
3.7560114	750.64000
3.7747914	741.13000
3.7936654	731.76000
3.8126337	722.50000
3.8316969	713.37000
3.8508554	704.37000
3.8701096	695.48000
3.8894602	686.71000
3.9089075	678.06000
3.9284520	669.52000
3.9480943	661.06000
3.9678347	652.70000
3.9876739	644.44000
4.0550240	617.53000
4.3348210	521.47000
4.6339240	441.03000
4.9536640	373.59000
5.2954670	316.94000
5.6608550	268.11000
6.0514530	226.61000
6.4690040	191.90000
6.9153650	162.85000
7.3637200	139.24000
7.3925250	137.90000
7.4764300	134.08000
7.5064860	132.76000
7.5515700	371.78000
7.6642800	354.90000
7.9026090	322.58000
8.0865680	302.79000
8.2103420	290.73000
8.2433490	287.66000
8.2928580	392.99000
8.4166320	376.97000
8.4478900	373.07000
8.5338400	362.67000
8.6644600	347.67000
8.6992920	344.09000
8.7515400	391.24000
8.8821600	377.21000
9.0307940	361.93000
9.6539190	305.80000
10.320040	256.72000
11.032120	214.67000
11.793340	179.75000
12.607080	150.77000
13.476970	126.60000
14.406880	106.42000
15.400950	89.410000
16.463620	75.022000
17.599610	62.864000
18.813980	52.609000
20.112150	44.077000
21.499880	36.974000
22.983380	31.052000
24.569230	26.110000
26.264500	21.982000
28.076760	18.392000
30.014050	15.372000
32.085020	12.867000
34.298890	10.765000
36.665510	9.0083000
39.195430	7.5274000
41.899920	6.2892000
44.791010	5.2605000
47.881590	4.4083000
50.955790	3.7451000
51.185420	3.7015000
51.735720	3.5999000
51.943710	3.5626000
52.255680	17.368000
53.035610	16.736000
54.717210	15.477000
58.492700	13.037000
62.528700	10.968000
66.843180	9.2269000
71.455360	7.7575000
76.385780	6.5243000
81.656400	5.4832000
87.290690	4.5981000
93.313740	3.8594000
99.752390	3.2428000
106.63530	2.7239000
113.99310	2.2858000
121.85870	1.9212000
130.26690	1.6175000
139.25530	1.3646000
148.86400	1.1538000
159.13560	0.97804000
170.11590	0.83139000
181.85390	0.70893000
194.40180	0.60659000
207.81560	0.52100000
222.15480	0.44932000
237.48350	0.39020000
253.86990	0.34061000
271.38690	0.29872000
290.11260	0.26329000
310.13040	0.23324000
331.52940	0.20769000
354.40490	0.18592000
378.85880	0.16731000
405.00010	0.15134000
432.94510	0.13758000
