# Supplementary material for: Solving self-absorption in fluorescence
Source: IUCrJ. 2019 May 10;6(Pt 4):586–602. doi: 10.1107/S2052252519005128 (PMC6608621; doi:10.1107/S2052252519005128)
Supplement: Supplementary file 1 [file m-06-00586-sup1.zip › SeAFFluX_package_v2/ffast_files/66.csv]

ENERGY	MU_RHO
0.0042210000	5196.6000
0.0042840000	5185.5000
0.010690000	6417.8000
0.011427610	6690.1000
0.012216120	6993.9000
0.013059030	7331.1000
0.013960100	7703.5000
0.014923350	8113.0000
0.015953060	8561.3000
0.017053820	9050.0000
0.018230530	9578.4000
0.019488440	10146.000
0.020833140	10753.000
0.022270630	11398.000
0.023807300	12079.000
0.025450010	12796.000
0.025774000	12936.000
0.026168500	13105.000
0.026273700	13150.000
0.026431500	213830.00
0.026826000	201470.00
0.027206060	190470.00
0.029083270	146720.00
0.031090020	113230.00
0.033235230	87701.000
0.035528460	68914.000
0.037979930	55446.000
0.040600540	45988.000
0.043401980	39462.000
0.046396710	35034.000
0.049598090	32089.000
0.053020350	30178.000
0.056678760	28983.000
0.060589590	28278.000
0.061642000	28155.000
0.062585500	28063.000
0.062837100	28041.000
0.063214500	28117.000
0.064158000	28053.000
0.064770280	28018.000
0.069239420	27886.000
0.074016950	27895.000
0.079124110	27927.000
0.084583680	26850.000
0.090419950	25747.000
0.096658930	24610.000
0.10000000	24018.000
0.10050000	23930.000
0.10100250	23842.000
0.10150751	23754.000
0.10201505	23665.000
0.10252513	23577.000
0.10303775	23488.000
0.10355294	23399.000
0.10407070	23310.000
0.10459106	23221.000
0.10511401	23131.000
0.10563958	23041.000
0.10616778	22952.000
0.10669862	22861.000
0.10723211	22771.000
0.10776827	22681.000
0.10830712	22590.000
0.10884865	22500.000
0.10939289	22409.000
0.10993986	22318.000
0.11048956	22227.000
0.11104201	22135.000
0.11159722	22044.000
0.11215520	21953.000
0.11271598	21861.000
0.11327956	21769.000
0.11384596	21677.000
0.11441519	21585.000
0.11498726	21493.000
0.11556220	21400.000
0.11614001	21308.000
0.11672071	21215.000
0.11730431	21123.000
0.11789083	21030.000
0.11848029	20937.000
0.11907269	20844.000
0.11966805	20751.000
0.12026639	20658.000
0.12086772	20565.000
0.12147206	20471.000
0.12207942	20378.000
0.12268982	20285.000
0.12330327	20191.000
0.12391979	20097.000
0.12453939	20004.000
0.12516208	19910.000
0.12578789	19816.000
0.12641683	19722.000
0.12704892	19629.000
0.12768416	19535.000
0.12832258	19441.000
0.12896419	19347.000
0.12960902	19253.000
0.13025706	19159.000
0.13090835	19065.000
0.13156289	18971.000
0.13222070	18877.000
0.13288181	18783.000
0.13354621	18689.000
0.13421395	18595.000
0.13488502	18501.000
0.13555944	18407.000
0.13623724	18313.000
0.13691842	18219.000
0.13760302	18125.000
0.13829103	18031.000
0.13898249	17937.000
0.13967740	17843.000
0.14037579	17749.000
0.14107766	17655.000
0.14178305	17562.000
0.14249197	17468.000
0.14320443	17375.000
0.14392045	17281.000
0.14464005	17188.000
0.14536325	17094.000
0.14609007	17001.000
0.14682052	16908.000
0.14755462	16815.000
0.14829239	16722.000
0.14903386	16629.000
0.14977903	16536.000
0.15052792	16443.000
0.15128056	16351.000
0.15203696	16258.000
0.15279715	16166.000
0.15356113	16074.000
0.15414295	16004.000
0.15425706	41463.000
0.15432894	41306.000
0.15510058	39676.000
0.15587609	38139.000
0.15665547	36691.000
0.15743875	35325.000
0.15822594	34036.000
0.15901707	32820.000
0.15981215	31673.000
0.16061121	30590.000
0.16141427	29568.000
0.16222134	28602.000
0.16303245	27689.000
0.16384761	26827.000
0.16466685	26012.000
0.16549018	25241.000
0.16631763	24511.000
0.16714922	23821.000
0.16798497	23167.000
0.16882489	22548.000
0.16966902	21961.000
0.17051736	21409.000
0.17136995	20896.000
0.17222680	20418.000
0.17308793	19971.000
0.17395337	19553.000
0.17482314	19161.000
0.17569726	18793.000
0.17657574	18447.000
0.17745862	18120.000
0.17834591	17811.000
0.17923764	17519.000
0.18013383	17241.000
0.18103450	16978.000
0.18193967	16727.000
0.18284937	16488.000
0.18376362	16260.000
0.18468244	16042.000
0.18560585	15832.000
0.18653388	15632.000
0.18746655	15439.000
0.18840388	15254.000
0.18934590	15075.000
0.19029263	14902.000
0.19124409	14736.000
0.19220031	14575.000
0.19316131	14419.000
0.19412712	14268.000
0.19509776	14121.000
0.19607325	13978.000
0.19705361	13840.000
0.19803888	13705.000
0.19902907	13573.000
0.20002422	13445.000
0.20102434	13320.000
0.20202946	13198.000
0.20303961	13078.000
0.20405481	12961.000
0.20507508	12847.000
0.20610046	12735.000
0.20713096	12625.000
0.20816661	12518.000
0.20920745	12412.000
0.21025348	12309.000
0.21130475	12207.000
0.21236128	12107.000
0.21342308	12009.000
0.21449020	11912.000
0.21556265	11817.000
0.21664046	11723.000
0.21772366	11631.000
0.21881228	11540.000
0.21990634	11451.000
0.22100588	11363.000
0.22211090	11276.000
0.22322146	11191.000
0.22433757	11106.000
0.22545925	11023.000
0.22658655	10941.000
0.22771948	10860.000
0.22885808	10780.000
0.23000237	10701.000
0.23115238	10623.000
0.23230814	10547.000
0.23346969	10471.000
0.23463703	10396.000
0.23581022	10322.000
0.23698927	10248.000
0.23817422	10176.000
0.23936509	10105.000
0.24056191	10034.000
0.24176472	9964.4000
0.24297355	9895.5000
0.24418841	9827.4000
0.24540936	9760.1000
0.24663640	9693.5000
0.24786959	9627.8000
0.24910893	9562.8000
0.25035448	9498.5000
0.25160625	9435.0000
0.25286428	9372.2000
0.25412860	9310.1000
0.25539925	9248.8000
0.25667624	9188.1000
0.25795962	9128.1000
0.25924942	9068.8000
0.26054567	9010.2000
0.26184840	8952.2000
0.26315764	8894.9000
0.26447343	8838.3000
0.26579579	8782.3000
0.26712477	8726.9000
0.26846040	8672.2000
0.26980270	8618.1000
0.27115171	8564.6000
0.27250747	8511.8000
0.27387001	8459.5000
0.27523936	8407.9000
0.27661556	8356.8000
0.27799863	8306.3000
0.27938863	8256.4000
0.28078557	8207.1000
0.28218950	8158.4000
0.28360044	8110.2000
0.28501845	8062.6000
0.28644354	8015.5000
0.28787576	7969.0000
0.28931514	7923.0000
0.29076171	7877.6000
0.29221552	7832.7000
0.29262731	7820.1000
0.29317269	8814.6000
0.29367660	8798.9000
0.29514498	8753.7000
0.29662071	8709.1000
0.29810381	8664.9000
0.29959433	8621.2000
0.30109230	8578.1000
0.30259776	8535.4000
0.30411075	8493.2000
0.30563130	8451.5000
0.30715946	8410.3000
0.30869526	8369.6000
0.31023873	8329.3000
0.31178993	8289.5000
0.31334888	8250.1000
0.31491562	8211.2000
0.31649020	8172.7000
0.31807265	8134.6000
0.31966301	8097.0000
0.32126133	8059.8000
0.32286764	8023.0000
0.32448197	7986.6000
0.32610438	7950.6000
0.32773491	7915.0000
0.32937358	7879.7000
0.33102045	7844.7000
0.33144831	7835.8000
0.33215172	8080.7000
0.33267555	8069.8000
0.33433893	8035.6000
0.33601062	8001.8000
0.33769068	7968.2000
0.33937913	7935.0000
0.34107602	7902.1000
0.34278140	7869.5000
0.34449531	7837.2000
0.34621779	7805.2000
0.34794888	7773.5000
0.34968862	7742.1000
0.35143706	7711.0000
0.35319425	7680.1000
0.35496022	7649.5000
0.35673502	7619.1000
0.35851870	7589.0000
0.36031129	7559.2000
0.36211285	7529.5000
0.36392341	7500.1000
0.36574303	7471.0000
0.36757174	7442.0000
0.36940960	7413.2000
0.37125665	7384.7000
0.37311293	7356.3000
0.37497850	7328.1000
0.37685339	7300.1000
0.37873766	7272.3000
0.38063135	7244.6000
0.38253450	7217.1000
0.38444718	7189.7000
0.38636941	7162.5000
0.38830126	7135.4000
0.39024276	7108.5000
0.39219398	7081.7000
0.39415495	7055.0000
0.39612572	7028.4000
0.39810635	7001.9000
0.40009688	6975.5000
0.40209737	6949.2000
0.40410785	6923.0000
0.40612839	6896.9000
0.40815904	6870.9000
0.41019983	6844.9000
0.41225083	6819.0000
0.41431208	6793.2000
0.41572967	6775.5000
0.41638364	7092.4000
0.41687033	7086.1000
0.41846556	7065.7000
0.42055789	7039.1000
0.42266068	7012.6000
0.42477398	6986.1000
0.42689785	6959.6000
0.42903234	6933.1000
0.43117750	6906.7000
0.43333339	6880.3000
0.43550006	6853.9000
0.43767756	6827.5000
0.43986595	6801.1000
0.44206528	6774.8000
0.44427560	6748.4000
0.44649698	6722.0000
0.44872947	6695.6000
0.45097311	6669.2000
0.45322798	6642.8000
0.45549412	6616.4000
0.45777159	6589.9000
0.46006045	6563.5000
0.46236075	6536.9000
0.46467255	6510.4000
0.46699592	6483.8000
0.46933090	6457.1000
0.47167755	6430.4000
0.47403594	6403.6000
0.47640612	6376.8000
0.47878815	6349.9000
0.48118209	6323.0000
0.48358800	6296.0000
0.48600594	6268.9000
0.48843597	6241.8000
0.49087815	6214.7000
0.49333254	6187.4000
0.49579920	6160.1000
0.49827820	6132.7000
0.50076959	6105.2000
0.50327344	6077.7000
0.50578980	6050.1000
0.50831875	6022.4000
0.51086035	5994.7000
0.51341465	5966.9000
0.51598172	5939.0000
0.51856163	5911.1000
0.52115444	5883.1000
0.52376021	5855.1000
0.52637901	5827.0000
0.52901091	5798.8000
0.53165596	5770.6000
0.53431424	5742.3000
0.53698581	5714.0000
0.53967074	5685.6000
0.54236910	5657.1000
0.54508094	5628.6000
0.54780635	5600.1000
0.55054538	5571.5000
0.55329810	5542.8000
0.55606460	5514.1000
0.55884492	5485.4000
0.56163914	5456.6000
0.56444734	5427.7000
0.56726958	5398.9000
0.57010592	5370.0000
0.57295645	5341.0000
0.57582123	5312.0000
0.57870034	5283.0000
0.58159384	5254.0000
0.58450181	5224.9000
0.58742432	5195.8000
0.59036144	5166.7000
0.59331325	5137.5000
0.59627982	5108.3000
0.59926122	5079.2000
0.60225752	5050.0000
0.60526881	5020.8000
0.60829515	4991.5000
0.61133663	4962.3000
0.61439331	4933.1000
0.61746528	4903.9000
0.62055260	4874.6000
0.62365537	4845.3000
0.62677364	4816.0000
0.62990751	4786.6000
0.63305705	4757.2000
0.63622234	4727.8000
0.63940345	4698.4000
0.64260046	4669.0000
0.64581347	4639.6000
0.64904253	4610.2000
0.65228775	4580.7000
0.65554919	4551.3000
0.65882693	4521.9000
0.66212107	4492.6000
0.66543167	4463.2000
0.66875883	4433.9000
0.67210262	4404.6000
0.67546314	4375.3000
0.67884045	4346.1000
0.68223466	4316.9000
0.68564583	4287.8000
0.68907406	4258.7000
0.69251943	4229.6000
0.69598202	4200.6000
0.69946194	4171.7000
0.70295924	4142.9000
0.70647404	4114.0000
0.71000641	4085.1000
0.71355644	4056.3000
0.71712423	4027.6000
0.72070985	3998.9000
0.72431340	3970.3000
0.72793496	3941.9000
0.73157464	3913.5000
0.73523251	3885.2000
0.73890867	3857.0000
0.74260322	3828.9000
0.74631623	3800.9000
0.75004781	3773.0000
0.75379805	3745.2000
0.75756704	3717.5000
0.76135488	3689.9000
0.76516165	3662.4000
0.76898746	3635.1000
0.77283240	3607.8000
0.77669656	3580.7000
0.78058004	3553.7000
0.78448294	3526.8000
0.78840536	3500.0000
0.79234738	3473.4000
0.79630912	3446.9000
0.80029067	3420.5000
0.80429212	3394.3000
0.80831358	3368.2000
0.81235515	3342.2000
0.81641693	3316.4000
0.82049901	3290.7000
0.82460150	3265.1000
0.82872451	3239.7000
0.83286813	3214.4000
0.83703248	3189.3000
0.84121764	3164.3000
0.84542373	3139.4000
0.84965084	3114.7000
0.85389910	3090.1000
0.85816859	3065.7000
0.86245944	3041.4000
0.86677173	3017.3000
0.87110559	2993.3000
0.87546112	2969.5000
0.87983843	2945.8000
0.88423762	2922.3000
0.88865881	2898.9000
0.89310210	2875.7000
0.89756761	2852.6000
0.90205545	2829.7000
0.90656573	2806.9000
0.91109856	2784.3000
0.91565405	2761.8000
0.92023232	2739.5000
0.92483348	2717.4000
0.92945765	2695.3000
0.93410494	2673.5000
0.93877546	2651.8000
0.94346934	2630.2000
0.94818668	2608.8000
0.95292762	2587.6000
0.95769226	2566.5000
0.96248072	2545.6000
0.96729312	2524.8000
0.97212959	2504.1000
0.97699023	2483.7000
0.98187519	2463.3000
0.98678456	2443.1000
0.99171848	2423.1000
0.99667708	2403.2000
1.0016605	2381.5000
1.0066688	2356.1000
1.0117021	2331.0000
1.0167606	2306.2000
1.0218444	2281.7000
1.0269536	2257.4000
1.0320884	2233.4000
1.0372489	2209.7000
1.0424351	2186.3000
1.0476473	2163.1000
1.0528855	2140.1000
1.0581499	2117.5000
1.0634407	2095.1000
1.0687579	2072.9000
1.0741017	2051.0000
1.0794722	2029.3000
1.0848695	2007.9000
1.0902939	1986.7000
1.0957454	1965.8000
1.1012241	1945.1000
1.1067302	1924.6000
1.1122639	1904.4000
1.1178252	1884.4000
1.1234143	1864.6000
1.1290314	1845.0000
1.1346765	1825.7000
1.1403499	1806.6000
1.1460517	1787.7000
1.1517819	1769.0000
1.1575408	1750.5000
1.1633285	1732.2000
1.1691452	1714.1000
1.1749909	1696.0000
1.1808659	1677.9000
1.1867702	1660.0000
1.1927040	1642.4000
1.1986676	1624.9000
1.2046609	1607.6000
1.2106842	1590.5000
1.2167376	1573.6000
1.2228213	1556.9000
1.2289354	1540.4000
1.2350801	1524.1000
1.2412555	1508.0000
1.2474618	1492.0000
1.2536991	1476.2000
1.2599676	1460.6000
1.2662674	1445.2000
1.2725988	1430.0000
1.2789618	1414.9000
1.2853566	1400.0000
1.2917833	1385.3000
1.2947290	1378.6000
1.2950709	5305.7000
1.2982423	5272.8000
1.3047335	5206.4000
1.3112571	5140.9000
1.3178134	5076.2000
1.3244025	5012.4000
1.3310245	4949.3000
1.3321988	4938.2000
1.3328011	7431.1000
1.3376796	7361.6000
1.3443680	7267.9000
1.3510899	7175.4000
1.3578453	7084.0000
1.3646345	6993.9000
1.3714577	6904.9000
1.3783150	6817.0000
1.3852066	6730.3000
1.3921326	6644.7000
1.3990933	6560.3000
1.4060887	6476.9000
1.4131192	6394.5000
1.4201848	6313.3000
1.4272857	6233.1000
1.4344221	6153.9000
1.4415942	6075.7000
1.4488022	5998.6000
1.4560462	5922.4000
1.4633265	5847.3000
1.4706431	5773.1000
1.4779963	5699.8000
1.4853863	5627.5000
1.4928132	5556.2000
1.5002773	5485.7000
1.5077787	5416.2000
1.5153176	5347.5000
1.5228942	5279.8000
1.5305086	5212.9000
1.5381612	5146.9000
1.5458520	5081.7000
1.5535812	5017.3000
1.5613491	4953.8000
1.5691559	4891.1000
1.5770017	4829.2000
1.5848867	4768.1000
1.5928111	4707.8000
1.6007752	4648.3000
1.6087790	4589.5000
1.6168229	4531.5000
1.6249070	4474.3000
1.6330316	4417.7000
1.6411967	4361.9000
1.6494027	4306.8000
1.6576497	4252.5000
1.6659380	4198.8000
1.6740015	4147.4000
1.6742677	4145.7000
1.6771986	4838.3000
1.6826390	4797.0000
1.6910522	4734.0000
1.6995075	4671.9000
1.7080050	4610.5000
1.7165450	4550.0000
1.7251278	4490.3000
1.7337534	4431.4000
1.7424222	4373.2000
1.7511343	4315.7000
1.7598899	4259.6000
1.7686894	4206.7000
1.7775328	4154.7000
1.7864205	4103.4000
1.7953526	4053.0000
1.8043294	4003.4000
1.8133510	3954.5000
1.8224178	3906.4000
1.8315299	3859.0000
1.8399858	3815.9000
1.8406875	3812.3000
1.8436141	4063.3000
1.8498909	4028.9000
1.8591404	3979.1000
1.8684361	3930.1000
1.8777783	3881.8000
1.8871672	3834.1000
1.8966030	3787.2000
1.9060860	3741.0000
1.9156165	3695.3000
1.9251945	3650.3000
1.9348205	3606.3000
1.9444946	3564.0000
1.9542171	3522.4000
1.9639882	3481.3000
1.9738081	3441.0000
1.9836772	3401.2000
1.9935955	3362.0000
2.0035635	3323.4000
2.0135813	3285.4000
2.0236492	3247.9000
2.0337675	3210.9000
2.0432385	3177.0000
2.0439363	3174.5000
2.0503613	3301.2000
2.0541560	3287.4000
2.0644268	3250.6000
2.0747489	3214.2000
2.0851227	3178.4000
2.0955483	3143.0000
2.1060260	3108.1000
2.1165562	3073.6000
2.1271389	3039.6000
2.1377746	3006.0000
2.1484635	2972.8000
2.1592058	2940.2000
2.1700018	2908.0000
2.1808519	2876.0000
2.1917561	2843.8000
2.2027149	2812.0000
2.2137285	2780.6000
2.2247971	2749.5000
2.2359211	2718.9000
2.2471007	2688.5000
2.2583362	2658.6000
2.2696279	2628.9000
2.2809760	2599.7000
2.2923809	2570.7000
2.3038428	2542.1000
2.3153620	2513.8000
2.3269388	2485.9000
2.3385735	2458.2000
2.3502664	2430.9000
2.3620177	2403.9000
2.3738278	2377.1000
2.3856970	2350.7000
2.3976254	2324.5000
2.4096136	2298.3000
2.4216616	2272.4000
2.4337699	2246.8000
2.4459388	2221.5000
2.4581685	2196.5000
2.4704593	2171.7000
2.4828116	2147.2000
2.4952257	2123.0000
2.5077018	2099.1000
2.5202403	2075.4000
2.5328415	2052.0000
2.5455057	2028.9000
2.5582333	2006.0000
2.5710244	1983.3000
2.5838796	1961.0000
2.5967990	1938.6000
2.6097829	1916.3000
2.6228319	1894.3000
2.6359460	1872.5000
2.6491257	1851.0000
2.6623714	1829.8000
2.6756832	1808.5000
2.6890617	1787.4000
2.7025070	1766.5000
2.7160195	1746.0000
2.7295996	1725.6000
2.7432476	1705.5000
2.7569638	1685.6000
2.7707486	1666.0000
2.7846024	1646.6000
2.7985254	1627.5000
2.8125180	1608.6000
2.8265806	1589.9000
2.8407135	1571.4000
2.8549171	1553.2000
2.8691917	1535.1000
2.8835376	1517.4000
2.8979553	1499.7000
2.9124451	1482.1000
2.9270073	1464.7000
2.9416424	1447.5000
2.9563506	1430.6000
2.9711323	1413.8000
2.9859880	1397.3000
3.0009179	1380.8000
3.0159225	1363.3000
3.0310021	1345.9000
3.0461571	1328.8000
3.0613879	1312.0000
3.0766949	1295.3000
3.0920783	1278.9000
3.1075387	1262.7000
3.1230764	1246.7000
3.1386918	1231.0000
3.1543853	1215.4000
3.1701572	1200.1000
3.1860080	1185.0000
3.2019380	1170.1000
3.2179477	1155.3000
3.2340374	1140.8000
3.2502076	1126.5000
3.2664587	1112.4000
3.2827910	1098.4000
3.2992049	1084.7000
3.3157009	1071.1000
3.3322794	1057.7000
3.3489408	1044.5000
3.3656856	1031.2000
3.3825140	1018.1000
3.3994265	1005.1000
3.4164237	992.33000
3.4335058	979.72000
3.4506733	967.27000
3.4679267	955.00000
3.4852663	942.88000
3.5026927	930.94000
3.5202061	919.15000
3.5378072	907.52000
3.5554962	896.05000
3.5732737	884.73000
3.5911400	873.57000
3.6090957	862.55000
3.6271412	851.69000
3.6452769	840.97000
3.6635033	830.39000
3.6818208	819.95000
3.7002299	809.52000
3.7187311	799.21000
3.7373247	789.04000
3.7560114	779.00000
3.7747914	769.10000
3.7936654	759.33000
3.8126337	749.70000
3.8316969	740.19000
3.8508554	730.81000
3.8701096	721.56000
3.8894602	712.43000
3.9089075	703.42000
3.9284520	694.53000
3.9480943	685.76000
3.9678347	677.11000
3.9876739	668.58000
4.0550240	640.75000
4.3348210	540.85000
4.6339240	457.16000
4.9536640	387.02000
5.2954670	328.14000
5.6608550	278.41000
6.0514530	235.32000
6.4690040	199.13000
6.9153650	168.82000
7.3925250	143.24000
7.6342980	132.20000
7.7511500	127.31000
7.7823100	126.05000
7.8290510	350.32000
7.9026090	340.28000
7.9459020	334.55000
8.4089880	283.55000
8.4478900	280.09000
8.5376970	272.38000
8.5720190	269.52000
8.6235030	368.04000
8.7522120	352.49000
8.8648840	339.63000
9.0005710	326.17000
9.0307940	323.32000
9.0367540	322.75000
9.0910290	366.97000
9.2267160	353.86000
9.6539190	316.48000
10.320040	266.33000
11.032120	222.28000
11.793340	186.24000
12.607080	156.21000
13.476970	131.14000
14.406880	110.21000
15.400950	92.703000
16.463620	77.811000
17.599610	65.291000
18.813980	54.698000
20.112150	45.828000
21.499880	38.442000
22.983380	32.285000
24.569230	27.147000
26.264500	22.855000
28.076760	19.122000
30.014050	15.980000
32.085020	13.373000
34.298890	11.201000
36.665510	9.3779000
39.195430	7.8549000
41.899920	6.5608000
44.791010	5.4880000
47.881590	4.5972000
51.185420	3.8584000
52.712730	3.5741000
53.519560	3.4361000
53.734710	3.4006000
54.057440	16.382000
54.717210	15.891000
54.864270	15.785000
58.492700	13.417000
62.528700	11.296000
66.843180	9.5056000
71.455360	7.9986000
76.385780	6.7286000
81.656400	5.6561000
87.290690	4.7441000
93.313740	3.9827000
99.752390	3.3469000
106.63530	2.8158000
113.99310	2.3641000
121.85870	1.9868000
130.26690	1.6726000
139.25530	1.4107000
148.86400	1.1926000
159.13560	1.0105000
170.11590	0.85857000
181.85390	0.73169000
194.40180	0.62565000
207.81560	0.53693000
222.15480	0.46263000
237.48350	0.40073000
253.86990	0.34952000
271.38690	0.30625000
290.11260	0.26963000
310.13040	0.23858000
331.52940	0.21218000
354.40490	0.18968000
378.85880	0.17044000
405.00010	0.15395000
432.94510	0.13975000
