# Supplementary material for: Solving self-absorption in fluorescence
Source: IUCrJ. 2019 May 10;6(Pt 4):586–602. doi: 10.1107/S2052252519005128 (PMC6608621; doi:10.1107/S2052252519005128)
Supplement: Supplementary file 1 [file m-06-00586-sup1.zip › SeAFFluX_package_v2/ffast_files/67.csv]

ENERGY	MU_RHO
0.010690000	7039.2000
0.011427610	7283.1000
0.012216120	7559.6000
0.013059030	7870.1000
0.013960100	8216.2000
0.014923350	8599.5000
0.015953060	9021.5000
0.017053820	9483.1000
0.018230530	9985.1000
0.019488440	10528.000
0.019894000	10703.000
0.020198500	10835.000
0.020279700	10871.000
0.020401500	321370.00
0.020706000	302910.00
0.020833140	295610.00
0.022270630	227140.00
0.023807300	174640.00
0.025450010	134230.00
0.027206060	103870.00
0.029083270	81485.000
0.031090020	65200.000
0.033235230	53485.000
0.035528460	45140.000
0.037979930	39258.000
0.040600540	35165.000
0.043401980	32368.000
0.046396710	30509.000
0.049598090	29328.000
0.050176000	29177.000
0.050944000	29000.000
0.051148800	28957.000
0.051456000	29040.000
0.052224000	28905.000
0.053020350	28787.000
0.056678760	28462.000
0.060589590	28387.000
0.064770280	28485.000
0.069239420	28698.000
0.074016950	27892.000
0.079124110	27010.000
0.084583680	26095.000
0.090419950	25140.000
0.096658930	24141.000
0.10000000	23615.000
0.10050000	23537.000
0.10100250	23459.000
0.10150751	23380.000
0.10201505	23301.000
0.10252513	23222.000
0.10303775	23143.000
0.10355294	23063.000
0.10407070	22983.000
0.10459106	22903.000
0.10511401	22823.000
0.10563958	22742.000
0.10616778	22662.000
0.10669862	22581.000
0.10723211	22500.000
0.10776827	22418.000
0.10830712	22337.000
0.10884865	22255.000
0.10939289	22173.000
0.10993986	22091.000
0.11048956	22008.000
0.11104201	21926.000
0.11159722	21843.000
0.11215520	21760.000
0.11271598	21677.000
0.11327956	21594.000
0.11384596	21510.000
0.11441519	21427.000
0.11498726	21343.000
0.11556220	21259.000
0.11614001	21175.000
0.11672071	21090.000
0.11730431	21006.000
0.11789083	20921.000
0.11848029	20836.000
0.11907269	20751.000
0.11966805	20666.000
0.12026639	20581.000
0.12086772	20496.000
0.12147206	20410.000
0.12207942	20325.000
0.12268982	20239.000
0.12330327	20153.000
0.12391979	20067.000
0.12453939	19981.000
0.12516208	19895.000
0.12578789	19809.000
0.12641683	19722.000
0.12704892	19636.000
0.12768416	19549.000
0.12832258	19463.000
0.12896419	19376.000
0.12960902	19289.000
0.13025706	19202.000
0.13090835	19115.000
0.13156289	19028.000
0.13222070	18941.000
0.13288181	18854.000
0.13354621	18767.000
0.13421395	18680.000
0.13488502	18592.000
0.13555944	18505.000
0.13623724	18418.000
0.13691842	18330.000
0.13760302	18243.000
0.13829103	18155.000
0.13898249	18068.000
0.13967740	17980.000
0.14037579	17893.000
0.14107766	17805.000
0.14178305	17718.000
0.14249197	17630.000
0.14320443	17543.000
0.14392045	17455.000
0.14464005	17368.000
0.14536325	17280.000
0.14609007	17193.000
0.14682052	17106.000
0.14755462	17018.000
0.14829239	16931.000
0.14903386	16844.000
0.14977903	16756.000
0.15052792	16669.000
0.15128056	16582.000
0.15203696	16495.000
0.15279715	16408.000
0.15356113	16321.000
0.15432894	16234.000
0.15510058	16147.000
0.15587609	16060.000
0.15665547	15973.000
0.15743875	15887.000
0.15822594	15800.000
0.15901707	15714.000
0.15981215	15628.000
0.16061121	15541.000
0.16093012	15507.000
0.16106987	38114.000
0.16141427	37490.000
0.16222134	36092.000
0.16303245	34772.000
0.16384761	33525.000
0.16466685	32348.000
0.16549018	31236.000
0.16631763	30185.000
0.16714922	29192.000
0.16798497	28253.000
0.16882489	27365.000
0.16966902	26525.000
0.17051736	25730.000
0.17136995	24978.000
0.17222680	24265.000
0.17308793	23590.000
0.17395337	22951.000
0.17482314	22344.000
0.17569726	21769.000
0.17657574	21223.000
0.17745862	20706.000
0.17834591	20221.000
0.17923764	19770.000
0.18013383	19348.000
0.18103450	18953.000
0.18193967	18583.000
0.18284937	18236.000
0.18376362	17908.000
0.18468244	17600.000
0.18560585	17308.000
0.18653388	17032.000
0.18746655	16770.000
0.18840388	16521.000
0.18934590	16284.000
0.19029263	16059.000
0.19124409	15843.000
0.19220031	15637.000
0.19316131	15439.000
0.19412712	15249.000
0.19509776	15067.000
0.19607325	14892.000
0.19705361	14723.000
0.19803888	14559.000
0.19902907	14402.000
0.20002422	14249.000
0.20102434	14102.000
0.20202946	13959.000
0.20303961	13820.000
0.20405481	13685.000
0.20507508	13553.000
0.20610046	13426.000
0.20713096	13301.000
0.20816661	13180.000
0.20920745	13061.000
0.21025348	12945.000
0.21130475	12832.000
0.21236128	12721.000
0.21342308	12613.000
0.21449020	12507.000
0.21556265	12402.000
0.21664046	12300.000
0.21772366	12200.000
0.21881228	12102.000
0.21990634	12005.000
0.22100588	11910.000
0.22211090	11817.000
0.22322146	11725.000
0.22433757	11635.000
0.22545925	11546.000
0.22658655	11458.000
0.22771948	11372.000
0.22885808	11287.000
0.23000237	11203.000
0.23115238	11120.000
0.23230814	11039.000
0.23346969	10958.000
0.23463703	10879.000
0.23581022	10801.000
0.23698927	10724.000
0.23817422	10647.000
0.23936509	10572.000
0.24056191	10498.000
0.24176472	10425.000
0.24297355	10352.000
0.24418841	10280.000
0.24540936	10210.000
0.24663640	10140.000
0.24786959	10071.000
0.24910893	10002.000
0.25035448	9934.9000
0.25160625	9868.1000
0.25286428	9802.2000
0.25412860	9737.0000
0.25539925	9672.5000
0.25667624	9608.8000
0.25795962	9545.8000
0.25924942	9483.5000
0.26054567	9421.9000
0.26184840	9361.0000
0.26315764	9300.7000
0.26447343	9241.2000
0.26579579	9182.2000
0.26712477	9124.0000
0.26846040	9066.4000
0.26980270	9009.4000
0.27115171	8953.0000
0.27250747	8897.3000
0.27387001	8842.2000
0.27523936	8787.7000
0.27661556	8733.8000
0.27799863	8680.5000
0.27938863	8627.7000
0.28078557	8575.6000
0.28218950	8524.0000
0.28360044	8473.0000
0.28501845	8422.6000
0.28644354	8372.8000
0.28787576	8323.4000
0.28931514	8274.7000
0.29076171	8226.5000
0.29221552	8178.8000
0.29367660	8131.6000
0.29514498	8085.0000
0.29662071	8038.9000
0.29810381	7993.3000
0.29959433	7948.2000
0.30109230	7903.7000
0.30259776	7859.6000
0.30411075	7816.0000
0.30563130	7773.0000
0.30629770	7754.3000
0.30690231	8705.8000
0.30715946	8698.5000
0.30869526	8655.0000
0.31023873	8612.0000
0.31178993	8569.5000
0.31334888	8527.5000
0.31491562	8485.9000
0.31649020	8444.7000
0.31807265	8404.1000
0.31966301	8363.8000
0.32126133	8324.0000
0.32286764	8284.6000
0.32448197	8245.7000
0.32610438	8207.1000
0.32773491	8169.0000
0.32937358	8131.3000
0.33102045	8094.0000
0.33267555	8057.1000
0.33433893	8020.6000
0.33601062	7984.4000
0.33769068	7948.7000
0.33937913	7913.3000
0.34107602	7878.2000
0.34278140	7843.5000
0.34311527	7836.7000
0.34388471	8067.8000
0.34449531	8055.6000
0.34621779	8021.6000
0.34794888	7987.8000
0.34968862	7954.4000
0.35143706	7921.3000
0.35319425	7888.5000
0.35496022	7855.9000
0.35673502	7823.7000
0.35851870	7791.7000
0.36031129	7760.0000
0.36211285	7728.6000
0.36392341	7697.4000
0.36574303	7666.5000
0.36757174	7635.9000
0.36940960	7605.4000
0.37125665	7575.2000
0.37311293	7545.3000
0.37497850	7515.5000
0.37685339	7486.0000
0.37873766	7456.7000
0.38063135	7427.5000
0.38253450	7398.6000
0.38444718	7369.9000
0.38636941	7341.3000
0.38830126	7313.0000
0.39024276	7284.7000
0.39219398	7256.7000
0.39415495	7228.8000
0.39612572	7201.0000
0.39810635	7173.4000
0.40009688	7146.0000
0.40209737	7118.6000
0.40410785	7091.4000
0.40612839	7064.3000
0.40815904	7037.3000
0.41019983	7010.4000
0.41225083	6983.6000
0.41431208	6956.9000
0.41638364	6930.3000
0.41846556	6903.8000
0.42055789	6877.3000
0.42266068	6851.0000
0.42477398	6824.7000
0.42689785	6798.4000
0.42903234	6772.2000
0.43117750	6746.1000
0.43333339	6720.0000
0.43505516	6699.3000
0.43550006	6693.9000
0.43634484	6988.6000
0.43767756	6972.1000
0.43986595	6945.3000
0.44206528	6918.5000
0.44427560	6891.7000
0.44649698	6865.0000
0.44872947	6838.3000
0.45097311	6811.5000
0.45322798	6784.8000
0.45549412	6758.1000
0.45777159	6731.4000
0.46006045	6704.7000
0.46236075	6678.0000
0.46467255	6651.3000
0.46699592	6624.6000
0.46933090	6597.8000
0.47167755	6571.1000
0.47403594	6544.3000
0.47640612	6517.5000
0.47878815	6490.7000
0.48118209	6463.8000
0.48358800	6436.9000
0.48600594	6409.9000
0.48843597	6383.0000
0.49087815	6355.9000
0.49333254	6328.8000
0.49579920	6301.7000
0.49827820	6274.4000
0.50076959	6247.2000
0.50327344	6219.9000
0.50578980	6192.5000
0.50831875	6165.1000
0.51086035	6137.6000
0.51341465	6110.0000
0.51598172	6082.4000
0.51856163	6054.8000
0.52115444	6027.0000
0.52376021	5999.2000
0.52637901	5971.4000
0.52901091	5943.5000
0.53165596	5915.5000
0.53431424	5887.5000
0.53698581	5859.5000
0.53967074	5831.3000
0.54236910	5803.1000
0.54508094	5774.9000
0.54780635	5746.6000
0.55054538	5718.2000
0.55329810	5689.8000
0.55606460	5661.4000
0.55884492	5632.9000
0.56163914	5604.3000
0.56444734	5575.7000
0.56726958	5547.1000
0.57010592	5518.4000
0.57295645	5489.7000
0.57582123	5460.9000
0.57870034	5432.1000
0.58159384	5403.2000
0.58450181	5374.3000
0.58742432	5345.4000
0.59036144	5316.5000
0.59331325	5287.5000
0.59627982	5258.5000
0.59926122	5229.4000
0.60225752	5200.4000
0.60526881	5171.3000
0.60829515	5142.2000
0.61133663	5113.1000
0.61439331	5083.9000
0.61746528	5054.8000
0.62055260	5025.6000
0.62365537	4996.5000
0.62677364	4967.3000
0.62990751	4938.1000
0.63305705	4908.9000
0.63622234	4879.8000
0.63940345	4850.6000
0.64260046	4821.4000
0.64581347	4792.3000
0.64904253	4763.1000
0.65228775	4733.9000
0.65554919	4704.7000
0.65882693	4675.4000
0.66212107	4646.2000
0.66543167	4616.9000
0.66875883	4587.7000
0.67210262	4558.4000
0.67546314	4529.2000
0.67884045	4500.0000
0.68223466	4470.8000
0.68564583	4441.6000
0.68907406	4412.4000
0.69251943	4383.3000
0.69598202	4354.2000
0.69946194	4325.1000
0.70295924	4296.1000
0.70647404	4267.2000
0.71000641	4238.3000
0.71355644	4209.4000
0.71712423	4180.6000
0.72070985	4151.8000
0.72431340	4123.2000
0.72793496	4094.6000
0.73157464	4066.0000
0.73523251	4037.6000
0.73890867	4009.1000
0.74260322	3980.6000
0.74631623	3952.3000
0.75004781	3924.0000
0.75379805	3895.8000
0.75756704	3867.7000
0.76135488	3839.7000
0.76516165	3811.8000
0.76898746	3784.0000
0.77283240	3756.3000
0.77669656	3728.7000
0.78058004	3701.2000
0.78448294	3673.9000
0.78840536	3646.6000
0.79234738	3619.4000
0.79630912	3592.4000
0.80029067	3565.5000
0.80429212	3538.7000
0.80831358	3512.0000
0.81235515	3485.5000
0.81641693	3459.1000
0.82049901	3432.8000
0.82460150	3406.6000
0.82872451	3380.6000
0.83286813	3354.7000
0.83703248	3328.9000
0.84121764	3303.3000
0.84542373	3277.8000
0.84965084	3252.5000
0.85389910	3227.3000
0.85816859	3202.2000
0.86245944	3177.3000
0.86677173	3152.5000
0.87110559	3127.8000
0.87546112	3103.3000
0.87983843	3079.0000
0.88423762	3054.8000
0.88865881	3030.7000
0.89310210	3006.8000
0.89756761	2983.1000
0.90205545	2959.5000
0.90656573	2936.0000
0.91109856	2912.7000
0.91565405	2889.5000
0.92023232	2866.5000
0.92483348	2843.7000
0.92945765	2820.9000
0.93410494	2798.4000
0.93877546	2776.0000
0.94346934	2753.7000
0.94818668	2731.6000
0.95292762	2709.7000
0.95769226	2687.9000
0.96248072	2666.3000
0.96729312	2644.8000
0.97212959	2623.4000
0.97699023	2602.2000
0.98187519	2581.2000
0.98678456	2560.3000
0.99171848	2539.6000
0.99667708	2519.0000
1.0016605	2496.3000
1.0066688	2469.5000
1.0117021	2443.0000
1.0167606	2416.8000
1.0218444	2390.9000
1.0269536	2365.3000
1.0320884	2340.0000
1.0372489	2315.0000
1.0424351	2290.3000
1.0476473	2265.8000
1.0528855	2241.6000
1.0581499	2217.7000
1.0634407	2194.1000
1.0687579	2170.7000
1.0741017	2147.6000
1.0794722	2124.7000
1.0848695	2102.2000
1.0902939	2079.8000
1.0957454	2057.8000
1.1012241	2035.9000
1.1067302	2014.4000
1.1122639	1993.0000
1.1178252	1971.9000
1.1234143	1951.1000
1.1290314	1930.5000
1.1346765	1910.1000
1.1403499	1889.9000
1.1460517	1870.0000
1.1517819	1850.3000
1.1575408	1830.8000
1.1633285	1811.6000
1.1691452	1792.5000
1.1749909	1773.7000
1.1808659	1755.1000
1.1867702	1736.7000
1.1927040	1718.5000
1.1986676	1700.5000
1.2046609	1682.7000
1.2106842	1665.1000
1.2167376	1647.7000
1.2228213	1630.5000
1.2289354	1613.3000
1.2350801	1596.1000
1.2412555	1579.1000
1.2474618	1562.3000
1.2536991	1545.7000
1.2599676	1529.3000
1.2662674	1513.1000
1.2725988	1497.0000
1.2789618	1481.1000
1.2853566	1465.5000
1.2917833	1449.9000
1.2982423	1434.6000
1.3047335	1419.5000
1.3112571	1404.5000
1.3178134	1389.7000
1.3244025	1375.0000
1.3310245	1360.5000
1.3376796	1346.2000
1.3443680	1332.0000
1.3510899	1318.0000
1.3512135	1317.8000
1.3515865	5012.9000
1.3578453	4954.5000
1.3646345	4892.3000
1.3714577	4830.8000
1.3783150	4770.0000
1.3852066	4710.0000
1.3911646	4659.0000
1.3918353	7006.5000
1.3921326	7002.7000
1.3990933	6913.6000
1.4060887	6825.6000
1.4131192	6738.8000
1.4201848	6653.1000
1.4272857	6568.5000
1.4344221	6485.0000
1.4415942	6402.5000
1.4488022	6321.2000
1.4560462	6240.8000
1.4633265	6161.6000
1.4706431	6083.3000
1.4779963	6006.1000
1.4853863	5929.8000
1.4928132	5854.5000
1.5002773	5780.2000
1.5077787	5706.9000
1.5153176	5634.5000
1.5228942	5563.0000
1.5305086	5492.5000
1.5381612	5422.8000
1.5458520	5354.1000
1.5535812	5286.3000
1.5613491	5219.3000
1.5691559	5153.2000
1.5770017	5087.9000
1.5848867	5023.5000
1.5928111	4959.9000
1.6007752	4897.1000
1.6087790	4835.1000
1.6168229	4774.0000
1.6249070	4713.6000
1.6330316	4654.0000
1.6411967	4595.1000
1.6494027	4537.0000
1.6576497	4479.7000
1.6659380	4423.1000
1.6742677	4367.2000
1.6826390	4312.0000
1.6910522	4257.4000
1.6995075	4203.5000
1.7080050	4150.3000
1.7165450	4097.8000
1.7251278	4045.9000
1.7337534	3994.7000
1.7394239	3961.6000
1.7424222	4632.0000
1.7429760	4628.0000
1.7511343	4570.2000
1.7598899	4509.2000
1.7686894	4449.0000
1.7775328	4389.6000
1.7864205	4331.0000
1.7953526	4273.2000
1.8043294	4216.2000
1.8133510	4159.9000
1.8224178	4104.4000
1.8315299	4051.2000
1.8406875	4000.4000
1.8498909	3950.6000
1.8591404	3901.5000
1.8684361	3853.2000
1.8777783	3805.7000
1.8871672	3759.0000
1.8966030	3713.0000
1.9060860	3667.7000
1.9156165	3623.1000
1.9208002	3599.3000
1.9247997	3834.3000
1.9251945	3832.3000
1.9348205	3784.5000
1.9444946	3737.4000
1.9542171	3691.0000
1.9639882	3645.3000
1.9738081	3600.3000
1.9836772	3556.0000
1.9935955	3512.3000
2.0035635	3469.3000
2.0135813	3426.8000
2.0236492	3385.9000
2.0337675	3346.2000
2.0439363	3307.1000
2.0541560	3268.7000
2.0644268	3230.8000
2.0747489	3193.5000
2.0851227	3156.8000
2.0955483	3120.6000
2.1060260	3084.9000
2.1165562	3049.7000
2.1244052	3024.0000
2.1271389	3015.1000
2.1321947	3140.2000
2.1377746	3121.7000
2.1484635	3086.6000
2.1592058	3052.1000
2.1700018	3018.0000
2.1808519	2984.4000
2.1917561	2951.2000
2.2027149	2918.4000
2.2137285	2886.0000
2.2247971	2854.1000
2.2359211	2822.6000
2.2471007	2791.6000
2.2583362	2761.0000
2.2696279	2730.4000
2.2809760	2699.8000
2.2923809	2669.6000
2.3038428	2639.7000
2.3153620	2610.2000
2.3269388	2581.0000
2.3385735	2552.2000
2.3502664	2523.7000
2.3620177	2495.6000
2.3738278	2467.7000
2.3856970	2440.2000
2.3976254	2413.0000
2.4096136	2386.1000
2.4216616	2359.6000
2.4337699	2333.3000
2.4459388	2307.3000
2.4581685	2281.6000
2.4704593	2256.2000
2.4828116	2231.0000
2.4952257	2206.2000
2.5077018	2181.4000
2.5202403	2156.8000
2.5328415	2132.5000
2.5455057	2108.4000
2.5582333	2084.6000
2.5710244	2061.1000
2.5838796	2037.8000
2.5967990	2014.8000
2.6097829	1992.0000
2.6228319	1969.5000
2.6359460	1947.3000
2.6491257	1925.3000
2.6623714	1903.5000
2.6756832	1882.0000
2.6890617	1860.8000
2.7025070	1839.7000
2.7160195	1818.6000
2.7295996	1797.7000
2.7432476	1777.1000
2.7569638	1756.7000
2.7707486	1736.5000
2.7846024	1716.4000
2.7985254	1696.5000
2.8125180	1676.7000
2.8265806	1657.2000
2.8407135	1638.0000
2.8549171	1619.0000
2.8691917	1600.2000
2.8835376	1581.6000
2.8979553	1563.2000
2.9124451	1545.1000
2.9270073	1527.2000
2.9416424	1509.5000
2.9563506	1492.1000
2.9711323	1474.8000
2.9859880	1457.8000
3.0009179	1440.8000
3.0159225	1422.6000
3.0310021	1404.6000
3.0461571	1386.7000
3.0613879	1369.0000
3.0766949	1351.6000
3.0920783	1334.4000
3.1075387	1317.5000
3.1230764	1300.7000
3.1386918	1284.3000
3.1543853	1268.0000
3.1701572	1251.9000
3.1860080	1236.1000
3.2019380	1220.5000
3.2179477	1205.1000
3.2340374	1189.9000
3.2502076	1174.9000
3.2664587	1160.1000
3.2827910	1145.5000
3.2992049	1131.1000
3.3157009	1116.9000
3.3322794	1102.9000
3.3489408	1089.1000
3.3656856	1075.5000
3.3825140	1062.0000
3.3994265	1048.8000
3.4164237	1035.7000
3.4335058	1022.8000
3.4506733	1010.0000
3.4679267	997.45000
3.4852663	985.00000
3.5026927	972.48000
3.5202061	960.12000
3.5378072	947.94000
3.5554962	935.92000
3.5732737	924.06000
3.5911400	912.35000
3.6090957	900.81000
3.6271412	889.42000
3.6452769	878.19000
3.6635033	867.11000
3.6818208	856.17000
3.7002299	845.38000
3.7187311	834.74000
3.7373247	824.24000
3.7560114	813.88000
3.7747914	803.66000
3.7936654	793.58000
3.8126337	783.63000
3.8316969	773.81000
3.8508554	764.08000
3.8701096	754.37000
3.8894602	744.80000
3.9089075	735.35000
3.9284520	726.02000
3.9480943	716.83000
3.9678347	707.75000
3.9876739	698.80000
4.0550240	669.62000
4.3348210	565.31000
4.6339240	477.56000
4.9536640	404.06000
5.2954670	342.40000
5.6608550	290.59000
6.0514530	246.36000
6.4690040	208.32000
6.9153650	176.46000
7.3925250	149.77000
7.9026090	126.98000
7.9096780	126.70000
8.0307450	122.03000
8.0630290	120.82000
8.1114560	333.56000
8.2325220	318.33000
8.4478900	293.46000
8.7394440	267.86000
8.8732110	257.61000
8.9088820	254.94000
8.9623890	348.13000
9.0307940	340.53000
9.0961560	333.48000
9.2063160	322.03000
9.3472290	308.09000
9.3848060	304.61000
9.4411710	346.13000
9.5820840	332.93000
9.6539190	326.48000
10.320040	274.34000
11.032120	230.80000
11.793340	194.28000
12.607080	163.22000
13.476970	137.08000
14.406880	115.16000
15.400950	96.794000
16.463620	81.332000
17.599610	68.235000
18.813980	57.252000
20.112150	47.970000
21.499880	40.240000
22.983380	33.794000
24.569230	28.416000
26.264500	23.921000
28.076760	20.013000
30.014050	16.722000
32.085020	13.991000
34.298890	11.724000
36.665510	9.8213000
39.195430	8.2298000
41.899920	6.8887000
44.791010	5.7622000
47.881590	4.8258000
51.185420	4.0488000
54.505340	3.4380000
54.717210	3.4038000
55.339610	3.3058000
55.562080	3.2717000
55.895790	15.569000
56.730050	15.004000
58.492700	13.902000
62.528700	11.716000
66.843180	9.8608000
71.455360	8.2992000
76.385780	6.9840000
81.656400	5.8720000
87.290690	4.9262000
93.313740	4.1364000
99.752390	3.4766000
106.63530	2.9253000
113.99310	2.4609000
121.85870	2.0680000
130.26690	1.7408000
139.25530	1.4681000
148.86400	1.2406000
159.13560	1.0509000
170.11590	0.89255000
181.85390	0.76024000
194.40180	0.64965000
207.81560	0.55711000
222.15480	0.47960000
237.48350	0.41461000
253.86990	0.36106000
271.38690	0.31608000
290.11260	0.27801000
310.13040	0.24571000
331.52940	0.21826000
354.40490	0.19486000
378.85880	0.17486000
405.00010	0.15771000
432.94510	0.14295000
