# Supplementary material for: Solving self-absorption in fluorescence
Source: IUCrJ. 2019 May 10;6(Pt 4):586–602. doi: 10.1107/S2052252519005128 (PMC6608621; doi:10.1107/S2052252519005128)
Supplement: Supplementary file 1 [file m-06-00586-sup1.zip › SeAFFluX_package_v2/ffast_files/68.csv]

ENERGY	MU_RHO
0.0043215000	7238.3000
0.0043860000	7163.2000
0.010690000	6646.7000
0.011427610	6854.8000
0.012216120	7094.9000
0.013059030	7368.3000
0.013960100	7676.3000
0.014923350	8020.3000
0.015953060	8402.0000
0.017053820	8822.8000
0.018230530	9284.0000
0.019488440	9785.8000
0.020833140	10328.000
0.022270630	10912.000
0.023807300	11536.000
0.025450010	12200.000
0.027206060	12902.000
0.028812000	13535.000
0.029083270	13641.000
0.029253000	13707.000
0.029370600	13752.000
0.029547000	208900.00
0.029988000	196000.00
0.031090020	168170.00
0.033235230	127700.00
0.035528460	97355.000
0.037979930	75159.000
0.040600540	59391.000
0.043401980	48441.000
0.046396710	40984.000
0.049598090	36002.000
0.053020350	32748.000
0.056678760	30688.000
0.058604000	29983.000
0.059501000	29720.000
0.059740200	29656.000
0.060099000	29692.000
0.060589590	29576.000
0.060996000	29488.000
0.064770280	28907.000
0.069239420	28614.000
0.074016950	28567.000
0.079124110	28678.000
0.084583680	28065.000
0.090419950	27099.000
0.096658930	26105.000
0.10000000	25585.000
0.10050000	25508.000
0.10100250	25430.000
0.10150751	25353.000
0.10201505	25274.000
0.10252513	25196.000
0.10303775	25118.000
0.10355294	25039.000
0.10407070	24960.000
0.10459106	24881.000
0.10511401	24801.000
0.10563958	24721.000
0.10616778	24641.000
0.10669862	24561.000
0.10723211	24481.000
0.10776827	24400.000
0.10830712	24319.000
0.10884865	24238.000
0.10939289	24156.000
0.10993986	24075.000
0.11048956	23993.000
0.11104201	23911.000
0.11159722	23828.000
0.11215520	23746.000
0.11271598	23663.000
0.11327956	23580.000
0.11384596	23496.000
0.11441519	23413.000
0.11498726	23329.000
0.11556220	23245.000
0.11614001	23161.000
0.11672071	23076.000
0.11730431	22992.000
0.11789083	22907.000
0.11848029	22822.000
0.11907269	22737.000
0.11966805	22651.000
0.12026639	22566.000
0.12086772	22480.000
0.12147206	22394.000
0.12207942	22307.000
0.12268982	22221.000
0.12330327	22134.000
0.12391979	22048.000
0.12453939	21961.000
0.12516208	21874.000
0.12578789	21786.000
0.12641683	21699.000
0.12704892	21611.000
0.12768416	21524.000
0.12832258	21436.000
0.12896419	21348.000
0.12960902	21259.000
0.13025706	21171.000
0.13090835	21082.000
0.13156289	20994.000
0.13222070	20905.000
0.13288181	20816.000
0.13354621	20727.000
0.13421395	20638.000
0.13488502	20549.000
0.13555944	20459.000
0.13623724	20370.000
0.13691842	20280.000
0.13760302	20191.000
0.13829103	20101.000
0.13898249	20011.000
0.13967740	19921.000
0.14037579	19831.000
0.14107766	19741.000
0.14178305	19651.000
0.14249197	19560.000
0.14320443	19470.000
0.14392045	19380.000
0.14464005	19289.000
0.14536325	19199.000
0.14609007	19108.000
0.14682052	19017.000
0.14755462	18927.000
0.14829239	18836.000
0.14903386	18745.000
0.14977903	18655.000
0.15052792	18564.000
0.15128056	18473.000
0.15203696	18382.000
0.15279715	18291.000
0.15356113	18201.000
0.15432894	18110.000
0.15510058	18019.000
0.15587609	17928.000
0.15665547	17837.000
0.15743875	17747.000
0.15822594	17656.000
0.15901707	17565.000
0.15981215	17475.000
0.16061121	17384.000
0.16141427	17293.000
0.16222134	17203.000
0.16303245	17112.000
0.16384761	17022.000
0.16466685	16931.000
0.16549018	16841.000
0.16631763	16751.000
0.16714922	16660.000
0.16751369	16621.000
0.16768632	28824.000
0.16798497	28532.000
0.16882489	27742.000
0.16966902	26993.000
0.17051736	26282.000
0.17136995	25608.000
0.17222680	24968.000
0.17308793	24361.000
0.17395337	23784.000
0.17482314	23235.000
0.17569726	22714.000
0.17657574	22218.000
0.17660087	22204.000
0.17679912	29549.000
0.17745862	28879.000
0.17834591	28022.000
0.17923764	27210.000
0.18013383	26440.000
0.18103450	25709.000
0.18193967	25016.000
0.18284937	24357.000
0.18376362	23732.000
0.18468244	23138.000
0.18560585	22577.000
0.18653388	22049.000
0.18746655	21550.000
0.18840388	21079.000
0.18934590	20634.000
0.19029263	20212.000
0.19124409	19813.000
0.19220031	19433.000
0.19316131	19073.000
0.19412712	18730.000
0.19509776	18405.000
0.19607325	18097.000
0.19705361	17807.000
0.19803888	17531.000
0.19902907	17270.000
0.20002422	17022.000
0.20102434	16786.000
0.20202946	16561.000
0.20303961	16346.000
0.20405481	16140.000
0.20507508	15942.000
0.20610046	15753.000
0.20713096	15570.000
0.20816661	15395.000
0.20920745	15225.000
0.21025348	15062.000
0.21130475	14903.000
0.21236128	14750.000
0.21342308	14602.000
0.21449020	14458.000
0.21556265	14318.000
0.21664046	14181.000
0.21772366	14049.000
0.21881228	13920.000
0.21990634	13793.000
0.22100588	13670.000
0.22211090	13550.000
0.22322146	13433.000
0.22433757	13317.000
0.22545925	13205.000
0.22658655	13094.000
0.22771948	12986.000
0.22885808	12880.000
0.23000237	12776.000
0.23115238	12673.000
0.23230814	12572.000
0.23346969	12473.000
0.23463703	12376.000
0.23581022	12280.000
0.23698927	12186.000
0.23817422	12093.000
0.23936509	12002.000
0.24056191	11911.000
0.24176472	11823.000
0.24297355	11735.000
0.24418841	11648.000
0.24540936	11563.000
0.24663640	11479.000
0.24786959	11396.000
0.24910893	11314.000
0.25035448	11233.000
0.25160625	11153.000
0.25286428	11074.000
0.25412860	10996.000
0.25539925	10918.000
0.25667624	10842.000
0.25795962	10767.000
0.25924942	10692.000
0.26054567	10619.000
0.26184840	10546.000
0.26315764	10474.000
0.26447343	10403.000
0.26579579	10332.000
0.26712477	10262.000
0.26846040	10194.000
0.26980270	10125.000
0.27115171	10058.000
0.27250747	9991.3000
0.27387001	9925.3000
0.27523936	9860.0000
0.27661556	9795.4000
0.27799863	9731.5000
0.27938863	9668.2000
0.28078557	9605.6000
0.28218950	9543.7000
0.28360044	9482.4000
0.28501845	9421.8000
0.28644354	9361.8000
0.28787576	9302.5000
0.28931514	9243.7000
0.29076171	9185.6000
0.29221552	9128.1000
0.29367660	9071.2000
0.29514498	9014.8000
0.29662071	8959.1000
0.29810381	8903.9000
0.29959433	8849.4000
0.30109230	8795.4000
0.30259776	8741.9000
0.30411075	8689.1000
0.30563130	8636.7000
0.30715946	8585.0000
0.30869526	8533.7000
0.31023873	8483.1000
0.31178993	8432.9000
0.31334888	8383.3000
0.31491562	8334.2000
0.31649020	8285.6000
0.31807265	8237.5000
0.31966301	8189.9000
0.32033919	9099.7000
0.32126133	9071.9000
0.32286764	9024.0000
0.32448197	8976.6000
0.32610438	8929.7000
0.32773491	8883.2000
0.32937358	8837.3000
0.33102045	8791.8000
0.33267555	8746.7000
0.33433893	8702.2000
0.33601062	8658.1000
0.33769068	8614.4000
0.33937913	8571.2000
0.34107602	8528.4000
0.34278140	8486.1000
0.34449531	8444.1000
0.34621779	8402.6000
0.34794888	8361.6000
0.34968862	8320.9000
0.35143706	8280.6000
0.35319425	8240.7000
0.35496022	8201.2000
0.35673502	8162.1000
0.35851870	8123.3000
0.36031129	8084.9000
0.36211285	8046.8000
0.36392341	8009.0000
0.36574303	7971.6000
0.36576056	7971.3000
0.36663944	8180.4000
0.36757174	8161.6000
0.36940960	8124.9000
0.37125665	8088.5000
0.37311293	8052.4000
0.37497850	8016.6000
0.37685339	7981.1000
0.37873766	7945.8000
0.38063135	7910.9000
0.38253450	7876.3000
0.38444718	7841.9000
0.38636941	7807.8000
0.38830126	7773.9000
0.39024276	7740.3000
0.39219398	7706.9000
0.39415495	7673.8000
0.39612572	7640.9000
0.39810635	7608.2000
0.40009688	7575.8000
0.40209737	7543.5000
0.40410785	7511.5000
0.40612839	7479.7000
0.40815904	7448.0000
0.41019983	7416.6000
0.41225083	7385.3000
0.41431208	7354.2000
0.41638364	7323.2000
0.41846556	7292.5000
0.42055789	7261.9000
0.42266068	7231.4000
0.42477398	7201.1000
0.42689785	7170.9000
0.42903234	7140.8000
0.43117750	7110.9000
0.43333339	7081.1000
0.43550006	7051.4000
0.43767756	7021.8000
0.43986595	6992.3000
0.44206528	6962.9000
0.44427560	6933.6000
0.44649698	6904.4000
0.44843083	6879.2000
0.44872947	6875.3000
0.44976915	7152.1000
0.45097311	7136.1000
0.45322798	7106.4000
0.45549412	7076.7000
0.45777159	7047.0000
0.46006045	7017.5000
0.46236075	6988.0000
0.46467255	6958.5000
0.46699592	6929.1000
0.46933090	6899.7000
0.47167755	6870.4000
0.47403594	6841.1000
0.47640612	6811.9000
0.47878815	6782.7000
0.48118209	6753.5000
0.48358800	6724.3000
0.48600594	6695.2000
0.48843597	6666.1000
0.49087815	6636.9000
0.49333254	6607.8000
0.49579920	6578.7000
0.49827820	6549.6000
0.50076959	6520.5000
0.50327344	6491.4000
0.50578980	6462.3000
0.50831875	6433.1000
0.51086035	6403.9000
0.51341465	6374.7000
0.51598172	6345.5000
0.51856163	6316.3000
0.52115444	6287.0000
0.52376021	6257.7000
0.52637901	6228.4000
0.52901091	6199.0000
0.53165596	6169.7000
0.53431424	6140.3000
0.53698581	6110.9000
0.53967074	6081.4000
0.54236910	6051.9000
0.54508094	6022.4000
0.54780635	5992.9000
0.55054538	5963.3000
0.55329810	5933.7000
0.55606460	5904.0000
0.55884492	5874.3000
0.56163914	5844.5000
0.56444734	5814.8000
0.56726958	5785.0000
0.57010592	5755.2000
0.57295645	5725.3000
0.57582123	5695.4000
0.57870034	5665.6000
0.58159384	5635.6000
0.58450181	5605.7000
0.58742432	5575.7000
0.59036144	5545.8000
0.59331325	5515.8000
0.59627982	5485.7000
0.59926122	5455.7000
0.60225752	5425.7000
0.60526881	5395.6000
0.60829515	5365.5000
0.61133663	5335.4000
0.61439331	5305.3000
0.61746528	5275.2000
0.62055260	5245.1000
0.62365537	5215.0000
0.62677364	5184.9000
0.62990751	5154.8000
0.63305705	5124.7000
0.63622234	5094.6000
0.63940345	5064.5000
0.64260046	5034.4000
0.64581347	5004.4000
0.64904253	4974.3000
0.65228775	4944.3000
0.65554919	4914.2000
0.65882693	4884.2000
0.66212107	4854.2000
0.66543167	4824.3000
0.66875883	4794.3000
0.67210262	4764.4000
0.67546314	4734.5000
0.67884045	4704.6000
0.68223466	4674.8000
0.68564583	4644.9000
0.68907406	4615.1000
0.69251943	4585.3000
0.69598202	4555.5000
0.69946194	4525.8000
0.70295924	4496.0000
0.70647404	4466.4000
0.71000641	4436.7000
0.71355644	4407.1000
0.71712423	4377.6000
0.72070985	4348.1000
0.72431340	4318.6000
0.72793496	4289.2000
0.73157464	4259.8000
0.73523251	4230.5000
0.73890867	4201.2000
0.74260322	4172.0000
0.74631623	4142.9000
0.75004781	4113.9000
0.75379805	4084.9000
0.75756704	4056.0000
0.76135488	4027.1000
0.76516165	3998.2000
0.76898746	3969.5000
0.77283240	3940.8000
0.77669656	3912.2000
0.78058004	3883.7000
0.78448294	3855.3000
0.78840536	3827.0000
0.79234738	3798.8000
0.79630912	3770.7000
0.80029067	3742.8000
0.80429212	3714.9000
0.80831358	3687.2000
0.81235515	3659.5000
0.81641693	3632.0000
0.82049901	3604.7000
0.82460150	3577.4000
0.82872451	3550.3000
0.83286813	3523.3000
0.83703248	3496.4000
0.84121764	3469.6000
0.84542373	3443.0000
0.84965084	3416.6000
0.85389910	3390.2000
0.85816859	3364.0000
0.86245944	3338.0000
0.86677173	3312.1000
0.87110559	3286.3000
0.87546112	3260.7000
0.87983843	3235.2000
0.88423762	3209.9000
0.88865881	3184.7000
0.89310210	3159.7000
0.89756761	3134.8000
0.90205545	3110.0000
0.90656573	3085.5000
0.91109856	3061.0000
0.91565405	3036.8000
0.92023232	3012.6000
0.92483348	2988.7000
0.92945765	2964.8000
0.93410494	2941.2000
0.93877546	2917.7000
0.94346934	2894.3000
0.94818668	2871.2000
0.95292762	2848.1000
0.95769226	2825.3000
0.96248072	2802.5000
0.96729312	2780.0000
0.97212959	2757.6000
0.97699023	2735.3000
0.98187519	2713.3000
0.98678456	2691.3000
0.99171848	2669.6000
0.99667708	2648.0000
1.0016605	2624.1000
1.0066688	2595.5000
1.0117021	2567.3000
1.0167606	2539.5000
1.0218444	2511.9000
1.0269536	2484.7000
1.0320884	2457.8000
1.0372489	2431.2000
1.0424351	2404.9000
1.0476473	2378.9000
1.0528855	2353.2000
1.0581499	2327.9000
1.0634407	2302.8000
1.0687579	2278.0000
1.0741017	2253.5000
1.0794722	2229.2000
1.0848695	2205.3000
1.0902939	2181.6000
1.0957454	2158.2000
1.1012241	2135.1000
1.1067302	2112.2000
1.1122639	2089.6000
1.1178252	2067.3000
1.1234143	2045.2000
1.1290314	2023.4000
1.1346765	2001.8000
1.1403499	1980.4000
1.1460517	1959.3000
1.1517819	1938.5000
1.1575408	1917.9000
1.1633285	1897.5000
1.1691452	1877.3000
1.1749909	1857.4000
1.1808659	1837.7000
1.1867702	1818.2000
1.1927040	1799.0000
1.1986676	1780.0000
1.2046609	1761.2000
1.2106842	1742.6000
1.2167376	1724.2000
1.2228213	1706.0000
1.2289354	1688.1000
1.2350801	1670.3000
1.2412555	1652.7000
1.2474618	1635.4000
1.2536991	1618.2000
1.2599676	1601.3000
1.2662674	1584.5000
1.2725988	1567.9000
1.2789618	1551.5000
1.2853566	1535.0000
1.2917833	1518.6000
1.2982423	1502.4000
1.3047335	1486.4000
1.3112571	1470.6000
1.3178134	1455.0000
1.3244025	1439.5000
1.3310245	1424.3000
1.3376796	1409.2000
1.3443680	1394.2000
1.3510899	1379.5000
1.3578453	1364.9000
1.3646345	1350.5000
1.3714577	1336.2000
1.3783150	1322.1000
1.3852066	1308.2000
1.3921326	1294.4000
1.3990933	1280.8000
1.4060887	1267.3000
1.4090970	1261.6000
1.4095029	4753.3000
1.4131192	4722.4000
1.4201848	4663.0000
1.4272857	4604.3000
1.4344221	4546.4000
1.4415942	4489.2000
1.4488022	4432.8000
1.4529192	4401.0000
1.4536808	6610.4000
1.4560462	6582.9000
1.4633265	6499.2000
1.4706431	6416.5000
1.4779963	6334.8000
1.4853863	6254.2000
1.4928132	6174.6000
1.5002773	6096.1000
1.5077787	6018.5000
1.5153176	5942.0000
1.5228942	5866.5000
1.5305086	5791.9000
1.5381612	5718.3000
1.5458520	5645.7000
1.5535812	5573.9000
1.5613491	5503.2000
1.5691559	5433.3000
1.5770017	5364.3000
1.5848867	5296.2000
1.5928111	5229.0000
1.6007752	5162.7000
1.6087790	5097.2000
1.6168229	5032.6000
1.6249070	4968.8000
1.6330316	4905.8000
1.6411967	4843.6000
1.6494027	4782.3000
1.6576497	4721.7000
1.6659380	4661.9000
1.6742677	4602.9000
1.6826390	4544.6000
1.6910522	4487.1000
1.6995075	4430.3000
1.7080050	4374.3000
1.7165450	4319.0000
1.7251278	4264.4000
1.7337534	4210.5000
1.7424222	4157.3000
1.7511343	4104.7000
1.7598899	4052.9000
1.7686894	4001.7000
1.7775328	3951.2000
1.7864205	3901.3000
1.7953526	3852.1000
1.8043294	3803.4000
1.8098795	3773.8000
1.8133510	4415.0000
1.8137205	4412.6000
1.8224178	4355.8000
1.8315299	4297.3000
1.8406875	4239.6000
1.8498909	4182.7000
1.8591404	4126.5000
1.8684361	4071.2000
1.8777783	4016.5000
1.8871672	3962.7000
1.8966030	3909.4000
1.9060860	3858.7000
1.9156165	3810.3000
1.9251945	3762.7000
1.9348205	3715.9000
1.9444946	3669.9000
1.9542171	3624.6000
1.9639882	3580.0000
1.9738081	3536.0000
1.9836772	3492.8000
1.9935955	3450.2000
2.0035635	3408.3000
2.0036337	3408.0000
2.0079663	3630.9000
2.0135813	3605.3000
2.0236492	3560.2000
2.0337675	3515.7000
2.0439363	3472.0000
2.0541560	3428.9000
2.0644268	3386.5000
2.0747489	3344.7000
2.0851227	3303.5000
2.0955483	3262.9000
2.1060260	3223.1000
2.1165562	3185.1000
2.1271389	3147.8000
2.1377746	3111.1000
2.1484635	3075.0000
2.1592058	3039.4000
2.1700018	3004.3000
2.1808519	2969.8000
2.1917561	2935.8000
2.2022856	2903.5000
2.2027149	2902.2000
2.2107145	3012.6000
2.2137285	3003.2000
2.2247971	2969.4000
2.2359211	2936.0000
2.2471007	2903.1000
2.2583362	2870.6000
2.2696279	2838.6000
2.2809760	2806.9000
2.2923809	2775.7000
2.3038428	2744.8000
2.3153620	2714.4000
2.3269388	2684.5000
2.3385735	2655.0000
2.3502664	2625.9000
2.3620177	2596.7000
2.3738278	2567.6000
2.3856970	2538.8000
2.3976254	2510.3000
2.4096136	2482.2000
2.4216616	2454.5000
2.4337699	2427.0000
2.4459388	2399.9000
2.4581685	2373.1000
2.4704593	2346.6000
2.4828116	2320.4000
2.4952257	2294.4000
2.5077018	2268.8000
2.5202403	2243.5000
2.5328415	2218.5000
2.5455057	2193.7000
2.5582333	2169.2000
2.5710244	2145.0000
2.5838796	2121.0000
2.5967990	2097.3000
2.6097829	2073.9000
2.6228319	2050.4000
2.6359460	2027.3000
2.6491257	2004.3000
2.6623714	1981.7000
2.6756832	1959.3000
2.6890617	1937.1000
2.7025070	1915.2000
2.7160195	1893.5000
2.7295996	1872.1000
2.7432476	1850.9000
2.7569638	1830.0000
2.7707486	1809.3000
2.7846024	1788.8000
2.7985254	1768.5000
2.8125180	1748.5000
2.8265806	1728.6000
2.8407135	1708.7000
2.8549171	1689.1000
2.8691917	1669.7000
2.8835376	1650.5000
2.8979553	1631.5000
2.9124451	1612.7000
2.9270073	1594.0000
2.9416424	1575.5000
2.9563506	1557.3000
2.9711323	1539.3000
2.9859880	1521.4000
3.0009179	1503.8000
3.0159225	1484.7000
3.0310021	1465.9000
3.0461571	1447.3000
3.0613879	1429.0000
3.0766949	1410.9000
3.0920783	1393.1000
3.1075387	1375.5000
3.1230764	1358.2000
3.1386918	1341.1000
3.1543853	1324.2000
3.1701572	1307.4000
3.1860080	1290.9000
3.2019380	1274.6000
3.2179477	1258.5000
3.2340374	1242.6000
3.2502076	1227.0000
3.2664587	1211.5000
3.2827910	1196.3000
3.2992049	1181.3000
3.3157009	1166.5000
3.3322794	1151.8000
3.3489408	1137.3000
3.3656856	1123.0000
3.3825140	1108.9000
3.3994265	1095.0000
3.4164237	1081.3000
3.4335058	1067.7000
3.4506733	1054.4000
3.4679267	1041.2000
3.4852663	1028.2000
3.5026927	1015.4000
3.5202061	1002.7000
3.5378072	990.22000
3.5554962	977.90000
3.5732737	965.75000
3.5911400	953.76000
3.6090957	941.93000
3.6271412	930.20000
3.6452769	918.40000
3.6635033	906.76000
3.6818208	895.28000
3.7002299	883.95000
3.7187311	872.77000
3.7373247	861.75000
3.7560114	850.87000
3.7747914	840.14000
3.7936654	829.55000
3.8126337	819.11000
3.8316969	808.80000
3.8508554	798.64000
3.8701096	788.61000
3.8894602	778.71000
3.9089075	768.94000
3.9284520	759.31000
3.9480943	749.81000
3.9678347	740.43000
3.9876739	731.18000
4.0550240	700.70000
4.3348210	591.33000
4.6339240	499.37000
4.9536640	422.23000
5.2954670	357.55000
5.6608550	303.25000
6.0514530	257.57000
6.4690040	218.03000
6.9153650	184.58000
7.3925250	156.51000
7.9026090	132.92000
8.1907420	121.61000
8.3161100	117.14000
8.3495420	115.98000
8.3996890	317.59000
8.4478900	311.94000
8.5250580	303.21000
9.0307940	257.22000
9.0790140	253.62000
9.2179790	243.62000
9.2550360	241.04000
9.3106220	329.20000
9.4495860	315.56000
9.5562740	305.56000
9.6539190	296.71000
9.7025430	292.42000
9.7415490	289.10000
9.8000560	328.33000
9.9463260	315.78000
10.320040	286.55000
11.032120	240.32000
11.793340	202.33000
12.607080	170.19000
13.476970	142.96000
14.406880	120.10000
15.400950	100.95000
16.463620	84.904000
17.599610	71.281000
18.813980	59.848000
20.112150	50.205000
21.499880	42.115000
22.983380	35.368000
24.569230	29.738000
26.264500	25.035000
28.076760	20.942000
30.014050	17.499000
32.085020	14.640000
34.298890	12.264000
36.665510	10.285000
39.195430	8.6215000
41.899920	7.2304000
44.791010	6.0497000
47.881590	5.0668000
51.185420	4.2494000
54.717210	3.5708000
56.335790	3.3116000
57.198070	3.1846000
57.428010	3.1519000
57.772930	14.821000
58.492700	14.368000
58.635210	14.282000
62.528700	12.137000
66.843180	10.223000
71.455360	8.6065000
76.385780	7.2478000
81.656400	6.0960000
87.290690	5.1150000
93.313740	4.2956000
99.752390	3.6109000
106.63530	3.0385000
113.99310	2.5601000
121.85870	2.1524000
130.26690	1.8118000
139.25530	1.5277000
148.86400	1.2908000
159.13560	1.0931000
170.11590	0.92800000
181.85390	0.79008000
194.40180	0.67475000
207.81560	0.57823000
222.15480	0.49739000
237.48350	0.42959000
253.86990	0.37308000
271.38690	0.32635000
290.11260	0.28677000
310.13040	0.25320000
331.52940	0.22464000
354.40490	0.20031000
378.85880	0.17951000
405.00010	0.16168000
432.94510	0.14634000
