# Supplementary material for: Solving self-absorption in fluorescence
Source: IUCrJ. 2019 May 10;6(Pt 4):586–602. doi: 10.1107/S2052252519005128 (PMC6608621; doi:10.1107/S2052252519005128)
Supplement: Supplementary file 1 [file m-06-00586-sup1.zip › SeAFFluX_package_v2/ffast_files/69.csv]

ENERGY	MU_RHO
0.0053265000	6683.5000
0.0054060000	6609.5000
0.010690000	6036.3000
0.011427610	6210.0000
0.012216120	6416.7000
0.013059030	6657.0000
0.013960100	6931.9000
0.014923350	7242.5000
0.015953060	7590.2000
0.017053820	7976.3000
0.018230530	8402.6000
0.019488440	8870.4000
0.020833140	9381.1000
0.022270630	9935.2000
0.023807300	10531.000
0.025450010	11167.000
0.027206060	11843.000
0.029083270	12557.000
0.031090020	13306.000
0.031654000	13514.000
0.032138500	13692.000
0.032267700	13739.000
0.032461500	196250.00
0.032946000	183540.00
0.033235230	176480.00
0.035528460	131800.00
0.037979930	99372.000
0.040600540	75863.000
0.043401980	59323.000
0.046396710	47956.000
0.049598090	40296.000
0.052136000	36314.000
0.052934000	35334.000
0.053020350	35234.000
0.053146800	35091.000
0.053466000	34903.000
0.054264000	34093.000
0.056678760	32134.000
0.060589590	30093.000
0.064770280	28878.000
0.069239420	28215.000
0.074016950	27917.000
0.079124110	27852.000
0.084583680	27931.000
0.090419950	28090.000
0.096658930	28286.000
0.10000000	28305.000
0.10050000	28230.000
0.10100250	28156.000
0.10150751	28080.000
0.10201505	28005.000
0.10252513	27929.000
0.10303775	27853.000
0.10355294	27777.000
0.10407070	27700.000
0.10459106	27623.000
0.10511401	27546.000
0.10563958	27468.000
0.10616778	27390.000
0.10669862	27311.000
0.10723211	27233.000
0.10776827	27153.000
0.10830712	27074.000
0.10884865	26994.000
0.10939289	26914.000
0.10993986	26834.000
0.11048956	26753.000
0.11104201	26672.000
0.11159722	26590.000
0.11215520	26508.000
0.11271598	26426.000
0.11327956	26344.000
0.11384596	26261.000
0.11441519	26177.000
0.11498726	26094.000
0.11556220	26010.000
0.11614001	25926.000
0.11672071	25841.000
0.11730431	25757.000
0.11789083	25671.000
0.11848029	25586.000
0.11907269	25500.000
0.11966805	25414.000
0.12026639	25328.000
0.12086772	25241.000
0.12147206	25154.000
0.12207942	25066.000
0.12268982	24979.000
0.12330327	24891.000
0.12391979	24802.000
0.12453939	24714.000
0.12516208	24625.000
0.12578789	24536.000
0.12641683	24446.000
0.12704892	24357.000
0.12768416	24267.000
0.12832258	24176.000
0.12896419	24086.000
0.12960902	23995.000
0.13025706	23904.000
0.13090835	23813.000
0.13156289	23721.000
0.13222070	23629.000
0.13288181	23537.000
0.13354621	23445.000
0.13421395	23353.000
0.13488502	23260.000
0.13555944	23167.000
0.13623724	23074.000
0.13691842	22980.000
0.13760302	22887.000
0.13829103	22793.000
0.13898249	22699.000
0.13967740	22605.000
0.14037579	22511.000
0.14107766	22416.000
0.14178305	22321.000
0.14249197	22226.000
0.14320443	22131.000
0.14392045	22036.000
0.14464005	21941.000
0.14536325	21845.000
0.14609007	21749.000
0.14682052	21654.000
0.14755462	21558.000
0.14829239	21461.000
0.14903386	21365.000
0.14977903	21269.000
0.15052792	21172.000
0.15128056	21076.000
0.15203696	20979.000
0.15279715	20882.000
0.15356113	20785.000
0.15432894	20688.000
0.15510058	20591.000
0.15587609	20494.000
0.15665547	20397.000
0.15743875	20299.000
0.15822594	20202.000
0.15901707	20104.000
0.15981215	20007.000
0.16061121	19909.000
0.16141427	19812.000
0.16222134	19714.000
0.16303245	19616.000
0.16384761	19519.000
0.16466685	19421.000
0.16549018	19323.000
0.16631763	19225.000
0.16714922	19128.000
0.16798497	19030.000
0.16882489	18932.000
0.16966902	18834.000
0.17051736	18736.000
0.17136995	18639.000
0.17222680	18541.000
0.17308793	18443.000
0.17395337	18346.000
0.17482314	18248.000
0.17569726	18150.000
0.17657574	18053.000
0.17745862	17955.000
0.17834591	17858.000
0.17923764	17761.000
0.17946997	17735.000
0.17949044	17733.000
0.17970956	35278.000
0.17973003	35252.000
0.18013383	34754.000
0.18103450	33687.000
0.18193967	32676.000
0.18284937	31717.000
0.18376362	30807.000
0.18468244	29943.000
0.18560585	29122.000
0.18653388	28343.000
0.18746655	27603.000
0.18840388	26899.000
0.18934590	26229.000
0.19029263	25593.000
0.19124409	24987.000
0.19220031	24410.000
0.19316131	23860.000
0.19412712	23337.000
0.19509776	22838.000
0.19607325	22361.000
0.19705361	21907.000
0.19803888	21474.000
0.19902907	21066.000
0.20002422	20683.000
0.20102434	20323.000
0.20202946	19984.000
0.20303961	19664.000
0.20405481	19360.000
0.20507508	19073.000
0.20610046	18800.000
0.20713096	18540.000
0.20816661	18293.000
0.20920745	18056.000
0.21025348	17829.000
0.21130475	17612.000
0.21236128	17404.000
0.21342308	17204.000
0.21449020	17011.000
0.21556265	16825.000
0.21664046	16645.000
0.21772366	16471.000
0.21881228	16303.000
0.21990634	16140.000
0.22100588	15981.000
0.22211090	15827.000
0.22322146	15677.000
0.22433757	15531.000
0.22545925	15389.000
0.22658655	15250.000
0.22771948	15115.000
0.22885808	14982.000
0.23000237	14853.000
0.23115238	14726.000
0.23230814	14601.000
0.23346969	14479.000
0.23463703	14360.000
0.23581022	14242.000
0.23698927	14127.000
0.23817422	14014.000
0.23936509	13902.000
0.24056191	13792.000
0.24176472	13685.000
0.24297355	13578.000
0.24418841	13474.000
0.24540936	13370.000
0.24663640	13269.000
0.24786959	13168.000
0.24910893	13069.000
0.25035448	12972.000
0.25160625	12875.000
0.25286428	12780.000
0.25412860	12686.000
0.25539925	12593.000
0.25667624	12502.000
0.25795962	12411.000
0.25924942	12321.000
0.26054567	12233.000
0.26184840	12145.000
0.26315764	12059.000
0.26447343	11973.000
0.26579579	11888.000
0.26712477	11805.000
0.26846040	11722.000
0.26980270	11640.000
0.27115171	11559.000
0.27250747	11478.000
0.27387001	11399.000
0.27523936	11320.000
0.27661556	11242.000
0.27799863	11165.000
0.27938863	11089.000
0.28078557	11013.000
0.28218950	10938.000
0.28360044	10864.000
0.28501845	10791.000
0.28644354	10718.000
0.28787576	10647.000
0.28931514	10575.000
0.29076171	10505.000
0.29221552	10435.000
0.29367660	10366.000
0.29514498	10297.000
0.29662071	10230.000
0.29810381	10162.000
0.29959433	10096.000
0.30109230	10030.000
0.30259776	9964.9000
0.30411075	9900.3000
0.30563130	9836.4000
0.30715946	9773.1000
0.30869526	9710.3000
0.31023873	9648.2000
0.31178993	9586.7000
0.31334888	9525.8000
0.31491562	9465.5000
0.31649020	9405.8000
0.31807265	9346.7000
0.31966301	9288.1000
0.32126133	9230.1000
0.32286764	9172.7000
0.32448197	9115.9000
0.32610438	9059.6000
0.32773491	9003.8000
0.32937358	8948.6000
0.33102045	8894.0000
0.33267555	8839.9000
0.33433893	8786.3000
0.33601062	8733.2000
0.33621965	8726.6000
0.33698036	9591.1000
0.33769068	9568.5000
0.33937913	9515.2000
0.34107602	9462.4000
0.34278140	9410.1000
0.34449531	9358.3000
0.34621779	9307.0000
0.34794888	9256.2000
0.34968862	9205.9000
0.35143706	9156.1000
0.35319425	9106.8000
0.35496022	9057.9000
0.35673502	9009.5000
0.35851870	8961.5000
0.36031129	8914.0000
0.36211285	8867.0000
0.36392341	8820.4000
0.36574303	8774.2000
0.36757174	8728.5000
0.36940960	8683.1000
0.37125665	8638.3000
0.37311293	8593.7000
0.37497850	8549.6000
0.37685339	8505.9000
0.37873766	8462.5000
0.38063135	8419.5000
0.38253450	8376.9000
0.38444718	8334.6000
0.38540604	8313.6000
0.38636941	8504.9000
0.38639394	8504.3000
0.38830126	8463.3000
0.39024276	8422.1000
0.39219398	8381.3000
0.39415495	8340.7000
0.39612572	8300.5000
0.39810635	8260.6000
0.40009688	8221.0000
0.40209737	8181.7000
0.40410785	8142.7000
0.40612839	8104.0000
0.40815904	8065.5000
0.41019983	8027.4000
0.41225083	7989.5000
0.41431208	7951.8000
0.41638364	7914.4000
0.41846556	7877.3000
0.42055789	7840.4000
0.42266068	7803.7000
0.42477398	7767.3000
0.42689785	7731.1000
0.42903234	7695.1000
0.43117750	7659.3000
0.43333339	7623.7000
0.43550006	7588.3000
0.43767756	7553.1000
0.43986595	7518.1000
0.44206528	7483.3000
0.44427560	7448.6000
0.44649698	7414.2000
0.44872947	7379.8000
0.45097311	7345.7000
0.45322798	7311.6000
0.45549412	7277.8000
0.45777159	7244.0000
0.46006045	7210.5000
0.46236075	7177.0000
0.46467255	7143.6000
0.46699592	7110.4000
0.46933090	7077.3000
0.47099246	7053.9000
0.47167755	7044.3000
0.47240756	7306.5000
0.47403594	7283.3000
0.47640612	7249.7000
0.47878815	7216.3000
0.48118209	7183.0000
0.48358800	7149.7000
0.48600594	7116.6000
0.48843597	7083.5000
0.49087815	7050.5000
0.49333254	7017.5000
0.49579920	6984.7000
0.49827820	6951.9000
0.50076959	6919.1000
0.50327344	6886.5000
0.50578980	6853.9000
0.50831875	6821.3000
0.51086035	6788.8000
0.51341465	6756.3000
0.51598172	6723.9000
0.51856163	6691.5000
0.52115444	6659.2000
0.52376021	6626.8000
0.52637901	6594.5000
0.52901091	6562.3000
0.53165596	6530.0000
0.53431424	6497.7000
0.53698581	6465.5000
0.53967074	6433.3000
0.54236910	6401.1000
0.54508094	6368.9000
0.54780635	6336.7000
0.55054538	6304.5000
0.55329810	6272.3000
0.55606460	6240.2000
0.55884492	6208.0000
0.56163914	6175.9000
0.56444734	6143.7000
0.56726958	6111.6000
0.57010592	6079.4000
0.57295645	6047.3000
0.57582123	6015.2000
0.57870034	5983.0000
0.58159384	5950.9000
0.58450181	5918.8000
0.58742432	5886.7000
0.59036144	5854.6000
0.59331325	5822.5000
0.59627982	5790.4000
0.59926122	5758.3000
0.60225752	5726.2000
0.60526881	5694.1000
0.60829515	5662.1000
0.61133663	5630.0000
0.61439331	5597.9000
0.61746528	5565.8000
0.62055260	5533.8000
0.62365537	5501.7000
0.62677364	5469.7000
0.62990751	5437.7000
0.63305705	5405.7000
0.63622234	5373.7000
0.63940345	5341.8000
0.64260046	5309.9000
0.64581347	5278.0000
0.64904253	5246.1000
0.65228775	5214.3000
0.65554919	5182.5000
0.65882693	5150.7000
0.66212107	5119.0000
0.66543167	5087.3000
0.66875883	5055.6000
0.67210262	5024.0000
0.67546314	4992.4000
0.67884045	4960.9000
0.68223466	4929.4000
0.68564583	4897.9000
0.68907406	4866.5000
0.69251943	4835.1000
0.69598202	4803.8000
0.69946194	4772.6000
0.70295924	4741.4000
0.70647404	4710.3000
0.71000641	4679.2000
0.71355644	4648.2000
0.71712423	4617.3000
0.72070985	4586.4000
0.72431340	4555.5000
0.72793496	4524.7000
0.73157464	4494.0000
0.73523251	4463.3000
0.73890867	4432.6000
0.74260322	4402.0000
0.74631623	4371.4000
0.75004781	4340.9000
0.75379805	4310.5000
0.75756704	4280.2000
0.76135488	4249.9000
0.76516165	4219.7000
0.76898746	4189.6000
0.77283240	4159.6000
0.77669656	4129.7000
0.78058004	4099.8000
0.78448294	4070.1000
0.78840536	4040.4000
0.79234738	4010.9000
0.79630912	3981.5000
0.80029067	3952.1000
0.80429212	3922.7000
0.80831358	3893.5000
0.81235515	3864.4000
0.81641693	3835.4000
0.82049901	3806.6000
0.82460150	3777.8000
0.82872451	3749.2000
0.83286813	3720.7000
0.83703248	3692.4000
0.84121764	3664.2000
0.84542373	3636.1000
0.84965084	3608.2000
0.85389910	3580.3000
0.85816859	3552.7000
0.86245944	3525.2000
0.86677173	3497.8000
0.87110559	3470.6000
0.87546112	3443.5000
0.87983843	3416.6000
0.88423762	3389.8000
0.88865881	3363.2000
0.89310210	3336.7000
0.89756761	3310.4000
0.90205545	3284.2000
0.90656573	3258.2000
0.91109856	3232.4000
0.91565405	3206.7000
0.92023232	3181.2000
0.92483348	3155.9000
0.92945765	3130.7000
0.93410494	3105.6000
0.93877546	3080.8000
0.94346934	3056.1000
0.94818668	3031.5000
0.95292762	3007.2000
0.95769226	2983.0000
0.96248072	2958.9000
0.96729312	2935.0000
0.97212959	2911.3000
0.97699023	2887.8000
0.98187519	2864.4000
0.98678456	2841.2000
0.99171848	2818.2000
0.99667708	2795.3000
1.0016605	2769.9000
1.0066688	2739.2000
1.0117021	2708.9000
1.0167606	2679.0000
1.0218444	2649.5000
1.0269536	2620.2000
1.0320884	2591.4000
1.0372489	2562.9000
1.0424351	2534.7000
1.0476473	2506.9000
1.0528855	2479.4000
1.0581499	2452.2000
1.0634407	2425.3000
1.0687579	2398.8000
1.0741017	2372.6000
1.0794722	2346.7000
1.0848695	2321.1000
1.0902939	2295.8000
1.0957454	2270.8000
1.1012241	2246.0000
1.1067302	2221.6000
1.1122639	2197.5000
1.1178252	2173.7000
1.1234143	2150.1000
1.1290314	2126.8000
1.1346765	2103.8000
1.1403499	2081.1000
1.1460517	2058.6000
1.1517819	2036.4000
1.1575408	2014.4000
1.1633285	1992.7000
1.1691452	1971.3000
1.1749909	1950.1000
1.1808659	1929.2000
1.1867702	1908.5000
1.1927040	1888.0000
1.1986676	1867.8000
1.2046609	1847.8000
1.2106842	1828.1000
1.2167376	1808.6000
1.2228213	1789.3000
1.2289354	1770.2000
1.2350801	1751.3000
1.2412555	1732.7000
1.2474618	1714.3000
1.2536991	1696.1000
1.2599676	1678.1000
1.2662674	1660.3000
1.2725988	1642.7000
1.2789618	1625.4000
1.2853566	1608.2000
1.2917833	1591.2000
1.2982423	1574.4000
1.3047335	1557.8000
1.3112571	1541.4000
1.3178134	1525.2000
1.3244025	1509.2000
1.3310245	1493.4000
1.3376796	1477.7000
1.3443680	1462.2000
1.3510899	1446.7000
1.3578453	1431.2000
1.3646345	1416.0000
1.3714577	1400.9000
1.3783150	1386.0000
1.3852066	1371.2000
1.3921326	1356.7000
1.3990933	1342.3000
1.4060887	1328.0000
1.4131192	1313.9000
1.4201848	1300.0000
1.4272857	1286.3000
1.4344221	1272.7000
1.4415942	1259.3000
1.4488022	1246.0000
1.4560462	1232.8000
1.4633265	1219.9000
1.4674798	1212.6000
1.4679202	4525.1000
1.4706431	4503.9000
1.4779963	4447.2000
1.4853863	4391.2000
1.4928132	4336.0000
1.5002773	4281.5000
1.5077787	4227.7000
1.5141684	4182.6000
1.5150317	6273.3000
1.5153176	6270.3000
1.5228942	6190.6000
1.5305086	6112.0000
1.5381612	6034.4000
1.5458520	5957.8000
1.5535812	5882.0000
1.5613491	5807.3000
1.5691559	5733.5000
1.5770017	5660.7000
1.5848867	5588.8000
1.5928111	5517.8000
1.6007752	5447.8000
1.6087790	5378.6000
1.6168229	5310.4000
1.6249070	5243.0000
1.6330316	5176.5000
1.6411967	5110.9000
1.6494027	5046.1000
1.6576497	4982.1000
1.6659380	4919.0000
1.6742677	4856.7000
1.6826390	4795.2000
1.6910522	4734.4000
1.6995075	4674.5000
1.7080050	4615.4000
1.7165450	4557.0000
1.7251278	4499.3000
1.7337534	4442.4000
1.7424222	4386.2000
1.7511343	4330.8000
1.7598899	4276.0000
1.7686894	4222.0000
1.7775328	4168.7000
1.7864205	4116.0000
1.7953526	4064.1000
1.8043294	4012.8000
1.8133510	3962.1000
1.8224178	3912.1000
1.8315299	3862.8000
1.8406875	3814.1000
1.8498909	3766.0000
1.8591404	3718.5000
1.8684361	3671.7000
1.8777783	3625.4000
1.8824082	3602.8000
1.8865918	4204.2000
1.8871672	4200.8000
1.8966030	4145.5000
1.9060860	4091.1000
1.9156165	4037.2000
1.9251945	3984.0000
1.9348205	3931.5000
1.9444946	3879.8000
1.9542171	3828.7000
1.9639882	3778.3000
1.9738081	3728.5000
1.9836772	3681.0000
1.9935955	3635.2000
2.0035635	3590.2000
2.0135813	3545.8000
2.0236492	3502.2000
2.0337675	3459.2000
2.0439363	3416.9000
2.0541560	3375.3000
2.0644268	3334.3000
2.0747489	3293.9000
2.0851227	3254.1000
2.0874384	3245.4000
2.0921614	3453.7000
2.0955483	3439.7000
2.1060260	3397.2000
2.1165562	3355.2000
2.1271389	3313.9000
2.1377746	3273.1000
2.1484635	3233.0000
2.1592058	3193.4000
2.1700018	3154.4000
2.1808519	3115.9000
2.1917561	3078.0000
2.2027149	3041.8000
2.2137285	3006.2000
2.2247971	2971.2000
2.2359211	2936.7000
2.2471007	2902.8000
2.2583362	2869.3000
2.2696279	2836.3000
2.2809760	2803.8000
2.2923809	2771.8000
2.3022094	2744.6000
2.3038428	2740.2000
2.3113904	2846.7000
2.3153620	2835.6000
2.3269388	2803.7000
2.3385735	2772.2000
2.3502664	2741.0000
2.3620177	2710.3000
2.3738278	2680.0000
2.3856970	2650.0000
2.3976254	2620.4000
2.4096136	2591.2000
2.4216616	2562.3000
2.4337699	2533.9000
2.4459388	2505.9000
2.4581685	2477.8000
2.4704593	2449.9000
2.4828116	2422.4000
2.4952257	2395.1000
2.5077018	2368.2000
2.5202403	2341.6000
2.5328415	2315.3000
2.5455057	2289.3000
2.5582333	2263.6000
2.5710244	2238.3000
2.5838796	2213.2000
2.5967990	2188.4000
2.6097829	2163.8000
2.6228319	2139.6000
2.6359460	2115.6000
2.6491257	2091.9000
2.6623714	2068.4000
2.6756832	2045.3000
2.6890617	2022.3000
2.7025070	1999.6000
2.7160195	1977.2000
2.7295996	1954.9000
2.7432476	1932.7000
2.7569638	1910.9000
2.7707486	1889.2000
2.7846024	1867.8000
2.7985254	1846.7000
2.8125180	1825.8000
2.8265806	1805.1000
2.8407135	1784.7000
2.8549171	1764.5000
2.8691917	1744.5000
2.8835376	1724.7000
2.8979553	1705.2000
2.9124451	1685.9000
2.9270073	1666.9000
2.9416424	1647.9000
2.9563506	1629.0000
2.9711323	1610.3000
2.9859880	1591.9000
3.0009179	1573.6000
3.0159225	1553.9000
3.0310021	1534.5000
3.0461571	1515.0000
3.0613879	1495.8000
3.0766949	1476.8000
3.0920783	1458.1000
3.1075387	1439.6000
3.1230764	1421.4000
3.1386918	1403.4000
3.1543853	1385.7000
3.1701572	1368.2000
3.1860080	1351.0000
3.2019380	1334.0000
3.2179477	1317.2000
3.2340374	1300.6000
3.2502076	1284.3000
3.2664587	1268.2000
3.2827910	1252.3000
3.2992049	1236.6000
3.3157009	1221.1000
3.3322794	1205.8000
3.3489408	1190.8000
3.3656856	1175.9000
3.3825140	1161.1000
3.3994265	1146.5000
3.4164237	1132.1000
3.4335058	1117.9000
3.4506733	1103.8000
3.4679267	1090.0000
3.4852663	1076.3000
3.5026927	1062.8000
3.5202061	1049.5000
3.5378072	1036.4000
3.5554962	1023.5000
3.5732737	1010.7000
3.5911400	998.09000
3.6090957	985.66000
3.6271412	973.39000
3.6452769	961.30000
3.6635033	949.36000
3.6818208	937.58000
3.7002299	925.96000
3.7187311	914.49000
3.7373247	903.18000
3.7560114	892.02000
3.7747914	880.92000
3.7936654	869.77000
3.8126337	858.78000
3.8316969	847.93000
3.8508554	837.23000
3.8701096	826.67000
3.8894602	816.25000
3.9089075	805.98000
3.9284520	795.84000
3.9480943	785.83000
3.9678347	775.96000
3.9876739	766.23000
4.0550240	734.50000
4.3348210	620.25000
4.6339240	523.93000
4.9536640	442.73000
5.2954670	374.69000
5.6608550	317.59000
6.0514530	269.61000
6.4690040	228.95000
6.9153650	193.75000
7.3925250	164.20000
7.9026090	139.40000
8.4478900	118.33000
8.4750400	117.40000
8.6047600	113.08000
8.6393520	111.98000
8.6912400	303.36000
8.8209600	287.04000
9.0307940	268.00000
9.4245610	242.39000
9.5688140	233.89000
9.6072820	231.67000
9.6539190	316.68000
9.6649830	315.70000
9.8092370	303.25000
9.9133860	294.49000
10.065120	282.02000
10.105580	278.80000
10.166280	316.01000
10.320040	303.55000
11.032120	252.09000
11.793340	211.18000
12.607080	177.91000
13.476970	149.56000
14.406880	125.68000
15.400950	105.64000
16.463620	88.843000
17.599610	74.708000
18.813980	62.731000
20.112150	52.693000
21.499880	44.211000
22.983380	37.129000
24.569230	31.219000
26.264500	26.280000
28.076760	21.981000
30.014050	18.364000
32.085020	15.362000
34.298890	12.867000
36.665510	10.793000
39.195430	9.0528000
41.899920	7.5967000
44.791010	6.3695000
47.881590	5.3342000
51.185420	4.4733000
54.717210	3.7575000
58.201810	3.2036000
58.492700	3.1628000
59.092650	3.0811000
59.330210	3.0496000
59.686550	14.166000
60.577390	13.654000
62.528700	12.618000
66.843180	10.637000
71.455360	8.9561000
76.385780	7.5431000
81.656400	6.3469000
87.290690	5.3267000
93.313740	4.4743000
99.752390	3.7617000
106.63530	3.1660000
113.99310	2.6676000
121.85870	2.2473000
130.26690	1.8915000
139.25530	1.5948000
148.86400	1.3472000
159.13560	1.1406000
170.11590	0.96805000
181.85390	0.82383000
194.40180	0.70320000
207.81560	0.60224000
222.15480	0.51765000
237.48350	0.44670000
253.86990	0.38712000
271.38690	0.33809000
290.11260	0.29684000
310.13040	0.26183000
331.52940	0.23206000
354.40490	0.20668000
378.85880	0.18499000
405.00010	0.16639000
432.94510	0.15040000
