# Supplementary material for: Solving self-absorption in fluorescence
Source: IUCrJ. 2019 May 10;6(Pt 4):586–602. doi: 10.1107/S2052252519005128 (PMC6608621; doi:10.1107/S2052252519005128)
Supplement: Supplementary file 1 [file m-06-00586-sup1.zip › SeAFFluX_package_v2/ffast_files/7.csv]

ENERGY	MU_RHO
0.0092460000	741310.00
0.0093840000	732860.00
0.010690000	662550.00
0.011427610	628910.00
0.012216120	596430.00
0.013059030	564860.00
0.013960100	534020.00
0.014923350	503770.00
0.015953060	474030.00
0.017053820	444790.00
0.018230530	416030.00
0.019488440	387820.00
0.020833140	360190.00
0.022270630	333250.00
0.023807300	307080.00
0.025450010	281780.00
0.025783800	276950.00
0.026178450	271370.00
0.026283690	269900.00
0.026441550	285170.00
0.026836200	280460.00
0.027206060	276180.00
0.029083270	256290.00
0.031090020	237700.00
0.033235230	220020.00
0.035528460	203170.00
0.037979930	187060.00
0.040600540	171530.00
0.043401980	156630.00
0.046396710	142410.00
0.049598090	128920.00
0.053020350	116220.00
0.056678760	104340.00
0.060589590	93299.000
0.064770280	83116.000
0.069239420	73783.000
0.074016950	65282.000
0.079124110	57584.000
0.084583680	50650.000
0.090419950	44437.000
0.096658930	38894.000
0.10332840	33969.000
0.11045810	29607.000
0.11807970	25750.000
0.12622720	22350.000
0.13493680	19364.000
0.14424750	16749.000
0.15420050	14467.000
0.16484040	12478.000
0.17621440	10730.000
0.18837320	9176.4000
0.20137090	7840.7000
0.21526550	6694.2000
0.23011880	5711.5000
0.24599700	4870.1000
0.26297080	4150.6000
0.28111580	3535.8000
0.30051280	3011.0000
0.32124820	2563.3000
0.34341430	2181.6000
0.36710990	1856.4000
0.39244050	1579.5000
0.39356800	1568.6000
0.39959200	1511.9000
0.40119840	1497.3000
0.40360800	30009.000
0.40963200	29063.000
0.41951890	27603.000
0.44846570	23892.000
0.47940980	20593.000
0.51248910	17652.000
0.54785080	15059.000
0.58565250	12797.000
0.62606250	10838.000
0.66926090	9153.6000
0.71543990	7711.4000
0.76480520	6482.3000
0.81757680	5438.6000
0.87398960	4555.2000
0.93429480	3809.4000
0.99876120	3181.2000
1.0676760	2651.0000
1.1413450	2206.1000
1.2200980	1833.6000
1.3042850	1522.5000
1.3942810	1263.2000
1.4904860	1047.3000
1.5933290	867.89000
1.7032690	715.55000
1.8207950	589.60000
1.9464300	485.83000
2.0807330	400.35000
2.2243040	329.94000
2.3777810	271.93000
2.5418480	224.14000
2.7172350	184.77000
2.9047240	152.34000
3.1051500	124.96000
3.3194060	102.02000
3.5484450	83.307000
3.7932880	68.043000
4.0550240	55.590000
4.3348210	45.428000
4.6339240	37.136000
4.9536640	30.370000
5.2954670	24.848000
5.6608550	20.340000
6.0514530	16.660000
6.4690040	13.656000
6.9153650	11.203000
7.3925250	9.1994000
7.9026090	7.5352000
8.4478900	6.1714000
9.0307940	5.0575000
9.6539190	4.1376000
10.320040	3.3933000
11.032120	2.7910000
11.793340	2.3032000
12.607080	1.9080000
13.476970	1.5878000
14.406880	1.3280000
15.400950	1.1174000
16.463620	0.94626000
17.599610	0.80721000
18.813980	0.69407000
20.112150	0.60190000
21.499880	0.52671000
22.983380	0.46527000
24.569230	0.41494000
26.264500	0.37363000
28.076760	0.33915000
30.014050	0.31063000
32.085020	0.28707000
34.298890	0.26750000
36.665510	0.25116000
39.195430	0.23740000
41.899920	0.22573000
44.791010	0.21574000
47.881590	0.20710000
51.185420	0.19955000
54.717210	0.19287000
58.492700	0.18689000
62.528700	0.18148000
66.843180	0.17652000
71.455360	0.17192000
76.385780	0.16762000
81.656400	0.16355000
87.290690	0.15967000
93.313740	0.15595000
99.752390	0.15235000
106.63530	0.14886000
113.99310	0.14547000
121.85870	0.14215000
130.26690	0.13890000
139.25530	0.13571000
148.86400	0.13258000
159.13560	0.12949000
170.11590	0.12646000
181.85390	0.12349000
194.40180	0.12056000
207.81560	0.11768000
222.15480	0.11485000
237.48350	0.11208000
253.86990	0.10936000
271.38690	0.10669000
290.11260	0.10408000
310.13040	0.10152000
331.52940	0.099036000
354.40490	0.096605000
378.85880	0.094236000
405.00010	0.091929000
432.94510	0.089686000
