# Supplementary material for: Solving self-absorption in fluorescence
Source: IUCrJ. 2019 May 10;6(Pt 4):586–602. doi: 10.1107/S2052252519005128 (PMC6608621; doi:10.1107/S2052252519005128)
Supplement: Supplementary file 1 [file m-06-00586-sup1.zip › SeAFFluX_package_v2/ffast_files/70.csv]

ENERGY	MU_RHO
0.0063315000	6144.2000
0.0064260000	6073.0000
0.010690000	5466.0000
0.011427610	5601.3000
0.012216120	5772.6000
0.013059030	5979.0000
0.013960100	6220.6000
0.014923350	6497.8000
0.015953060	6811.6000
0.017053820	7163.0000
0.018230530	7553.3000
0.019488440	7983.9000
0.020833140	8456.2000
0.022270630	8971.6000
0.022932000	9211.5000
0.023283000	9339.4000
0.023376600	9373.6000
0.023517000	319480.00
0.023807300	302630.00
0.023868000	299260.00
0.025450010	226030.00
0.027206060	169290.00
0.029083270	127030.00
0.031090020	96207.000
0.033235230	74097.000
0.035528460	58430.000
0.037979930	47437.000
0.040600540	39792.000
0.043401980	34532.000
0.046396710	30963.000
0.049598090	28594.000
0.053020350	27075.000
0.053829500	26821.000
0.054045900	26759.000
0.054370500	26845.000
0.055182000	26642.000
0.056678760	26335.000
0.060589590	25846.000
0.064770280	25653.000
0.069239420	25665.000
0.074016950	25811.000
0.079124110	26039.000
0.084583680	26309.000
0.090419950	26593.000
0.096658930	26866.000
0.10000000	26997.000
0.10050000	27016.000
0.10100250	27034.000
0.10150751	27052.000
0.10201505	27070.000
0.10252513	27088.000
0.10303775	27105.000
0.10355294	27122.000
0.10407070	27139.000
0.10459106	27156.000
0.10511401	27173.000
0.10563958	27189.000
0.10616778	27205.000
0.10669862	27221.000
0.10723211	27237.000
0.10776827	27252.000
0.10830712	27267.000
0.10884865	27282.000
0.10939289	27297.000
0.10993986	27311.000
0.11048956	27325.000
0.11104201	27339.000
0.11159722	27352.000
0.11215520	27366.000
0.11271598	27379.000
0.11327956	27391.000
0.11384596	27404.000
0.11441519	27416.000
0.11498726	27428.000
0.11556220	27439.000
0.11614001	27450.000
0.11672071	27461.000
0.11730431	27472.000
0.11789083	27482.000
0.11848029	27466.000
0.11907269	27388.000
0.11966805	27309.000
0.12026639	27230.000
0.12086772	27150.000
0.12147206	27069.000
0.12207942	26989.000
0.12268982	26907.000
0.12330327	26826.000
0.12391979	26743.000
0.12453939	26661.000
0.12516208	26578.000
0.12578789	26494.000
0.12641683	26410.000
0.12704892	26325.000
0.12768416	26240.000
0.12832258	26155.000
0.12896419	26069.000
0.12960902	25983.000
0.13025706	25896.000
0.13090835	25809.000
0.13156289	25721.000
0.13222070	25634.000
0.13288181	25545.000
0.13354621	25456.000
0.13421395	25367.000
0.13488502	25278.000
0.13555944	25188.000
0.13623724	25097.000
0.13691842	25007.000
0.13760302	24916.000
0.13829103	24824.000
0.13898249	24733.000
0.13967740	24640.000
0.14037579	24548.000
0.14107766	24455.000
0.14178305	24362.000
0.14249197	24269.000
0.14320443	24175.000
0.14392045	24081.000
0.14464005	23986.000
0.14536325	23892.000
0.14609007	23797.000
0.14682052	23701.000
0.14755462	23606.000
0.14829239	23510.000
0.14903386	23414.000
0.14977903	23317.000
0.15052792	23221.000
0.15128056	23124.000
0.15203696	23027.000
0.15279715	22929.000
0.15356113	22832.000
0.15432894	22734.000
0.15510058	22636.000
0.15587609	22538.000
0.15665547	22439.000
0.15743875	22341.000
0.15822594	22242.000
0.15901707	22143.000
0.15981215	22044.000
0.16061121	21944.000
0.16141427	21845.000
0.16222134	21745.000
0.16303245	21645.000
0.16384761	21545.000
0.16466685	21445.000
0.16549018	21345.000
0.16631763	21244.000
0.16714922	21144.000
0.16798497	21043.000
0.16882489	20942.000
0.16966902	20841.000
0.17051736	20740.000
0.17136995	20639.000
0.17222680	20538.000
0.17308793	20437.000
0.17395337	20336.000
0.17482314	20234.000
0.17569726	20133.000
0.17657574	20032.000
0.17745862	19930.000
0.17834591	19829.000
0.17923764	19727.000
0.18013383	19625.000
0.18103450	19524.000
0.18193967	19422.000
0.18284937	19321.000
0.18376362	19219.000
0.18468244	19117.000
0.18476613	19108.000
0.18503387	28783.000
0.18560585	28379.000
0.18653388	27751.000
0.18746655	27152.000
0.18840388	26582.000
0.18934590	26038.000
0.19029263	25519.000
0.19124409	25023.000
0.19220031	24549.000
0.19316131	24097.000
0.19412712	23664.000
0.19509776	23250.000
0.19607325	22854.000
0.19705361	22475.000
0.19791478	22156.000
0.19803888	22111.000
0.19828522	27718.000
0.19902907	27225.000
0.20002422	26595.000
0.20102434	25994.000
0.20202946	25420.000
0.20303961	24873.000
0.20405481	24351.000
0.20507508	23856.000
0.20610046	23387.000
0.20713096	22942.000
0.20816661	22519.000
0.20920745	22117.000
0.21025348	21734.000
0.21130475	21368.000
0.21236128	21019.000
0.21342308	20686.000
0.21449020	20367.000
0.21556265	20061.000
0.21664046	19768.000
0.21772366	19487.000
0.21881228	19217.000
0.21990634	18960.000
0.22100588	18715.000
0.22211090	18481.000
0.22322146	18257.000
0.22433757	18042.000
0.22545925	17835.000
0.22658655	17636.000
0.22771948	17444.000
0.22885808	17259.000
0.23000237	17080.000
0.23115238	16907.000
0.23230814	16739.000
0.23346969	16576.000
0.23463703	16417.000
0.23581022	16263.000
0.23698927	16113.000
0.23817422	15967.000
0.23936509	15824.000
0.24056191	15684.000
0.24176472	15547.000
0.24297355	15414.000
0.24418841	15283.000
0.24540936	15154.000
0.24663640	15028.000
0.24786959	14905.000
0.24910893	14783.000
0.25035448	14664.000
0.25160625	14547.000
0.25286428	14431.000
0.25412860	14318.000
0.25539925	14206.000
0.25667624	14095.000
0.25795962	13987.000
0.25924942	13880.000
0.26054567	13774.000
0.26184840	13670.000
0.26315764	13567.000
0.26447343	13465.000
0.26579579	13365.000
0.26712477	13266.000
0.26846040	13168.000
0.26980270	13071.000
0.27115171	12975.000
0.27250747	12880.000
0.27387001	12787.000
0.27523936	12694.000
0.27661556	12603.000
0.27799863	12512.000
0.27938863	12423.000
0.28078557	12334.000
0.28218950	12246.000
0.28360044	12159.000
0.28501845	12073.000
0.28644354	11988.000
0.28787576	11904.000
0.28931514	11820.000
0.29076171	11738.000
0.29221552	11656.000
0.29367660	11575.000
0.29514498	11494.000
0.29662071	11415.000
0.29810381	11336.000
0.29959433	11258.000
0.30109230	11181.000
0.30259776	11104.000
0.30411075	11028.000
0.30563130	10953.000
0.30715946	10879.000
0.30869526	10805.000
0.31023873	10732.000
0.31178993	10659.000
0.31334888	10588.000
0.31491562	10516.000
0.31649020	10446.000
0.31807265	10376.000
0.31966301	10307.000
0.32126133	10239.000
0.32286764	10171.000
0.32448197	10104.000
0.32610438	10037.000
0.32773491	9971.2000
0.32937358	9905.9000
0.33102045	9841.1000
0.33267555	9777.0000
0.33433893	9713.5000
0.33601062	9650.5000
0.33769068	9588.2000
0.33937913	9526.4000
0.34107602	9465.2000
0.34278140	9404.6000
0.34308435	9393.9000
0.34391562	10226.000
0.34449531	10206.000
0.34621779	10145.000
0.34794888	10085.000
0.34968862	10025.000
0.35143706	9965.7000
0.35319425	9907.1000
0.35496022	9849.0000
0.35673502	9791.5000
0.35851870	9734.5000
0.36031129	9678.0000
0.36211285	9622.0000
0.36392341	9566.5000
0.36574303	9511.5000
0.36757174	9457.1000
0.36940960	9403.1000
0.37125665	9349.6000
0.37311293	9296.7000
0.37497850	9244.2000
0.37685339	9192.1000
0.37873766	9140.6000
0.38063135	9089.5000
0.38253450	9038.8000
0.38444718	8988.5000
0.38636941	8938.7000
0.38830126	8889.3000
0.39024276	8840.4000
0.39219398	8791.8000
0.39415495	8743.6000
0.39612572	8695.9000
0.39615652	8695.1000
0.39724347	8869.4000
0.39810635	8848.9000
0.40009688	8802.0000
0.40209737	8755.4000
0.40410785	8709.2000
0.40612839	8663.4000
0.40815904	8618.0000
0.41019983	8572.9000
0.41225083	8528.1000
0.41431208	8483.7000
0.41638364	8439.7000
0.41846556	8395.9000
0.42055789	8352.5000
0.42266068	8309.4000
0.42477398	8266.7000
0.42689785	8224.2000
0.42903234	8182.0000
0.43117750	8140.1000
0.43333339	8098.6000
0.43550006	8057.3000
0.43767756	8016.2000
0.43986595	7975.5000
0.44206528	7935.0000
0.44427560	7894.8000
0.44649698	7854.8000
0.44872947	7815.1000
0.45097311	7775.6000
0.45322798	7736.3000
0.45549412	7697.3000
0.45777159	7658.5000
0.46006045	7619.9000
0.46236075	7581.5000
0.46467255	7543.4000
0.46699592	7505.4000
0.46933090	7467.6000
0.47167755	7430.0000
0.47403594	7392.6000
0.47640612	7355.4000
0.47878815	7318.3000
0.48118209	7281.4000
0.48358800	7244.7000
0.48600594	7208.1000
0.48646432	7201.2000
0.48793566	7435.3000
0.48843597	7427.7000
0.49087815	7390.7000
0.49333254	7353.8000
0.49579920	7317.1000
0.49827820	7280.6000
0.50076959	7244.1000
0.50327344	7207.8000
0.50578980	7171.7000
0.50831875	7135.6000
0.51086035	7099.6000
0.51341465	7063.8000
0.51598172	7028.1000
0.51856163	6992.4000
0.52115444	6956.9000
0.52376021	6921.5000
0.52637901	6886.1000
0.52901091	6850.9000
0.53165596	6815.7000
0.53431424	6780.7000
0.53698581	6745.7000
0.53967074	6710.7000
0.54236910	6675.9000
0.54508094	6641.1000
0.54780635	6606.3000
0.55054538	6571.6000
0.55329810	6537.0000
0.55606460	6502.4000
0.55884492	6467.9000
0.56163914	6433.4000
0.56444734	6399.0000
0.56726958	6364.6000
0.57010592	6330.3000
0.57295645	6296.0000
0.57582123	6261.7000
0.57870034	6227.5000
0.58159384	6193.4000
0.58450181	6159.2000
0.58742432	6125.2000
0.59036144	6091.1000
0.59331325	6057.1000
0.59627982	6023.2000
0.59926122	5989.2000
0.60225752	5955.4000
0.60526881	5921.5000
0.60829515	5887.7000
0.61133663	5853.9000
0.61439331	5820.2000
0.61746528	5786.5000
0.62055260	5752.9000
0.62365537	5719.3000
0.62677364	5685.7000
0.62990751	5652.2000
0.63305705	5618.7000
0.63622234	5585.2000
0.63940345	5551.8000
0.64260046	5518.5000
0.64581347	5485.1000
0.64904253	5451.9000
0.65228775	5418.7000
0.65554919	5385.5000
0.65882693	5352.4000
0.66212107	5319.3000
0.66543167	5286.3000
0.66875883	5253.3000
0.67210262	5220.4000
0.67546314	5187.5000
0.67884045	5154.7000
0.68223466	5121.9000
0.68564583	5089.2000
0.68907406	5056.6000
0.69251943	5024.0000
0.69598202	4991.5000
0.69946194	4959.1000
0.70295924	4926.7000
0.70647404	4894.4000
0.71000641	4862.2000
0.71355644	4830.0000
0.71712423	4797.9000
0.72070985	4765.9000
0.72431340	4733.9000
0.72793496	4702.0000
0.73157464	4670.3000
0.73523251	4638.5000
0.73890867	4606.9000
0.74260322	4575.4000
0.74631623	4543.9000
0.75004781	4512.5000
0.75379805	4481.1000
0.75756704	4449.9000
0.76135488	4418.7000
0.76516165	4387.6000
0.76898746	4356.6000
0.77283240	4325.6000
0.77669656	4294.8000
0.78058004	4264.0000
0.78448294	4233.4000
0.78840536	4202.8000
0.79234738	4172.4000
0.79630912	4142.0000
0.80029067	4111.8000
0.80429212	4081.6000
0.80831358	4051.5000
0.81235515	4021.6000
0.81641693	3991.7000
0.82049901	3962.0000
0.82460150	3932.4000
0.82872451	3902.8000
0.83286813	3873.3000
0.83703248	3843.9000
0.84121764	3814.7000
0.84542373	3785.6000
0.84965084	3756.6000
0.85389910	3727.8000
0.85816859	3699.1000
0.86245944	3670.5000
0.86677173	3642.1000
0.87110559	3613.8000
0.87546112	3585.7000
0.87983843	3557.7000
0.88423762	3529.8000
0.88865881	3502.1000
0.89310210	3474.6000
0.89756761	3447.2000
0.90205545	3420.0000
0.90656573	3392.9000
0.91109856	3366.0000
0.91565405	3339.3000
0.92023232	3312.7000
0.92483348	3286.3000
0.92945765	3260.1000
0.93410494	3234.0000
0.93877546	3208.0000
0.94346934	3182.3000
0.94818668	3156.7000
0.95292762	3131.3000
0.95769226	3106.1000
0.96248072	3081.0000
0.96729312	3056.1000
0.97212959	3031.4000
0.97699023	3006.8000
0.98187519	2982.5000
0.98678456	2958.3000
0.99171848	2934.2000
0.99667708	2910.4000
1.0016605	2883.7000
1.0066688	2851.2000
1.0117021	2819.1000
1.0167606	2787.4000
1.0218444	2756.1000
1.0269536	2725.2000
1.0320884	2694.7000
1.0372489	2664.5000
1.0424351	2634.7000
1.0476473	2605.3000
1.0528855	2576.2000
1.0581499	2547.5000
1.0634407	2519.2000
1.0687579	2491.1000
1.0741017	2463.5000
1.0794722	2436.1000
1.0848695	2409.1000
1.0902939	2382.5000
1.0957454	2356.1000
1.1012241	2330.1000
1.1067302	2304.4000
1.1122639	2279.0000
1.1178252	2253.9000
1.1234143	2229.1000
1.1290314	2204.6000
1.1346765	2180.4000
1.1403499	2156.4000
1.1460517	2132.8000
1.1517819	2109.5000
1.1575408	2086.4000
1.1633285	2063.6000
1.1691452	2041.1000
1.1749909	2018.9000
1.1808659	1996.9000
1.1867702	1975.2000
1.1927040	1953.7000
1.1986676	1932.5000
1.2046609	1911.6000
1.2106842	1890.9000
1.2167376	1870.4000
1.2228213	1850.2000
1.2289354	1830.3000
1.2350801	1810.5000
1.2412555	1791.0000
1.2474618	1771.8000
1.2536991	1752.7000
1.2599676	1733.9000
1.2662674	1715.3000
1.2725988	1696.9000
1.2789618	1678.8000
1.2853566	1660.8000
1.2917833	1643.1000
1.2982423	1625.6000
1.3047335	1608.3000
1.3112571	1591.1000
1.3178134	1574.2000
1.3244025	1557.5000
1.3310245	1541.0000
1.3376796	1524.6000
1.3443680	1508.5000
1.3510899	1492.5000
1.3578453	1476.8000
1.3646345	1461.2000
1.3714577	1445.8000
1.3783150	1430.4000
1.3852066	1415.0000
1.3921326	1399.8000
1.3990933	1384.9000
1.4060887	1370.0000
1.4131192	1355.4000
1.4201848	1340.9000
1.4272857	1326.6000
1.4344221	1312.5000
1.4415942	1298.5000
1.4488022	1284.7000
1.4560462	1271.1000
1.4633265	1257.6000
1.4706431	1244.2000
1.4779963	1231.1000
1.4853863	1218.0000
1.4928132	1205.2000
1.5002773	1192.4000
1.5077787	1179.9000
1.5153176	1167.4000
1.5228942	1155.2000
1.5275616	1147.7000
1.5280383	4245.8000
1.5305086	4228.4000
1.5381612	4175.2000
1.5458520	4122.8000
1.5535812	4071.0000
1.5613491	4019.8000
1.5691559	3969.4000
1.5758114	3927.1000
1.5767887	5885.8000
1.5770017	5883.7000
1.5848867	5809.0000
1.5928111	5735.2000
1.6007752	5662.3000
1.6087790	5590.3000
1.6168229	5519.3000
1.6249070	5449.2000
1.6330316	5380.0000
1.6411967	5311.7000
1.6494027	5244.2000
1.6576497	5177.7000
1.6659380	5112.0000
1.6742677	5047.2000
1.6826390	4983.2000
1.6910522	4920.0000
1.6995075	4857.6000
1.7080050	4796.1000
1.7165450	4735.3000
1.7251278	4675.3000
1.7337534	4616.1000
1.7424222	4557.7000
1.7511343	4500.0000
1.7598899	4443.1000
1.7686894	4386.8000
1.7775328	4331.4000
1.7864205	4276.6000
1.7953526	4222.5000
1.8043294	4169.2000
1.8133510	4116.5000
1.8224178	4064.5000
1.8315299	4013.2000
1.8406875	3962.5000
1.8498909	3912.5000
1.8591404	3863.1000
1.8684361	3814.4000
1.8777783	3766.3000
1.8871672	3718.8000
1.8966030	3671.9000
1.9060860	3625.7000
1.9156165	3580.0000
1.9251945	3534.9000
1.9348205	3490.4000
1.9444946	3446.5000
1.9475382	3432.8000
1.9520618	4011.3000
1.9542171	3999.4000
1.9639882	3945.9000
1.9738081	3893.1000
1.9836772	3841.1000
1.9935955	3789.7000
2.0035635	3738.9000
2.0135813	3688.9000
2.0236492	3639.5000
2.0337675	3590.8000
2.0439363	3542.8000
2.0541560	3497.8000
2.0644268	3454.0000
2.0747489	3411.0000
2.0851227	3368.7000
2.0955483	3327.1000
2.1060260	3286.2000
2.1165562	3245.9000
2.1271389	3206.3000
2.1377746	3167.3000
2.1484635	3128.9000
2.1592058	3091.0000
2.1700018	3053.8000
2.1704360	3052.3000
2.1755642	3249.5000
2.1808519	3229.8000
2.1917561	3189.6000
2.2027149	3150.1000
2.2137285	3111.1000
2.2247971	3072.7000
2.2359211	3034.9000
2.2471007	2997.6000
2.2583362	2960.8000
2.2696279	2924.6000
2.2809760	2889.0000
2.2923809	2855.2000
2.3038428	2821.9000
2.3153620	2789.1000
2.3269388	2756.8000
2.3385735	2725.0000
2.3502664	2693.7000
2.3620177	2662.8000
2.3738278	2632.4000
2.3856970	2602.4000
2.3931119	2583.9000
2.3976254	2572.8000
2.4030879	2678.5000
2.4096136	2662.1000
2.4216616	2632.2000
2.4337699	2602.7000
2.4459388	2573.5000
2.4581685	2544.8000
2.4704593	2516.4000
2.4828116	2488.4000
2.4952257	2460.6000
2.5077018	2433.3000
2.5202403	2406.3000
2.5328415	2379.8000
2.5455057	2353.1000
2.5582333	2326.7000
2.5710244	2300.6000
2.5838796	2274.8000
2.5967990	2249.4000
2.6097829	2224.2000
2.6228319	2199.3000
2.6359460	2174.7000
2.6491257	2150.4000
2.6623714	2126.3000
2.6756832	2102.6000
2.6890617	2079.1000
2.7025070	2055.8000
2.7160195	2032.8000
2.7295996	2010.1000
2.7432476	1987.6000
2.7569638	1965.4000
2.7707486	1943.4000
2.7846024	1921.7000
2.7985254	1900.2000
2.8125180	1878.9000
2.8265806	1857.8000
2.8407135	1836.8000
2.8549171	1816.1000
2.8691917	1795.6000
2.8835376	1775.3000
2.8979553	1755.2000
2.9124451	1735.3000
2.9270073	1715.7000
2.9416424	1696.3000
2.9563506	1677.1000
2.9711323	1658.2000
2.9859880	1639.4000
3.0009179	1620.8000
3.0159225	1601.2000
3.0310021	1581.8000
3.0461571	1562.6000
3.0613879	1543.5000
3.0766949	1524.2000
3.0920783	1505.2000
3.1075387	1486.5000
3.1230764	1468.0000
3.1386918	1449.7000
3.1543853	1431.6000
3.1701572	1413.5000
3.1860080	1395.5000
3.2019380	1377.9000
3.2179477	1360.4000
3.2340374	1343.2000
3.2502076	1326.3000
3.2664587	1309.5000
3.2827910	1293.0000
3.2992049	1276.7000
3.3157009	1260.7000
3.3322794	1244.8000
3.3489408	1229.2000
3.3656856	1213.7000
3.3825140	1198.5000
3.3994265	1183.5000
3.4164237	1168.7000
3.4335058	1154.1000
3.4506733	1139.6000
3.4679267	1125.4000
3.4852663	1111.3000
3.5026927	1097.4000
3.5202061	1083.6000
3.5378072	1070.1000
3.5554962	1056.7000
3.5732737	1043.5000
3.5911400	1030.4000
3.6090957	1017.6000
3.6271412	1004.9000
3.6452769	992.41000
3.6635033	980.07000
3.6818208	967.89000
3.7002299	955.88000
3.7187311	944.03000
3.7373247	932.29000
3.7560114	920.70000
3.7747914	909.27000
3.7936654	897.99000
3.8126337	886.86000
3.8316969	875.88000
3.8508554	865.04000
3.8701096	854.35000
3.8894602	843.81000
3.9089075	833.27000
3.9284520	822.73000
3.9480943	812.33000
3.9678347	802.07000
3.9876739	791.95000
4.0550240	758.98000
4.3348210	641.39000
4.6339240	541.45000
4.9536640	457.52000
5.2954670	386.96000
5.6608550	327.79000
6.0514530	278.10000
6.4690040	236.31000
6.9153650	200.39000
7.3925250	169.74000
7.9026090	144.00000
8.4478900	122.42000
8.7647280	111.79000
8.8988820	107.70000
8.9346560	106.53000
8.9883180	286.89000
9.0307940	282.58000
9.1224720	273.57000
9.6539190	230.06000
9.7786360	221.78000
9.9283090	212.49000
9.9682220	210.12000
10.028090	288.48000
10.177760	276.26000
10.276670	268.60000
10.320040	265.34000
10.433970	257.06000
10.475910	254.11000
10.538830	289.15000
10.696130	278.32000
11.032120	257.31000
11.793340	217.49000
12.607080	183.52000
13.476970	154.60000
14.406880	129.92000
15.400950	109.14000
16.463620	91.689000
17.599610	77.079000
18.813980	64.751000
20.112150	54.423000
21.499880	45.711000
22.983380	38.390000
24.569230	32.279000
26.264500	27.172000
28.076760	22.726000
30.014050	18.984000
32.085020	15.880000
34.298890	13.301000
36.665510	11.155000
39.195430	9.3657000
41.899920	7.8602000
44.791010	6.6007000
47.881590	5.5316000
51.185420	4.6394000
54.717210	3.8954000
58.492700	3.2773000
60.105650	3.0563000
61.025640	2.9399000
61.270970	2.9100000
61.638960	13.360000
62.528700	12.891000
62.558940	12.875000
66.843180	10.893000
71.455360	9.1772000
76.385780	7.7305000
81.656400	6.5073000
87.290690	5.4628000
93.313740	4.5896000
99.752390	3.8595000
106.63530	3.2489000
113.99310	2.7379000
121.85870	2.3102000
130.26690	1.9452000
139.25530	1.6400000
148.86400	1.3852000
159.13560	1.1726000
170.11590	0.99489000
181.85390	0.84635000
194.40180	0.72211000
207.81560	0.61808000
222.15480	0.53091000
237.48350	0.45779000
253.86990	0.39638000
271.38690	0.34518000
290.11260	0.30284000
310.13040	0.26689000
331.52940	0.23630000
354.40490	0.21023000
378.85880	0.18795000
405.00010	0.16884000
432.94510	0.15242000
