# Supplementary material for: Solving self-absorption in fluorescence
Source: IUCrJ. 2019 May 10;6(Pt 4):586–602. doi: 10.1107/S2052252519005128 (PMC6608621; doi:10.1107/S2052252519005128)
Supplement: Supplementary file 1 [file m-06-00586-sup1.zip › SeAFFluX_package_v2/ffast_files/71.csv]

ENERGY	MU_RHO
0.0069345000	14520.000
0.0070380000	13954.000
0.010690000	6259.5000
0.011427610	5932.8000
0.012216120	5717.2000
0.013059030	5593.3000
0.013960100	5547.8000
0.014923350	5571.3000
0.015953060	5657.7000
0.017053820	5803.0000
0.018230530	6005.0000
0.019488440	6262.8000
0.020833140	6576.1000
0.022270630	6945.6000
0.023807300	7372.4000
0.025450010	7857.6000
0.027206060	8402.5000
0.027440000	8476.8000
0.027860000	8611.1000
0.027972000	8647.0000
0.028140000	135460.00
0.028560000	129620.00
0.029083270	122860.00
0.031090020	101270.00
0.033235230	82827.000
0.035528460	67202.000
0.037979930	54709.000
0.040600540	45144.000
0.043401980	38072.000
0.046396710	33006.000
0.049598090	29490.000
0.053020350	27143.000
0.055664000	25990.000
0.056516000	25708.000
0.056678760	25659.000
0.056743200	25640.000
0.057084000	25725.000
0.057936000	25503.000
0.060589590	24991.000
0.064770280	24589.000
0.069239420	24502.000
0.074016950	24631.000
0.079124110	24898.000
0.084583680	25249.000
0.090419950	25638.000
0.096658930	26034.000
0.10000000	26230.000
0.10050000	26259.000
0.10100250	26287.000
0.10150751	26314.000
0.10201505	26342.000
0.10252513	26370.000
0.10303775	26397.000
0.10355294	26424.000
0.10407070	26451.000
0.10459106	26478.000
0.10511401	26504.000
0.10563958	26530.000
0.10616778	26556.000
0.10669862	26582.000
0.10723211	26608.000
0.10776827	26633.000
0.10830712	26658.000
0.10884865	26683.000
0.10939289	26707.000
0.10993986	26732.000
0.11048956	26756.000
0.11104201	26779.000
0.11159722	26803.000
0.11215520	26826.000
0.11271598	26849.000
0.11327956	26871.000
0.11384596	26894.000
0.11441519	26916.000
0.11498726	26937.000
0.11556220	26959.000
0.11614001	26980.000
0.11672071	27001.000
0.11730431	27021.000
0.11789083	27041.000
0.11848029	27061.000
0.11907269	27081.000
0.11966805	27100.000
0.12026639	27119.000
0.12086772	27137.000
0.12147206	27156.000
0.12207942	27173.000
0.12268982	27191.000
0.12330327	27208.000
0.12391979	27225.000
0.12453939	27242.000
0.12516208	27258.000
0.12578789	27274.000
0.12641683	27289.000
0.12704892	27304.000
0.12768416	27319.000
0.12832258	27333.000
0.12896419	27347.000
0.12960902	27356.000
0.13025706	27276.000
0.13090835	27197.000
0.13156289	27117.000
0.13222070	27036.000
0.13288181	26954.000
0.13354621	26872.000
0.13421395	26790.000
0.13488502	26707.000
0.13555944	26623.000
0.13623724	26539.000
0.13691842	26454.000
0.13760302	26369.000
0.13829103	26283.000
0.13898249	26197.000
0.13967740	26110.000
0.14037579	26023.000
0.14107766	25935.000
0.14178305	25847.000
0.14249197	25758.000
0.14320443	25669.000
0.14392045	25579.000
0.14464005	25489.000
0.14536325	25398.000
0.14609007	25307.000
0.14682052	25216.000
0.14755462	25124.000
0.14829239	25031.000
0.14903386	24939.000
0.14977903	24845.000
0.15052792	24752.000
0.15128056	24658.000
0.15203696	24563.000
0.15279715	24468.000
0.15356113	24373.000
0.15432894	24278.000
0.15510058	24182.000
0.15587609	24086.000
0.15665547	23989.000
0.15743875	23892.000
0.15822594	23795.000
0.15901707	23697.000
0.15981215	23599.000
0.16061121	23501.000
0.16141427	23402.000
0.16222134	23304.000
0.16303245	23204.000
0.16384761	23105.000
0.16466685	23005.000
0.16549018	22905.000
0.16631763	22805.000
0.16714922	22705.000
0.16798497	22604.000
0.16882489	22503.000
0.16966902	22402.000
0.17051736	22301.000
0.17136995	22199.000
0.17222680	22097.000
0.17308793	21995.000
0.17395337	21893.000
0.17482314	21791.000
0.17569726	21688.000
0.17657574	21586.000
0.17745862	21483.000
0.17834591	21380.000
0.17923764	21277.000
0.18013383	21173.000
0.18103450	21070.000
0.18193967	20966.000
0.18284937	20863.000
0.18376362	20759.000
0.18468244	20655.000
0.18560585	20551.000
0.18653388	20447.000
0.18746655	20343.000
0.18840388	20239.000
0.18934590	20135.000
0.19029263	20031.000
0.19124409	19926.000
0.19220031	19822.000
0.19316131	19718.000
0.19412712	19613.000
0.19485647	19535.000
0.19509776	24712.000
0.19514351	24696.000
0.19607325	24382.000
0.19705361	24062.000
0.19803888	23751.000
0.19902907	23449.000
0.20002422	23155.000
0.20102434	22870.000
0.20202946	22593.000
0.20303961	22323.000
0.20405481	22060.000
0.20462018	21918.000
0.20497981	25184.000
0.20507508	25147.000
0.20610046	24754.000
0.20713096	24373.000
0.20816661	24004.000
0.20920745	23646.000
0.21025348	23300.000
0.21130475	22964.000
0.21236128	22639.000
0.21342308	22323.000
0.21449020	22016.000
0.21556265	21719.000
0.21664046	21434.000
0.21772366	21158.000
0.21881228	20892.000
0.21990634	20636.000
0.22100588	20387.000
0.22211090	20147.000
0.22322146	19914.000
0.22433757	19688.000
0.22545925	19469.000
0.22658655	19256.000
0.22771948	19052.000
0.22885808	18854.000
0.23000237	18662.000
0.23115238	18477.000
0.23230814	18297.000
0.23346969	18122.000
0.23463703	17952.000
0.23581022	17787.000
0.23698927	17625.000
0.23817422	17468.000
0.23936509	17314.000
0.24056191	17164.000
0.24176472	17017.000
0.24297355	16873.000
0.24418841	16732.000
0.24540936	16594.000
0.24663640	16458.000
0.24786959	16325.000
0.24910893	16194.000
0.25035448	16065.000
0.25160625	15939.000
0.25286428	15814.000
0.25412860	15691.000
0.25539925	15570.000
0.25667624	15451.000
0.25795962	15333.000
0.25924942	15218.000
0.26054567	15103.000
0.26184840	14990.000
0.26315764	14879.000
0.26447343	14768.000
0.26579579	14660.000
0.26712477	14552.000
0.26846040	14446.000
0.26980270	14341.000
0.27115171	14237.000
0.27250747	14134.000
0.27387001	14032.000
0.27523936	13931.000
0.27661556	13832.000
0.27799863	13733.000
0.27938863	13635.000
0.28078557	13539.000
0.28218950	13443.000
0.28360044	13348.000
0.28501845	13254.000
0.28644354	13161.000
0.28787576	13069.000
0.28931514	12978.000
0.29076171	12887.000
0.29221552	12798.000
0.29367660	12709.000
0.29514498	12621.000
0.29662071	12534.000
0.29810381	12447.000
0.29959433	12362.000
0.30109230	12277.000
0.30259776	12193.000
0.30411075	12109.000
0.30563130	12027.000
0.30715946	11945.000
0.30869526	11863.000
0.31023873	11783.000
0.31178993	11703.000
0.31334888	11624.000
0.31491562	11545.000
0.31649020	11467.000
0.31807265	11390.000
0.31966301	11314.000
0.32126133	11238.000
0.32286764	11163.000
0.32448197	11088.000
0.32610438	11015.000
0.32773491	10941.000
0.32937358	10869.000
0.33102045	10797.000
0.33267555	10726.000
0.33433893	10655.000
0.33601062	10585.000
0.33769068	10515.000
0.33937913	10446.000
0.34107602	10378.000
0.34278140	10310.000
0.34449531	10243.000
0.34621779	10177.000
0.34794888	10111.000
0.34968862	10045.000
0.35143706	9980.5000
0.35319425	9916.2000
0.35496022	9852.5000
0.35673502	9789.4000
0.35851870	9726.8000
0.35885446	9715.1000
0.35974552	10537.000
0.36031129	10517.000
0.36211285	10454.000
0.36392341	10392.000
0.36574303	10330.000
0.36757174	10268.000
0.36940960	10207.000
0.37125665	10146.000
0.37311293	10086.000
0.37497850	10027.000
0.37685339	9968.0000
0.37873766	9909.5000
0.38063135	9851.5000
0.38253450	9794.0000
0.38444718	9736.9000
0.38636941	9680.4000
0.38830126	9624.3000
0.39024276	9568.7000
0.39219398	9513.5000
0.39415495	9458.8000
0.39612572	9404.5000
0.39810635	9350.7000
0.40009688	9297.3000
0.40209737	9244.3000
0.40410785	9191.7000
0.40612839	9139.5000
0.40815904	9087.8000
0.40952587	9053.3000
0.41019983	9232.7000
0.41067415	9220.9000
0.41225083	9181.7000
0.41431208	9131.1000
0.41638364	9080.9000
0.41846556	9031.1000
0.42055789	8981.6000
0.42266068	8932.4000
0.42477398	8883.7000
0.42689785	8835.2000
0.42903234	8787.2000
0.43117750	8739.4000
0.43333339	8692.0000
0.43550006	8644.9000
0.43767756	8598.1000
0.43986595	8551.7000
0.44206528	8505.5000
0.44427560	8459.7000
0.44649698	8414.1000
0.44872947	8368.9000
0.45097311	8323.9000
0.45322798	8279.2000
0.45549412	8234.8000
0.45777159	8190.6000
0.46006045	8146.7000
0.46236075	8103.1000
0.46467255	8059.7000
0.46699592	8016.5000
0.46933090	7973.6000
0.47167755	7931.0000
0.47403594	7888.5000
0.47640612	7846.3000
0.47878815	7804.3000
0.48118209	7762.5000
0.48358800	7720.9000
0.48600594	7679.6000
0.48843597	7638.4000
0.49087815	7597.4000
0.49333254	7556.6000
0.49579920	7516.0000
0.49827820	7475.6000
0.50076959	7435.4000
0.50327344	7395.3000
0.50541541	7361.3000
0.50578980	7355.4000
0.50698463	7584.0000
0.50831875	7562.7000
0.51086035	7522.3000
0.51341465	7482.2000
0.51598172	7442.1000
0.51856163	7402.3000
0.52115444	7362.5000
0.52376021	7322.9000
0.52637901	7283.5000
0.52901091	7244.2000
0.53165596	7205.0000
0.53431424	7165.9000
0.53698581	7127.0000
0.53967074	7088.1000
0.54236910	7049.5000
0.54508094	7010.9000
0.54780635	6972.4000
0.55054538	6934.1000
0.55329810	6895.9000
0.55606460	6857.8000
0.55884492	6819.7000
0.56163914	6781.8000
0.56444734	6744.0000
0.56726958	6706.3000
0.57010592	6668.6000
0.57295645	6631.1000
0.57582123	6593.6000
0.57870034	6556.3000
0.58159384	6519.0000
0.58450181	6481.8000
0.58742432	6444.7000
0.59036144	6407.6000
0.59331325	6370.7000
0.59627982	6333.8000
0.59926122	6297.0000
0.60225752	6260.3000
0.60526881	6223.6000
0.60829515	6187.1000
0.61133663	6150.6000
0.61439331	6114.2000
0.61746528	6077.9000
0.62055260	6041.6000
0.62365537	6005.5000
0.62677364	5969.4000
0.62990751	5933.4000
0.63305705	5897.4000
0.63622234	5861.6000
0.63940345	5825.8000
0.64260046	5790.1000
0.64581347	5754.5000
0.64904253	5719.0000
0.65228775	5683.5000
0.65554919	5648.1000
0.65882693	5612.8000
0.66212107	5577.6000
0.66543167	5542.5000
0.66875883	5507.4000
0.67210262	5472.5000
0.67546314	5437.6000
0.67884045	5402.8000
0.68223466	5368.1000
0.68564583	5333.5000
0.68907406	5299.0000
0.69251943	5264.5000
0.69598202	5230.0000
0.69946194	5195.6000
0.70295924	5161.3000
0.70647404	5127.0000
0.71000641	5092.9000
0.71355644	5058.8000
0.71712423	5024.9000
0.72070985	4991.0000
0.72431340	4957.2000
0.72793496	4923.6000
0.73157464	4890.0000
0.73523251	4856.5000
0.73890867	4823.2000
0.74260322	4789.9000
0.74631623	4756.8000
0.75004781	4723.7000
0.75379805	4690.8000
0.75756704	4658.0000
0.76135488	4625.3000
0.76516165	4592.7000
0.76898746	4560.2000
0.77283240	4527.8000
0.77669656	4495.5000
0.78058004	4463.4000
0.78448294	4431.4000
0.78840536	4399.4000
0.79234738	4367.6000
0.79630912	4335.9000
0.80029067	4304.3000
0.80429212	4272.8000
0.80831358	4241.5000
0.81235515	4210.2000
0.81641693	4179.1000
0.82049901	4148.1000
0.82460150	4117.2000
0.82872451	4086.5000
0.83286813	4055.8000
0.83703248	4025.3000
0.84121764	3994.9000
0.84542373	3964.7000
0.84965084	3934.5000
0.85389910	3904.6000
0.85816859	3874.7000
0.86245944	3844.9000
0.86677173	3815.2000
0.87110559	3785.7000
0.87546112	3756.4000
0.87983843	3727.2000
0.88423762	3698.2000
0.88865881	3669.3000
0.89310210	3640.6000
0.89756761	3612.0000
0.90205545	3583.6000
0.90656573	3555.4000
0.91109856	3527.3000
0.91565405	3499.4000
0.92023232	3471.7000
0.92483348	3444.1000
0.92945765	3416.7000
0.93410494	3389.5000
0.93877546	3362.5000
0.94346934	3335.6000
0.94818668	3308.9000
0.95292762	3282.4000
0.95769226	3256.1000
0.96248072	3229.9000
0.96729312	3204.0000
0.97212959	3178.2000
0.97699023	3152.6000
0.98187519	3127.2000
0.98678456	3101.9000
0.99171848	3076.9000
0.99667708	3052.0000
1.0016605	3024.0000
1.0066688	2989.6000
1.0117021	2955.6000
1.0167606	2922.0000
1.0218444	2888.9000
1.0269536	2856.2000
1.0320884	2823.9000
1.0372489	2792.0000
1.0424351	2760.5000
1.0476473	2729.3000
1.0528855	2698.6000
1.0581499	2668.3000
1.0634407	2638.3000
1.0687579	2608.7000
1.0741017	2579.5000
1.0794722	2550.6000
1.0848695	2522.0000
1.0902939	2493.9000
1.0957454	2466.0000
1.1012241	2438.6000
1.1067302	2411.4000
1.1122639	2384.6000
1.1178252	2358.1000
1.1234143	2332.0000
1.1290314	2306.1000
1.1346765	2280.6000
1.1403499	2255.4000
1.1460517	2230.5000
1.1517819	2205.9000
1.1575408	2181.6000
1.1633285	2157.6000
1.1691452	2133.9000
1.1749909	2110.5000
1.1808659	2087.4000
1.1867702	2064.5000
1.1927040	2041.9000
1.1986676	2019.6000
1.2046609	1997.6000
1.2106842	1975.8000
1.2167376	1954.3000
1.2228213	1933.1000
1.2289354	1912.1000
1.2350801	1891.3000
1.2412555	1870.8000
1.2474618	1850.6000
1.2536991	1830.6000
1.2599676	1810.8000
1.2662674	1791.3000
1.2725988	1772.0000
1.2789618	1752.9000
1.2853566	1734.1000
1.2917833	1715.5000
1.2982423	1697.1000
1.3047335	1678.9000
1.3112571	1661.0000
1.3178134	1643.2000
1.3244025	1625.7000
1.3310245	1608.4000
1.3376796	1591.3000
1.3443680	1574.3000
1.3510899	1557.6000
1.3578453	1541.1000
1.3646345	1524.8000
1.3714577	1508.6000
1.3783150	1492.7000
1.3852066	1476.9000
1.3921326	1461.4000
1.3990933	1446.0000
1.4060887	1430.8000
1.4131192	1415.7000
1.4201848	1400.9000
1.4272857	1386.2000
1.4344221	1371.7000
1.4415942	1357.2000
1.4488022	1342.7000
1.4560462	1328.4000
1.4633265	1314.3000
1.4706431	1300.3000
1.4779963	1286.6000
1.4853863	1272.9000
1.4928132	1259.5000
1.5002773	1246.2000
1.5077787	1233.0000
1.5153176	1220.0000
1.5228942	1207.2000
1.5305086	1194.5000
1.5381612	1181.9000
1.5458520	1169.5000
1.5535812	1157.3000
1.5613491	1145.2000
1.5691559	1133.2000
1.5770017	1121.3000
1.5848867	1109.6000
1.5882395	1104.7000
1.5887605	3996.3000
1.5928111	3970.9000
1.6007752	3921.7000
1.6087790	3873.1000
1.6168229	3825.2000
1.6249070	3777.8000
1.6330316	3731.1000
1.6388836	3697.9000
1.6399164	5525.9000
1.6411967	5515.1000
1.6494027	5445.9000
1.6576497	5377.7000
1.6659380	5310.3000
1.6742677	5243.7000
1.6826390	5178.1000
1.6910522	5113.2000
1.6995075	5049.2000
1.7080050	4986.0000
1.7165450	4923.6000
1.7251278	4862.0000
1.7337534	4801.2000
1.7424222	4741.2000
1.7511343	4681.9000
1.7598899	4623.4000
1.7686894	4565.6000
1.7775328	4508.6000
1.7864205	4452.3000
1.7953526	4396.7000
1.8043294	4341.8000
1.8133510	4287.6000
1.8224178	4234.1000
1.8315299	4181.3000
1.8406875	4129.2000
1.8498909	4077.7000
1.8591404	4026.9000
1.8684361	3976.7000
1.8777783	3927.2000
1.8871672	3878.3000
1.8966030	3830.0000
1.9060860	3782.3000
1.9156165	3735.2000
1.9251945	3688.8000
1.9348205	3642.9000
1.9444946	3597.6000
1.9542171	3552.9000
1.9639882	3508.7000
1.9738081	3465.1000
1.9836772	3422.1000
1.9935955	3379.6000
2.0035635	3337.6000
2.0135813	3296.2000
2.0213134	3264.7000
2.0236492	3830.0000
2.0258868	3818.7000
2.0337675	3779.4000
2.0439363	3729.4000
2.0541560	3680.1000
2.0644268	3631.5000
2.0747489	3583.2000
2.0851227	3535.6000
2.0955483	3488.6000
2.1060260	3442.2000
2.1165562	3396.5000
2.1271389	3352.5000
2.1377746	3310.8000
2.1484635	3269.7000
2.1592058	3229.3000
2.1700018	3189.5000
2.1808519	3150.4000
2.1917561	3111.9000
2.2027149	3074.0000
2.2137285	3036.8000
2.2247971	3000.0000
2.2359211	2963.9000
2.2471007	2928.3000
2.2583362	2893.2000
2.2608064	2885.6000
2.2661935	3072.4000
2.2696279	3060.8000
2.2809760	3022.9000
2.2923809	2985.6000
2.3038428	2948.8000
2.3153620	2912.6000
2.3269388	2876.8000
2.3385735	2841.6000
2.3502664	2806.9000
2.3620177	2772.7000
2.3738278	2738.9000
2.3856970	2706.9000
2.3976254	2675.4000
2.4096136	2644.4000
2.4216616	2613.9000
2.4337699	2583.9000
2.4459388	2554.3000
2.4581685	2525.1000
2.4704593	2496.4000
2.4828116	2468.0000
2.4861428	2460.4000
2.4952257	2552.6000
2.4962571	2550.2000
2.5077018	2523.9000
2.5202403	2495.7000
2.5328415	2467.8000
2.5455057	2440.3000
2.5582333	2413.1000
2.5710244	2386.2000
2.5838796	2359.7000
2.5967990	2333.5000
2.6097829	2307.6000
2.6228319	2282.1000
2.6359460	2256.8000
2.6491257	2231.5000
2.6623714	2206.5000
2.6756832	2181.9000
2.6890617	2157.5000
2.7025070	2133.4000
2.7160195	2109.6000
2.7295996	2086.0000
2.7432476	2062.7000
2.7569638	2039.7000
2.7707486	2017.0000
2.7846024	1994.5000
2.7985254	1972.2000
2.8125180	1950.2000
2.8265806	1928.5000
2.8407135	1906.9000
2.8549171	1885.6000
2.8691917	1864.6000
2.8835376	1843.7000
2.8979553	1823.1000
2.9124451	1802.8000
2.9270073	1782.6000
2.9416424	1762.6000
2.9563506	1742.8000
2.9711323	1723.2000
2.9859880	1703.8000
3.0009179	1684.6000
3.0159225	1664.2000
3.0310021	1644.1000
3.0461571	1624.2000
3.0613879	1604.6000
3.0766949	1585.2000
3.0920783	1566.1000
3.1075387	1547.1000
3.1230764	1528.5000
3.1386918	1510.0000
3.1543853	1491.8000
3.1701572	1473.8000
3.1860080	1455.7000
3.2019380	1437.6000
3.2179477	1419.7000
3.2340374	1402.1000
3.2502076	1384.7000
3.2664587	1367.5000
3.2827910	1350.4000
3.2992049	1333.3000
3.3157009	1316.4000
3.3322794	1299.8000
3.3489408	1283.3000
3.3656856	1267.1000
3.3825140	1251.2000
3.3994265	1235.4000
3.4164237	1219.9000
3.4335058	1204.5000
3.4506733	1189.4000
3.4679267	1174.5000
3.4852663	1159.7000
3.5026927	1145.2000
3.5202061	1130.9000
3.5378072	1116.7000
3.5554962	1102.8000
3.5732737	1089.0000
3.5911400	1075.4000
3.6090957	1062.0000
3.6271412	1048.8000
3.6452769	1035.8000
3.6635033	1022.9000
3.6818208	1010.1000
3.7002299	997.50000
3.7187311	985.06000
3.7373247	972.79000
3.7560114	960.68000
3.7747914	948.74000
3.7936654	936.95000
3.8126337	925.33000
3.8316969	913.86000
3.8508554	902.53000
3.8701096	891.31000
3.8894602	880.24000
3.9089075	869.33000
3.9284520	858.55000
3.9480943	847.93000
3.9678347	837.44000
3.9876739	827.10000
4.0550240	793.28000
4.3348210	669.75000
4.6339240	565.97000
4.9536640	478.16000
5.2954670	404.20000
5.6608550	342.18000
6.0514530	290.13000
6.4690040	246.40000
6.9153650	209.47000
7.3925250	177.48000
7.9026090	150.53000
8.4478900	127.90000
9.0307940	108.30000
9.0592180	107.37000
9.1978790	103.06000
9.2348560	101.95000
9.2903200	274.09000
9.4289820	261.20000
9.6539190	241.98000
10.141630	209.43000
10.296860	200.68000
10.320040	199.43000
10.338250	198.45000
10.400340	272.96000
10.555570	261.37000
10.652990	254.48000
10.816050	243.53000
10.859530	240.73000
10.924750	274.02000
11.032120	267.20000
11.087810	263.77000
11.793340	225.78000
12.607080	190.77000
13.476970	161.08000
14.406880	135.54000
15.400950	113.90000
16.463620	95.703000
17.599610	80.442000
18.813980	67.637000
20.112150	56.844000
21.499880	47.799000
22.983380	40.158000
24.569230	33.766000
26.264500	28.425000
28.076760	23.772000
30.014050	19.856000
32.085020	16.608000
34.298890	13.909000
36.665510	11.664000
39.195430	9.7946000
41.899920	8.2247000
44.791010	6.9108000
47.881590	5.8030000
51.185420	4.8653000
54.717210	4.0855000
58.492700	3.4360000
62.047520	2.9535000
62.528700	2.8959000
62.997230	2.8413000
63.250490	2.8126000
63.630370	12.760000
64.580080	12.301000
66.843180	11.294000
71.455360	9.5220000
76.385780	8.0208000
81.656400	6.7582000
87.290690	5.6760000
93.313740	4.7690000
99.752390	4.0104000
106.63530	3.3758000
113.99310	2.8447000
121.85870	2.4001000
130.26690	2.0246000
139.25530	1.7068000
148.86400	1.4417000
159.13560	1.2200000
170.11590	1.0349000
181.85390	0.88012000
194.40180	0.75058000
207.81560	0.64210000
222.15480	0.55119000
237.48350	0.47490000
253.86990	0.41083000
271.38690	0.35693000
290.11260	0.31268000
310.13040	0.27532000
331.52940	0.24354000
354.40490	0.21643000
378.85880	0.19326000
405.00010	0.17341000
432.94510	0.15634000
