# Supplementary material for: Solving self-absorption in fluorescence
Source: IUCrJ. 2019 May 10;6(Pt 4):586–602. doi: 10.1107/S2052252519005128 (PMC6608621; doi:10.1107/S2052252519005128)
Supplement: Supplementary file 1 [file m-06-00586-sup1.zip › SeAFFluX_package_v2/ffast_files/72.csv]

ENERGY	MU_RHO
0.0050250000	47938.000
0.0051000000	46879.000
0.010690000	42624.000
0.011427610	42740.000
0.012216120	42314.000
0.013059030	41310.000
0.013960100	39738.000
0.014923350	37645.000
0.015953060	35117.000
0.016758000	33036.000
0.017014500	32365.000
0.017053820	32263.000
0.017082900	32186.000
0.017185500	39787.000
0.017442000	38711.000
0.018230530	35577.000
0.019488440	31132.000
0.020833140	27222.000
0.022270630	23752.000
0.023807300	20691.000
0.025450010	18035.000
0.027206060	15782.000
0.029083270	13926.000
0.029988000	13203.000
0.030447000	12873.000
0.030569400	12790.000
0.030753000	68213.000
0.031090020	66178.000
0.031212000	65464.000
0.033235230	55158.000
0.035528460	45911.000
0.037338000	39752.000
0.037909500	38026.000
0.037979930	37821.000
0.038061900	37584.000
0.038290500	58709.000
0.038862000	56445.000
0.040600540	50347.000
0.043401980	42569.000
0.046396710	36054.000
0.049598090	30862.000
0.053020350	26982.000
0.056678760	24283.000
0.060589590	22579.000
0.063602000	21849.000
0.064575500	21696.000
0.064770280	21669.000
0.064835100	21661.000
0.065224500	21788.000
0.066198000	21690.000
0.069239420	21550.000
0.074016950	21649.000
0.079124110	21972.000
0.084583680	22403.000
0.090419950	22853.000
0.096658930	23259.000
0.10000000	23435.000
0.10050000	23459.000
0.10100250	23481.000
0.10150751	23503.000
0.10201505	23525.000
0.10252513	23545.000
0.10303775	23565.000
0.10355294	23585.000
0.10407070	23603.000
0.10459106	23621.000
0.10511401	23639.000
0.10563958	23655.000
0.10616778	23671.000
0.10669862	23686.000
0.10723211	23700.000
0.10776827	23713.000
0.10830712	23726.000
0.10884865	23738.000
0.10939289	23749.000
0.10993986	23760.000
0.11048956	23770.000
0.11104201	23778.000
0.11159722	23786.000
0.11215520	23794.000
0.11271598	23800.000
0.11327956	23806.000
0.11384596	23811.000
0.11441519	23815.000
0.11498726	23818.000
0.11556220	23821.000
0.11614001	23823.000
0.11672071	23823.000
0.11730431	23824.000
0.11789083	23823.000
0.11848029	23821.000
0.11907269	23819.000
0.11966805	23816.000
0.12026639	23812.000
0.12086772	23807.000
0.12147206	23802.000
0.12207942	23795.000
0.12268982	23788.000
0.12330327	23780.000
0.12391979	23772.000
0.12453939	23762.000
0.12516208	23752.000
0.12578789	23741.000
0.12641683	23729.000
0.12704892	23717.000
0.12768416	23703.000
0.12832258	23689.000
0.12896419	23674.000
0.12960902	23659.000
0.13025706	23642.000
0.13090835	23625.000
0.13156289	23607.000
0.13222070	23588.000
0.13288181	23569.000
0.13354621	23549.000
0.13421395	23528.000
0.13488502	23506.000
0.13555944	23484.000
0.13623724	23461.000
0.13691842	23437.000
0.13760302	23413.000
0.13829103	23388.000
0.13898249	23362.000
0.13967740	23335.000
0.14037579	23308.000
0.14107766	23280.000
0.14178305	23252.000
0.14249197	23223.000
0.14320443	23193.000
0.14392045	23162.000
0.14464005	23131.000
0.14536325	23099.000
0.14609007	23067.000
0.14682052	23034.000
0.14755462	23000.000
0.14829239	22966.000
0.14903386	22931.000
0.14977903	22896.000
0.15052792	22860.000
0.15128056	22823.000
0.15203696	22786.000
0.15279715	22748.000
0.15356113	22710.000
0.15432894	22671.000
0.15510058	22632.000
0.15587609	22592.000
0.15665547	22551.000
0.15743875	22511.000
0.15822594	22469.000
0.15901707	22427.000
0.15981215	22385.000
0.16061121	22342.000
0.16141427	22298.000
0.16222134	22254.000
0.16303245	22210.000
0.16384761	22165.000
0.16466685	22120.000
0.16549018	22074.000
0.16631763	22028.000
0.16714922	21981.000
0.16798497	21934.000
0.16882489	21887.000
0.16966902	21839.000
0.17051736	21791.000
0.17136995	21742.000
0.17222680	21693.000
0.17308793	21644.000
0.17395337	21594.000
0.17482314	21544.000
0.17569726	21494.000
0.17657574	21443.000
0.17745862	21392.000
0.17834591	21341.000
0.17923764	21289.000
0.18013383	21237.000
0.18103450	21184.000
0.18193967	21132.000
0.18284937	21079.000
0.18376362	21025.000
0.18468244	20972.000
0.18560585	20918.000
0.18653388	20864.000
0.18746655	20810.000
0.18840388	20755.000
0.18934590	20700.000
0.19029263	20645.000
0.19124409	20590.000
0.19220031	20534.000
0.19316131	20478.000
0.19412712	20422.000
0.19509776	20366.000
0.19607325	20310.000
0.19705361	20253.000
0.19803888	20197.000
0.19902907	20140.000
0.20002422	20083.000
0.20102434	20025.000
0.20202946	19968.000
0.20303961	19911.000
0.20405481	19853.000
0.20507508	19795.000
0.20610046	19737.000
0.20713096	19679.000
0.20816661	19621.000
0.20920745	19562.000
0.21025348	19504.000
0.21130475	19445.000
0.21236128	19387.000
0.21342308	19328.000
0.21354015	19322.000
0.21385984	21975.000
0.21449020	21893.000
0.21556265	21757.000
0.21664046	21623.000
0.21772366	21491.000
0.21881228	21361.000
0.21990634	21233.000
0.22100588	21107.000
0.22211090	20983.000
0.22322146	20861.000
0.22361559	20818.000
0.22398441	22605.000
0.22433757	22549.000
0.22545925	22375.000
0.22658655	22205.000
0.22771948	22037.000
0.22885808	21873.000
0.23000237	21712.000
0.23115238	21554.000
0.23230814	21399.000
0.23346969	21247.000
0.23463703	21098.000
0.23581022	20951.000
0.23698927	20809.000
0.23817422	20670.000
0.23936509	20535.000
0.24056191	20403.000
0.24176472	20274.000
0.24297355	20148.000
0.24418841	20026.000
0.24540936	19906.000
0.24663640	19788.000
0.24786959	19674.000
0.24910893	19563.000
0.25035448	19455.000
0.25160625	19350.000
0.25286428	19248.000
0.25412860	19148.000
0.25539925	19051.000
0.25667624	18956.000
0.25795962	18863.000
0.25924942	18772.000
0.26054567	18683.000
0.26184840	18595.000
0.26315764	18510.000
0.26447343	18426.000
0.26579579	18344.000
0.26712477	18263.000
0.26846040	18184.000
0.26980270	18105.000
0.27115171	18029.000
0.27250747	17953.000
0.27387001	17879.000
0.27523936	17806.000
0.27661556	17734.000
0.27799863	17662.000
0.27938863	17592.000
0.28078557	17523.000
0.28218950	17455.000
0.28360044	17388.000
0.28501845	17322.000
0.28644354	17256.000
0.28787576	17184.000
0.28931514	17108.000
0.29076171	17033.000
0.29221552	16959.000
0.29367660	16885.000
0.29514498	16812.000
0.29662071	16740.000
0.29810381	16668.000
0.29959433	16597.000
0.30109230	16527.000
0.30259776	16457.000
0.30411075	16388.000
0.30563130	16319.000
0.30715946	16245.000
0.30869526	16169.000
0.31023873	16093.000
0.31178993	16018.000
0.31334888	15943.000
0.31491562	15869.000
0.31649020	15796.000
0.31807265	15722.000
0.31966301	15650.000
0.32126133	15573.000
0.32286764	15457.000
0.32448197	15341.000
0.32610438	15226.000
0.32773491	15112.000
0.32937358	14999.000
0.33102045	14886.000
0.33267555	14775.000
0.33433893	14664.000
0.33601062	14554.000
0.33769068	14444.000
0.33937913	14336.000
0.34107602	14228.000
0.34278140	14121.000
0.34449531	14014.000
0.34621779	13909.000
0.34794888	13804.000
0.34968862	13700.000
0.35143706	13597.000
0.35319425	13494.000
0.35496022	13393.000
0.35673502	13292.000
0.35851870	13192.000
0.36031129	13092.000
0.36211285	12993.000
0.36392341	12895.000
0.36574303	12798.000
0.36757174	12702.000
0.36940960	12606.000
0.37125665	12511.000
0.37311293	12417.000
0.37497850	12323.000
0.37685339	12230.000
0.37873766	12138.000
0.37992070	12081.000
0.38063135	12870.000
0.38087931	12857.000
0.38253450	12777.000
0.38444718	12685.000
0.38636941	12594.000
0.38830126	12504.000
0.39024276	12414.000
0.39219398	12325.000
0.39415495	12237.000
0.39612572	12150.000
0.39810635	12063.000
0.40009688	11977.000
0.40209737	11891.000
0.40410785	11806.000
0.40612839	11722.000
0.40815904	11638.000
0.41019983	11556.000
0.41225083	11473.000
0.41431208	11392.000
0.41638364	11311.000
0.41846556	11231.000
0.42055789	11151.000
0.42266068	11072.000
0.42477398	10994.000
0.42689785	10916.000
0.42903234	10839.000
0.43117750	10762.000
0.43333339	10686.000
0.43550006	10611.000
0.43637510	10580.000
0.43762492	10721.000
0.43767756	10719.000
0.43986595	10645.000
0.44206528	10571.000
0.44427560	10498.000
0.44649698	10426.000
0.44872947	10354.000
0.45097311	10282.000
0.45322798	10211.000
0.45549412	10141.000
0.45777159	10071.000
0.46006045	10001.000
0.46236075	9932.6000
0.46467255	9864.2000
0.46699592	9796.3000
0.46933090	9729.0000
0.47167755	9662.1000
0.47403594	9595.7000
0.47640612	9529.8000
0.47878815	9464.4000
0.48118209	9399.4000
0.48358800	9334.9000
0.48600594	9270.9000
0.48843597	9207.3000
0.49087815	9144.2000
0.49333254	9081.4000
0.49579920	9019.2000
0.49827820	8957.3000
0.50076959	8895.9000
0.50327344	8834.9000
0.50578980	8774.3000
0.50831875	8714.1000
0.51086035	8654.3000
0.51341465	8594.9000
0.51598172	8535.9000
0.51856163	8477.3000
0.52115444	8419.0000
0.52376021	8361.2000
0.52637901	8303.7000
0.52901091	8246.6000
0.53165596	8189.8000
0.53431424	8133.4000
0.53698581	8077.3000
0.53724443	8071.9000
0.53895558	8266.6000
0.53967074	8251.7000
0.54236910	8195.6000
0.54508094	8139.8000
0.54780635	8084.3000
0.55054538	8029.2000
0.55329810	7974.5000
0.55606460	7920.0000
0.55884492	7865.9000
0.56163914	7812.1000
0.56444734	7758.6000
0.56726958	7705.4000
0.57010592	7652.5000
0.57295645	7599.9000
0.57582123	7547.6000
0.57870034	7495.6000
0.58159384	7443.8000
0.58450181	7392.4000
0.58742432	7341.2000
0.59036144	7290.3000
0.59331325	7239.7000
0.59627982	7189.4000
0.59926122	7139.3000
0.60225752	7089.5000
0.60526881	7040.0000
0.60829515	6990.7000
0.61133663	6941.7000
0.61439331	6892.9000
0.61746528	6844.4000
0.62055260	6796.1000
0.62365537	6748.1000
0.62677364	6700.3000
0.62990751	6652.8000
0.63305705	6605.5000
0.63622234	6558.4000
0.63940345	6511.6000
0.64260046	6465.1000
0.64581347	6418.7000
0.64904253	6372.6000
0.65228775	6326.8000
0.65554919	6281.1000
0.65882693	6235.7000
0.66212107	6190.5000
0.66543167	6145.6000
0.66875883	6100.9000
0.67210262	6056.4000
0.67546314	6012.1000
0.67884045	5968.1000
0.68223466	5924.3000
0.68564583	5880.7000
0.68907406	5837.3000
0.69251943	5794.1000
0.69598202	5751.2000
0.69946194	5708.5000
0.70295924	5666.0000
0.70647404	5623.7000
0.71000641	5581.7000
0.71355644	5539.8000
0.71712423	5498.2000
0.72070985	5456.8000
0.72431340	5415.6000
0.72793496	5374.6000
0.73157464	5333.9000
0.73523251	5293.3000
0.73890867	5253.0000
0.74260322	5212.7000
0.74631623	5172.7000
0.75004781	5132.8000
0.75379805	5093.2000
0.75756704	5053.8000
0.76135488	5014.5000
0.76516165	4975.5000
0.76898746	4936.8000
0.77283240	4898.2000
0.77669656	4859.8000
0.78058004	4821.6000
0.78448294	4783.7000
0.78840536	4746.0000
0.79234738	4708.4000
0.79630912	4671.1000
0.80029067	4634.0000
0.80429212	4597.1000
0.80831358	4560.4000
0.81235515	4523.9000
0.81641693	4487.7000
0.82049901	4451.6000
0.82460150	4415.8000
0.82872451	4380.1000
0.83286813	4344.7000
0.83703248	4309.5000
0.84121764	4274.5000
0.84542373	4239.7000
0.84965084	4205.1000
0.85389910	4170.7000
0.85816859	4136.5000
0.86245944	4102.5000
0.86677173	4068.8000
0.87110559	4035.2000
0.87546112	4001.8000
0.87983843	3968.6000
0.88423762	3935.6000
0.88865881	3902.9000
0.89310210	3870.3000
0.89756761	3837.9000
0.90205545	3805.8000
0.90656573	3773.8000
0.91109856	3742.1000
0.91565405	3710.4000
0.92023232	3679.0000
0.92483348	3647.8000
0.92945765	3616.8000
0.93410494	3586.1000
0.93877546	3555.5000
0.94346934	3525.2000
0.94818668	3495.1000
0.95292762	3465.2000
0.95769226	3435.5000
0.96248072	3406.1000
0.96729312	3376.9000
0.97212959	3347.9000
0.97699023	3319.1000
0.98187519	3290.6000
0.98678456	3262.3000
0.99171848	3234.2000
0.99667708	3206.4000
1.0016605	3175.7000
1.0066688	3139.3000
1.0117021	3103.4000
1.0167606	3067.9000
1.0218444	3032.9000
1.0269536	2998.3000
1.0320884	2964.1000
1.0372489	2930.4000
1.0424351	2897.1000
1.0476473	2864.2000
1.0528855	2831.7000
1.0581499	2799.7000
1.0634407	2768.0000
1.0687579	2736.8000
1.0741017	2705.9000
1.0794722	2675.4000
1.0848695	2645.3000
1.0902939	2615.6000
1.0957454	2586.2000
1.1012241	2557.2000
1.1067302	2528.6000
1.1122639	2500.3000
1.1178252	2472.4000
1.1234143	2444.8000
1.1290314	2417.5000
1.1346765	2390.6000
1.1403499	2364.0000
1.1460517	2337.8000
1.1517819	2311.9000
1.1575408	2286.2000
1.1633285	2260.9000
1.1691452	2236.0000
1.1749909	2211.3000
1.1808659	2186.9000
1.1867702	2162.8000
1.1927040	2139.0000
1.1986676	2115.5000
1.2046609	2092.3000
1.2106842	2069.4000
1.2167376	2046.7000
1.2228213	2024.4000
1.2289354	2002.2000
1.2350801	1980.4000
1.2412555	1958.8000
1.2474618	1937.5000
1.2536991	1916.4000
1.2599676	1895.6000
1.2662674	1875.0000
1.2725988	1854.7000
1.2789618	1834.6000
1.2853566	1814.8000
1.2917833	1795.2000
1.2982423	1775.9000
1.3047335	1756.7000
1.3112571	1737.8000
1.3178134	1719.1000
1.3244025	1700.7000
1.3310245	1682.5000
1.3376796	1664.4000
1.3443680	1646.6000
1.3510899	1629.1000
1.3578453	1611.7000
1.3646345	1594.5000
1.3714577	1577.5000
1.3783150	1560.7000
1.3852066	1544.2000
1.3921326	1527.8000
1.3990933	1511.6000
1.4060887	1495.6000
1.4131192	1479.8000
1.4201848	1464.2000
1.4272857	1448.7000
1.4344221	1433.5000
1.4415942	1418.4000
1.4488022	1403.5000
1.4560462	1388.8000
1.4633265	1374.2000
1.4706431	1359.8000
1.4779963	1345.6000
1.4853863	1331.5000
1.4928132	1317.6000
1.5002773	1303.9000
1.5077787	1290.3000
1.5153176	1276.9000
1.5228942	1263.6000
1.5305086	1250.3000
1.5381612	1237.1000
1.5458520	1224.0000
1.5535812	1211.2000
1.5613491	1198.4000
1.5691559	1185.8000
1.5770017	1173.4000
1.5848867	1161.1000
1.5928111	1148.9000
1.6007752	1136.9000
1.6087790	1125.0000
1.6168229	1113.3000
1.6249070	1101.7000
1.6330316	1090.2000
1.6411967	1078.9000
1.6494027	1067.7000
1.6576497	1056.6000
1.6614142	1051.6000
1.6619858	3704.1000
1.6659380	3682.5000
1.6742677	3637.5000
1.6826390	3593.0000
1.6910522	3549.1000
1.6995075	3505.8000
1.7080050	3463.0000
1.7158508	3424.2000
1.7165450	5104.7000
1.7169493	5101.7000
1.7251278	5041.7000
1.7337534	4979.5000
1.7424222	4918.1000
1.7511343	4857.4000
1.7598899	4797.4000
1.7686894	4738.1000
1.7775328	4679.6000
1.7864205	4621.8000
1.7953526	4564.7000
1.8043294	4508.4000
1.8133510	4452.8000
1.8224178	4397.9000
1.8315299	4343.6000
1.8406875	4290.1000
1.8498909	4237.2000
1.8591404	4185.0000
1.8684361	4133.4000
1.8777783	4082.5000
1.8871672	4032.2000
1.8966030	3982.6000
1.9060860	3933.6000
1.9156165	3885.2000
1.9251945	3837.4000
1.9348205	3790.2000
1.9444946	3743.6000
1.9542171	3697.6000
1.9639882	3652.2000
1.9738081	3607.3000
1.9836772	3563.0000
1.9935955	3519.2000
2.0035635	3476.0000
2.0135813	3433.4000
2.0236492	3391.2000
2.0337675	3349.7000
2.0439363	3308.6000
2.0541560	3268.0000
2.0644268	3228.0000
2.0747489	3188.4000
2.0851227	3149.4000
2.0955483	3110.8000
2.1052605	3075.5000
2.1060260	3072.7000
2.1099394	3588.4000
2.1165562	3559.6000
2.1271389	3514.4000
2.1377746	3469.7000
2.1484635	3425.5000
2.1592058	3382.0000
2.1700018	3338.5000
2.1808519	3295.5000
2.1917561	3253.0000
2.2027149	3211.1000
2.2137285	3170.2000
2.2247971	3131.6000
2.2359211	3093.4000
2.2471007	3055.6000
2.2583362	3018.4000
2.2696279	2981.7000
2.2809760	2945.6000
2.2923809	2910.0000
2.3038428	2874.9000
2.3153620	2840.4000
2.3269388	2806.3000
2.3385735	2772.8000
2.3502664	2739.7000
2.3620177	2707.0000
2.3625852	2705.5000
2.3682149	2877.6000
2.3738278	2860.8000
2.3856970	2825.9000
2.3976254	2791.4000
2.4096136	2757.4000
2.4216616	2723.9000
2.4337699	2690.8000
2.4459388	2658.2000
2.4581685	2626.0000
2.4704593	2594.2000
2.4828116	2562.9000
2.4952257	2533.1000
2.5077018	2503.8000
2.5202403	2474.8000
2.5328415	2446.3000
2.5455057	2418.2000
2.5582333	2390.5000
2.5710244	2363.2000
2.5838796	2336.2000
2.5957502	2311.8000
2.5967990	2309.6000
2.6060497	2395.5000
2.6097829	2387.8000
2.6228319	2361.0000
2.6359460	2334.5000
2.6491257	2308.4000
2.6623714	2282.6000
2.6756832	2257.1000
2.6890617	2231.9000
2.7025070	2207.0000
2.7160195	2182.4000
2.7295996	2158.1000
2.7432476	2134.1000
2.7569638	2110.2000
2.7707486	2086.6000
2.7846024	2063.2000
2.7985254	2040.1000
2.8125180	2017.3000
2.8265806	1994.8000
2.8407135	1972.5000
2.8549171	1950.5000
2.8691917	1928.7000
2.8835376	1907.2000
2.8979553	1885.9000
2.9124451	1864.8000
2.9270073	1844.0000
2.9416424	1823.4000
2.9563506	1803.1000
2.9711323	1782.9000
2.9859880	1763.0000
3.0009179	1743.2000
3.0159225	1722.2000
3.0310021	1701.4000
3.0461571	1680.9000
3.0613879	1660.7000
3.0766949	1640.6000
3.0920783	1620.7000
3.1075387	1601.1000
3.1230764	1581.7000
3.1386918	1562.5000
3.1543853	1543.6000
3.1701572	1524.9000
3.1860080	1506.5000
3.2019380	1488.2000
3.2179477	1470.3000
3.2340374	1452.5000
3.2502076	1434.9000
3.2664587	1417.6000
3.2827910	1400.5000
3.2992049	1383.6000
3.3157009	1366.9000
3.3322794	1350.2000
3.3489408	1333.4000
3.3656856	1316.9000
3.3825140	1300.5000
3.3994265	1284.3000
3.4164237	1268.4000
3.4335058	1252.6000
3.4506733	1236.7000
3.4679267	1221.1000
3.4852663	1205.6000
3.5026927	1190.4000
3.5202061	1175.4000
3.5378072	1160.6000
3.5554962	1145.9000
3.5732737	1131.5000
3.5911400	1117.3000
3.6090957	1103.2000
3.6271412	1089.4000
3.6452769	1075.7000
3.6635033	1062.2000
3.6818208	1048.9000
3.7002299	1035.8000
3.7187311	1022.9000
3.7373247	1010.1000
3.7560114	997.51000
3.7747914	985.08000
3.7936654	972.82000
3.8126337	960.72000
3.8316969	948.79000
3.8508554	937.01000
3.8701096	925.39000
3.8894602	913.93000
3.9089075	902.62000
3.9284520	891.46000
3.9480943	880.45000
3.9678347	869.58000
3.9876739	858.86000
4.0550240	823.78000
4.3348210	696.66000
4.6339240	588.53000
4.9536640	497.12000
5.2954670	420.12000
5.6608550	355.32000
6.0514530	301.01000
6.4690040	255.41000
6.9153650	217.07000
7.3925250	184.47000
7.9026090	156.39000
8.4478900	132.80000
9.0307940	112.58000
9.3694860	101.98000
9.5128970	97.899000
9.5511400	96.849000
9.6085040	259.08000
9.6539190	255.17000
9.7519140	247.01000
10.320040	207.71000
10.524610	196.44000
10.685700	188.27000
10.728660	186.19000
10.793100	256.30000
10.954190	245.42000
11.032120	240.41000
11.045290	239.57000
11.214350	229.25000
11.259430	226.61000
11.327050	257.87000
11.496110	248.24000
11.793340	232.70000
12.607080	196.77000
13.476970	166.16000
14.406880	140.11000
15.400950	117.83000
16.463620	99.026000
17.599610	83.239000
18.813980	70.013000
20.112150	58.858000
21.499880	49.514000
22.983380	41.634000
24.569230	35.006000
26.264500	29.466000
28.076760	24.642000
30.014050	20.581000
32.085020	17.212000
34.298890	14.414000
36.665510	12.085000
39.195430	10.147000
41.899920	8.5288000
44.791010	7.1665000
47.881590	6.0257000
51.185420	5.0574000
54.717210	4.2463000
58.492700	3.5703000
62.528700	3.0076000
64.043780	2.8295000
65.024050	2.7224000
65.285450	2.6949000
65.677550	12.086000
66.657820	11.650000
66.843180	11.571000
71.455360	9.7814000
76.385780	8.2445000
81.656400	6.9465000
87.290690	5.8424000
93.313740	4.9087000
99.752390	4.1278000
106.63530	3.4744000
113.99310	2.9276000
121.85870	2.4698000
130.26690	2.0864000
139.25530	1.7592000
148.86400	1.4857000
159.13560	1.2571000
170.11590	1.0661000
181.85390	0.90637000
194.40180	0.77266000
207.81560	0.66065000
222.15480	0.56676000
237.48350	0.48798000
253.86990	0.42179000
271.38690	0.36613000
290.11260	0.31976000
310.13040	0.28133000
331.52940	0.24863000
354.40490	0.22074000
378.85880	0.19691000
405.00010	0.17647000
432.94510	0.15891000
