# Supplementary material for: Solving self-absorption in fluorescence
Source: IUCrJ. 2019 May 10;6(Pt 4):586–602. doi: 10.1107/S2052252519005128 (PMC6608621; doi:10.1107/S2052252519005128)
Supplement: Supplementary file 1 [file m-06-00586-sup1.zip › SeAFFluX_package_v2/ffast_files/73.csv]

ENERGY	MU_RHO
0.0057285000	47371.000
0.0058140000	46396.000
0.010690000	55425.000
0.011427610	58905.000
0.012216120	61782.000
0.013059030	63767.000
0.013960100	64634.000
0.014923350	64246.000
0.015953060	62577.000
0.017053820	59707.000
0.018230530	55814.000
0.019488440	51143.000
0.020833140	45972.000
0.022270630	40582.000
0.023807300	35215.000
0.024500000	32961.000
0.024875000	31788.000
0.024975000	31481.000
0.025125000	37323.000
0.025450010	36071.000
0.025500000	35883.000
0.027206060	30020.000
0.029083270	24845.000
0.031090020	20628.000
0.033235230	17211.000
0.035528460	14483.000
0.035672000	14338.000
0.036218000	13811.000
0.036363600	13677.000
0.036582000	51572.000
0.037128000	49299.000
0.037979930	46036.000
0.040600540	37794.000
0.043401980	30936.000
0.044002000	29681.000
0.044675500	28358.000
0.044855100	28020.000
0.045124500	42452.000
0.045798000	40830.000
0.046396710	39472.000
0.049598090	33413.000
0.053020350	28442.000
0.056678760	24373.000
0.060589590	21288.000
0.064770280	19149.000
0.069239420	17850.000
0.069678000	17766.000
0.070744500	17588.000
0.071028900	17547.000
0.071455500	17668.000
0.072522000	17550.000
0.074016950	17436.000
0.079124110	17407.000
0.084583680	17804.000
0.090419950	18508.000
0.096658930	19411.000
0.10000000	19917.000
0.10050000	19992.000
0.10100250	20068.000
0.10150751	20143.000
0.10201505	20217.000
0.10252513	20292.000
0.10303775	20366.000
0.10355294	20440.000
0.10407070	20513.000
0.10459106	20586.000
0.10511401	20658.000
0.10563958	20730.000
0.10616778	20802.000
0.10669862	20872.000
0.10723211	20943.000
0.10776827	21013.000
0.10830712	21083.000
0.10884865	21152.000
0.10939289	21221.000
0.10993986	21288.000
0.11048956	21355.000
0.11104201	21421.000
0.11159722	21486.000
0.11215520	21551.000
0.11271598	21614.000
0.11327956	21677.000
0.11384596	21738.000
0.11441519	21799.000
0.11498726	21859.000
0.11556220	21918.000
0.11614001	21975.000
0.11672071	22032.000
0.11730431	22088.000
0.11789083	22143.000
0.11848029	22196.000
0.11907269	22249.000
0.11966805	22300.000
0.12026639	22351.000
0.12086772	22400.000
0.12147206	22448.000
0.12207942	22495.000
0.12268982	22541.000
0.12330327	22585.000
0.12391979	22629.000
0.12453939	22671.000
0.12516208	22712.000
0.12578789	22752.000
0.12641683	22791.000
0.12704892	22828.000
0.12768416	22864.000
0.12832258	22899.000
0.12896419	22933.000
0.12960902	22965.000
0.13025706	22996.000
0.13090835	23026.000
0.13156289	23055.000
0.13222070	23082.000
0.13288181	23108.000
0.13354621	23133.000
0.13421395	23156.000
0.13488502	23179.000
0.13555944	23200.000
0.13623724	23219.000
0.13691842	23238.000
0.13760302	23255.000
0.13829103	23270.000
0.13898249	23285.000
0.13967740	23298.000
0.14037579	23310.000
0.14107766	23321.000
0.14178305	23330.000
0.14249197	23338.000
0.14320443	23345.000
0.14392045	23350.000
0.14464005	23355.000
0.14536325	23358.000
0.14609007	23359.000
0.14682052	23360.000
0.14755462	23359.000
0.14829239	23357.000
0.14903386	23354.000
0.14977903	23349.000
0.15052792	23344.000
0.15128056	23337.000
0.15203696	23329.000
0.15279715	23319.000
0.15356113	23309.000
0.15432894	23297.000
0.15510058	23284.000
0.15587609	23270.000
0.15665547	23255.000
0.15743875	23239.000
0.15822594	23221.000
0.15901707	23203.000
0.15981215	23183.000
0.16061121	23162.000
0.16141427	23140.000
0.16222134	23117.000
0.16303245	23093.000
0.16384761	23068.000
0.16466685	23041.000
0.16549018	23014.000
0.16631763	22986.000
0.16714922	22956.000
0.16798497	22926.000
0.16882489	22894.000
0.16966902	22862.000
0.17051736	22828.000
0.17136995	22794.000
0.17222680	22759.000
0.17308793	22722.000
0.17395337	22685.000
0.17482314	22647.000
0.17569726	22608.000
0.17657574	22568.000
0.17745862	22527.000
0.17834591	22485.000
0.17923764	22442.000
0.18013383	22399.000
0.18103450	22355.000
0.18193967	22309.000
0.18284937	22264.000
0.18376362	22217.000
0.18468244	22169.000
0.18560585	22121.000
0.18653388	22072.000
0.18746655	22022.000
0.18840388	21972.000
0.18934590	21920.000
0.19029263	21868.000
0.19124409	21816.000
0.19220031	21762.000
0.19316131	21708.000
0.19412712	21654.000
0.19509776	21598.000
0.19607325	21542.000
0.19705361	21486.000
0.19803888	21429.000
0.19902907	21371.000
0.20002422	21312.000
0.20102434	21254.000
0.20202946	21194.000
0.20303961	21134.000
0.20405481	21074.000
0.20507508	21013.000
0.20610046	20951.000
0.20713096	20889.000
0.20816661	20826.000
0.20920745	20763.000
0.21025348	20700.000
0.21130475	20636.000
0.21236128	20572.000
0.21342308	20507.000
0.21449020	20442.000
0.21556265	20376.000
0.21664046	20310.000
0.21772366	20244.000
0.21881228	20177.000
0.21990634	20110.000
0.22100588	20043.000
0.22211090	19975.000
0.22322146	19907.000
0.22433757	19839.000
0.22545925	19770.000
0.22658655	19702.000
0.22771948	19632.000
0.22885808	19563.000
0.22912551	19547.000
0.22947450	21080.000
0.23000237	21035.000
0.23115238	20937.000
0.23230814	20840.000
0.23346969	20743.000
0.23463703	20647.000
0.23581022	20550.000
0.23698927	20454.000
0.23817422	20359.000
0.23936509	20263.000
0.24056191	20168.000
0.24111348	20124.000
0.24148653	21188.000
0.24176472	21161.000
0.24297355	21045.000
0.24418841	20930.000
0.24540936	20815.000
0.24663640	20701.000
0.24786959	20587.000
0.24910893	20475.000
0.25035448	20363.000
0.25160625	20251.000
0.25286428	20139.000
0.25412860	20021.000
0.25539925	19904.000
0.25667624	19788.000
0.25795962	19673.000
0.25924942	19559.000
0.26054567	19447.000
0.26184840	19335.000
0.26315764	19218.000
0.26447343	19101.000
0.26579579	18985.000
0.26712477	18871.000
0.26846040	18758.000
0.26980270	18646.000
0.27115171	18535.000
0.27250747	18425.000
0.27387001	18317.000
0.27523936	18209.000
0.27661556	18103.000
0.27799863	17997.000
0.27938863	17893.000
0.28078557	17789.000
0.28218950	17686.000
0.28360044	17584.000
0.28501845	17482.000
0.28644354	17382.000
0.28787576	17282.000
0.28931514	17183.000
0.29076171	17085.000
0.29221552	16987.000
0.29367660	16890.000
0.29514498	16794.000
0.29662071	16698.000
0.29810381	16603.000
0.29959433	16509.000
0.30109230	16415.000
0.30259776	16322.000
0.30411075	16229.000
0.30563130	16137.000
0.30715946	16045.000
0.30869526	15954.000
0.31023873	15864.000
0.31178993	15774.000
0.31334888	15685.000
0.31491562	15596.000
0.31649020	15508.000
0.31807265	15420.000
0.31966301	15333.000
0.32126133	15246.000
0.32286764	15160.000
0.32448197	15075.000
0.32610438	14990.000
0.32773491	14905.000
0.32937358	14821.000
0.33102045	14737.000
0.33267555	14654.000
0.33433893	14571.000
0.33601062	14489.000
0.33769068	14407.000
0.33937913	14326.000
0.34107602	14245.000
0.34278140	14165.000
0.34449531	14085.000
0.34621779	14006.000
0.34794888	13927.000
0.34968862	13849.000
0.35143706	13771.000
0.35319425	13693.000
0.35496022	13616.000
0.35673502	13540.000
0.35851870	13464.000
0.36031129	13388.000
0.36211285	13313.000
0.36392341	13238.000
0.36574303	13164.000
0.36757174	13090.000
0.36940960	13017.000
0.37125665	12944.000
0.37311293	12872.000
0.37497850	12800.000
0.37685339	12728.000
0.37873766	12657.000
0.38063135	12586.000
0.38253450	12516.000
0.38444718	12446.000
0.38636941	12377.000
0.38830126	12308.000
0.39024276	12239.000
0.39219398	12171.000
0.39415495	12104.000
0.39612572	12036.000
0.39810635	11969.000
0.40009688	11903.000
0.40209737	11837.000
0.40397820	11775.000
0.40410785	11771.000
0.40502181	12535.000
0.40612839	12499.000
0.40815904	12432.000
0.41019983	12366.000
0.41225083	12300.000
0.41431208	12235.000
0.41638364	12169.000
0.41846556	12105.000
0.42055789	12040.000
0.42266068	11976.000
0.42477398	11913.000
0.42689785	11850.000
0.42903234	11787.000
0.43117750	11724.000
0.43333339	11662.000
0.43550006	11601.000
0.43767756	11539.000
0.43986595	11478.000
0.44206528	11418.000
0.44427560	11357.000
0.44649698	11297.000
0.44872947	11238.000
0.45097311	11178.000
0.45322798	11119.000
0.45549412	11061.000
0.45777159	11002.000
0.46006045	10944.000
0.46236075	10887.000
0.46412139	10843.000
0.46467255	10829.000
0.46547861	10983.000
0.46699592	10946.000
0.46933090	10889.000
0.47167755	10811.000
0.47403594	10732.000
0.47640612	10654.000
0.47878815	10576.000
0.48118209	10499.000
0.48358800	10422.000
0.48600594	10346.000
0.48843597	10271.000
0.49087815	10196.000
0.49333254	10121.000
0.49579920	10047.000
0.49827820	9973.5000
0.50076959	9900.5000
0.50327344	9827.9000
0.50578980	9755.9000
0.50831875	9684.3000
0.51086035	9613.2000
0.51341465	9542.5000
0.51598172	9472.4000
0.51856163	9402.7000
0.52115444	9333.5000
0.52376021	9264.7000
0.52637901	9196.4000
0.52901091	9128.6000
0.53165596	9061.1000
0.53431424	8994.2000
0.53698581	8927.7000
0.53967074	8861.6000
0.54236910	8795.9000
0.54508094	8730.7000
0.54780635	8665.9000
0.55054538	8601.5000
0.55329810	8537.5000
0.55606460	8474.0000
0.55884492	8410.8000
0.56163914	8348.1000
0.56444734	8285.8000
0.56457826	8282.9000
0.56642179	8460.3000
0.56726958	8441.6000
0.57010592	8379.3000
0.57295645	8317.4000
0.57582123	8255.9000
0.57870034	8194.8000
0.58159384	8134.1000
0.58450181	8073.7000
0.58742432	8013.8000
0.59036144	7954.2000
0.59331325	7895.0000
0.59627982	7836.2000
0.59926122	7777.7000
0.60225752	7719.6000
0.60526881	7661.8000
0.60829515	7604.4000
0.61133663	7547.4000
0.61439331	7490.7000
0.61746528	7434.4000
0.62055260	7378.4000
0.62365537	7322.8000
0.62677364	7267.5000
0.62990751	7212.5000
0.63305705	7157.9000
0.63622234	7103.6000
0.63940345	7049.6000
0.64260046	6996.0000
0.64581347	6942.7000
0.64904253	6889.7000
0.65228775	6837.0000
0.65554919	6784.6000
0.65882693	6732.6000
0.66212107	6680.8000
0.66543167	6629.4000
0.66875883	6578.3000
0.67210262	6527.5000
0.67546314	6477.0000
0.67884045	6426.8000
0.68223466	6376.9000
0.68564583	6327.3000
0.68907406	6277.9000
0.69251943	6228.9000
0.69598202	6180.2000
0.69946194	6131.7000
0.70295924	6083.6000
0.70647404	6035.7000
0.71000641	5988.1000
0.71355644	5940.9000
0.71712423	5893.9000
0.72070985	5847.2000
0.72431340	5800.7000
0.72793496	5754.6000
0.73157464	5708.8000
0.73523251	5663.2000
0.73890867	5617.9000
0.74260322	5572.9000
0.74631623	5528.2000
0.75004781	5483.8000
0.75379805	5439.6000
0.75756704	5395.7000
0.76135488	5352.1000
0.76516165	5308.8000
0.76898746	5265.7000
0.77283240	5223.0000
0.77669656	5180.4000
0.78058004	5138.2000
0.78448294	5096.2000
0.78840536	5054.4000
0.79234738	5012.9000
0.79630912	4971.6000
0.80029067	4930.5000
0.80429212	4889.7000
0.80831358	4849.2000
0.81235515	4809.0000
0.81641693	4769.0000
0.82049901	4729.3000
0.82460150	4689.8000
0.82872451	4650.6000
0.83286813	4611.6000
0.83703248	4573.0000
0.84121764	4534.5000
0.84542373	4496.3000
0.84965084	4458.4000
0.85389910	4420.8000
0.85816859	4383.3000
0.86245944	4346.2000
0.86677173	4309.3000
0.87110559	4272.6000
0.87546112	4236.2000
0.87983843	4200.1000
0.88423762	4164.2000
0.88865881	4128.5000
0.89310210	4093.1000
0.89756761	4058.0000
0.90205545	4023.0000
0.90656573	3988.4000
0.91109856	3954.0000
0.91565405	3919.8000
0.92023232	3885.9000
0.92483348	3852.2000
0.92945765	3818.7000
0.93410494	3785.5000
0.93877546	3752.5000
0.94346934	3719.8000
0.94818668	3687.2000
0.95292762	3655.0000
0.95769226	3622.9000
0.96248072	3591.1000
0.96729312	3559.5000
0.97212959	3528.1000
0.97699023	3497.0000
0.98187519	3466.1000
0.98678456	3435.5000
0.99171848	3405.2000
0.99667708	3375.0000
1.0016605	3342.2000
1.0066688	3303.7000
1.0117021	3265.7000
1.0167606	3228.2000
1.0218444	3191.1000
1.0269536	3154.5000
1.0320884	3118.4000
1.0372489	3082.8000
1.0424351	3047.6000
1.0476473	3012.8000
1.0528855	2978.5000
1.0581499	2944.6000
1.0634407	2911.2000
1.0687579	2878.1000
1.0741017	2845.5000
1.0794722	2813.3000
1.0848695	2781.5000
1.0902939	2750.1000
1.0957454	2719.1000
1.1012241	2688.4000
1.1067302	2658.2000
1.1122639	2628.3000
1.1178252	2598.8000
1.1234143	2569.7000
1.1290314	2540.9000
1.1346765	2512.5000
1.1403499	2484.4000
1.1460517	2456.7000
1.1517819	2429.3000
1.1575408	2402.3000
1.1633285	2375.6000
1.1691452	2349.2000
1.1749909	2323.2000
1.1808659	2297.4000
1.1867702	2272.0000
1.1927040	2246.9000
1.1986676	2222.1000
1.2046609	2197.6000
1.2106842	2173.4000
1.2167376	2149.5000
1.2228213	2125.9000
1.2289354	2102.6000
1.2350801	2079.6000
1.2412555	2056.8000
1.2474618	2034.3000
1.2536991	2012.1000
1.2599676	1990.2000
1.2662674	1968.5000
1.2725988	1947.1000
1.2789618	1925.9000
1.2853566	1905.0000
1.2917833	1884.4000
1.2982423	1864.0000
1.3047335	1843.8000
1.3112571	1823.9000
1.3178134	1804.3000
1.3244025	1784.8000
1.3310245	1765.6000
1.3376796	1746.6000
1.3443680	1727.9000
1.3510899	1709.3000
1.3578453	1691.0000
1.3646345	1672.9000
1.3714577	1655.0000
1.3783150	1637.3000
1.3852066	1619.9000
1.3921326	1602.6000
1.3990933	1585.6000
1.4060887	1568.7000
1.4131192	1552.1000
1.4201848	1535.6000
1.4272857	1519.3000
1.4344221	1503.3000
1.4415942	1487.4000
1.4488022	1471.7000
1.4560462	1456.2000
1.4633265	1440.8000
1.4706431	1425.7000
1.4779963	1410.7000
1.4853863	1395.9000
1.4928132	1381.3000
1.5002773	1366.8000
1.5077787	1352.5000
1.5153176	1338.4000
1.5228942	1324.4000
1.5305086	1310.6000
1.5381612	1297.0000
1.5458520	1283.5000
1.5535812	1270.2000
1.5613491	1257.0000
1.5691559	1244.0000
1.5770017	1231.1000
1.5848867	1218.4000
1.5928111	1205.8000
1.6007752	1193.4000
1.6087790	1181.1000
1.6168229	1169.0000
1.6249070	1156.8000
1.6330316	1144.7000
1.6411967	1132.7000
1.6494027	1120.9000
1.6576497	1109.3000
1.6659380	1097.7000
1.6742677	1086.3000
1.6826390	1075.1000
1.6910522	1063.9000
1.6995075	1052.9000
1.7080050	1042.0000
1.7165450	1031.3000
1.7251278	1020.6000
1.7337534	1010.1000
1.7347877	1008.9000
1.7354123	3464.4000
1.7424222	3430.5000
1.7511343	3389.1000
1.7598899	3348.2000
1.7686894	3307.9000
1.7775328	3268.0000
1.7864205	3228.6000
1.7926172	3201.6000
1.7937828	4760.1000
1.7953526	4749.8000
1.8043294	4691.9000
1.8133510	4634.6000
1.8224178	4578.1000
1.8315299	4522.3000
1.8406875	4467.2000
1.8498909	4412.8000
1.8591404	4359.0000
1.8684361	4305.8000
1.8777783	4253.3000
1.8871672	4201.4000
1.8966030	4150.2000
1.9060860	4099.5000
1.9156165	4049.6000
1.9251945	4000.2000
1.9348205	3951.5000
1.9444946	3903.3000
1.9542171	3855.8000
1.9639882	3808.8000
1.9738081	3762.5000
1.9836772	3716.7000
1.9935955	3671.5000
2.0035635	3626.8000
2.0135813	3582.7000
2.0236492	3539.2000
2.0337675	3496.1000
2.0439363	3453.7000
2.0541560	3411.7000
2.0644268	3370.3000
2.0747489	3329.4000
2.0851227	3288.9000
2.0955483	3249.0000
2.1060260	3209.6000
2.1165562	3170.7000
2.1271389	3132.2000
2.1377746	3094.3000
2.1484635	3056.8000
2.1592058	3019.7000
2.1700018	2983.2000
2.1808519	2947.0000
2.1917561	2911.4000
2.1963695	3399.4000
2.2027149	3374.6000
2.2137285	3332.1000
2.2247971	3290.2000
2.2359211	3248.8000
2.2471007	3207.9000
2.2583362	3167.4000
2.2696279	3126.9000
2.2809760	3086.8000
2.2923809	3047.3000
2.3038428	3008.6000
2.3153620	2972.2000
2.3269388	2936.3000
2.3385735	2900.7000
2.3502664	2865.5000
2.3620177	2830.8000
2.3738278	2796.6000
2.3856970	2762.9000
2.3976254	2729.7000
2.4096136	2697.0000
2.4216616	2664.8000
2.4337699	2633.0000
2.4459388	2601.6000
2.4581685	2570.7000
2.4657375	2551.9000
2.4704593	2719.2000
2.4716624	2715.9000
2.4828116	2685.8000
2.4952257	2652.9000
2.5077018	2620.5000
2.5202403	2588.4000
2.5328415	2556.9000
2.5455057	2525.7000
2.5582333	2495.0000
2.5710244	2464.6000
2.5838796	2434.7000
2.5967990	2405.8000
2.6097829	2377.8000
2.6228319	2350.3000
2.6359460	2323.2000
2.6491257	2296.6000
2.6623714	2270.3000
2.6756832	2244.3000
2.6890617	2218.7000
2.7025070	2193.5000
2.7027735	2193.0000
2.7132264	2271.9000
2.7160195	2266.6000
2.7295996	2241.2000
2.7432476	2216.2000
2.7569638	2191.5000
2.7707486	2167.0000
2.7846024	2142.9000
2.7985254	2119.1000
2.8125180	2095.5000
2.8265806	2072.2000
2.8407135	2049.1000
2.8549171	2026.4000
2.8691917	2003.8000
2.8835376	1981.5000
2.8979553	1959.4000
2.9124451	1937.6000
2.9270073	1916.0000
2.9416424	1894.7000
2.9563506	1873.6000
2.9711323	1852.7000
2.9859880	1832.1000
3.0009179	1811.6000
3.0159225	1789.8000
3.0310021	1768.2000
3.0461571	1746.9000
3.0613879	1725.8000
3.0766949	1705.0000
3.0920783	1684.4000
3.1075387	1664.1000
3.1230764	1644.0000
3.1386918	1624.2000
3.1543853	1604.6000
3.1701572	1585.2000
3.1860080	1566.1000
3.2019380	1547.2000
3.2179477	1528.5000
3.2340374	1510.0000
3.2502076	1491.7000
3.2664587	1473.6000
3.2827910	1455.8000
3.2992049	1438.2000
3.3157009	1420.8000
3.3322794	1403.6000
3.3489408	1386.6000
3.3656856	1369.9000
3.3825140	1353.3000
3.3994265	1337.0000
3.4164237	1320.9000
3.4335058	1305.0000
3.4506733	1289.2000
3.4679267	1273.7000
3.4852663	1257.9000
3.5026927	1242.3000
3.5202061	1226.9000
3.5378072	1211.6000
3.5554962	1196.6000
3.5732737	1181.7000
3.5911400	1167.0000
3.6090957	1152.2000
3.6271412	1137.6000
3.6452769	1123.2000
3.6635033	1109.0000
3.6818208	1095.0000
3.7002299	1081.2000
3.7187311	1067.6000
3.7373247	1054.1000
3.7560114	1040.9000
3.7747914	1027.8000
3.7936654	1014.9000
3.8126337	1002.2000
3.8316969	989.62000
3.8508554	977.24000
3.8701096	965.02000
3.8894602	952.96000
3.9089075	941.07000
3.9284520	929.34000
3.9480943	917.76000
3.9678347	906.34000
3.9876739	895.08000
4.0550240	858.36000
4.3348210	727.29000
4.6339240	614.45000
4.9536640	519.39000
5.2954670	438.66000
5.6608550	370.85000
6.0514530	313.91000
6.4690040	266.17000
6.9153650	226.05000
7.3925250	192.30000
7.9026090	163.33000
8.4478900	138.66000
9.0307940	117.52000
9.6539190	98.456000
9.6834780	97.651000
9.8316940	93.759000
9.8712190	92.759000
9.9305050	246.83000
10.078720	235.31000
10.320040	218.05000
10.913380	185.42000
11.032120	179.91000
11.080420	177.74000
11.124960	175.79000
11.191780	240.00000
11.358820	230.59000
11.447870	225.81000
11.623090	216.83000
11.669820	214.54000
11.739910	244.24000
11.793340	241.49000
11.915130	235.39000
12.607080	204.59000
13.476970	172.72000
14.406880	145.56000
15.400950	122.42000
16.463620	102.88000
17.599610	86.490000
18.813980	72.761000
20.112150	61.242000
21.499880	51.526000
22.983380	43.374000
24.569230	36.481000
26.264500	30.707000
28.076760	25.676000
30.014050	21.442000
32.085020	17.929000
34.298890	15.012000
36.665510	12.586000
39.195430	10.565000
41.899920	8.8817000
44.791010	7.4661000
47.881590	6.2808000
51.185420	5.2820000
54.717210	4.4341000
58.492700	3.7285000
62.528700	3.1397000
66.068070	2.7288000
66.843180	2.6494000
67.079320	2.6260000
67.348980	2.5995000
67.753480	11.521000
68.764730	11.109000
71.455360	10.101000
76.385780	8.5192000
81.656400	7.1777000
87.290690	6.0451000
93.313740	5.0802000
99.752390	4.2720000
106.63530	3.5958000
113.99310	3.0298000
121.85870	2.5557000
130.26690	2.1586000
139.25530	1.8231000
148.86400	1.5396000
159.13560	1.3026000
170.11590	1.1045000
181.85390	0.93878000
194.40180	0.80001000
207.81560	0.68375000
222.15480	0.58627000
237.48350	0.50444000
253.86990	0.43570000
271.38690	0.37786000
290.11260	0.32913000
310.13040	0.28923000
331.52940	0.25541000
354.40490	0.22655000
378.85880	0.20189000
405.00010	0.18074000
432.94510	0.16256000
