# Supplementary material for: Solving self-absorption in fluorescence
Source: IUCrJ. 2019 May 10;6(Pt 4):586–602. doi: 10.1107/S2052252519005128 (PMC6608621; doi:10.1107/S2052252519005128)
Supplement: Supplementary file 1 [file m-06-00586-sup1.zip › SeAFFluX_package_v2/ffast_files/74.csv]

ENERGY	MU_RHO
0.0061305000	47191.000
0.0062220000	46237.000
0.010690000	60149.000
0.011427610	66397.000
0.012216120	72486.000
0.013059030	77928.000
0.013960100	82236.000
0.014923350	84987.000
0.015953060	85881.000
0.017053820	84786.000
0.018230530	81755.000
0.019488440	77013.000
0.020833140	70918.000
0.022270630	63904.000
0.023807300	56419.000
0.025450010	48864.000
0.027206060	41553.000
0.029083270	34775.000
0.031090020	28709.000
0.032928000	24120.000
0.033235230	23434.000
0.033432000	23006.000
0.033566400	22719.000
0.033768000	25354.000
0.034272000	24172.000
0.034888000	22813.000
0.035422000	21707.000
0.035528460	21494.000
0.035564400	21422.000
0.035770000	53789.000
0.035778000	53753.000
0.036317500	51413.000
0.036463500	50802.000
0.036682500	51821.000
0.037230000	49573.000
0.037979930	46708.000
0.040600540	38241.000
0.043401980	30999.000
0.045864000	25971.000
0.046396710	25028.000
0.046566000	24738.000
0.046753200	24424.000
0.047034000	36197.000
0.047736000	34788.000
0.049598090	31454.000
0.053020350	26559.000
0.056678760	22375.000
0.060589590	18932.000
0.064770280	16286.000
0.069239420	14416.000
0.074016950	13255.000
0.075558000	13025.000
0.076714500	12892.000
0.077022900	12862.000
0.077485500	13002.000
0.078642000	12920.000
0.079124110	12894.000
0.084583680	12877.000
0.090419950	13288.000
0.096658930	14041.000
0.10000000	14529.000
0.10050000	14605.000
0.10100250	14683.000
0.10150751	14762.000
0.10201505	14842.000
0.10252513	14923.000
0.10303775	15004.000
0.10355294	15087.000
0.10407070	15171.000
0.10459106	15256.000
0.10511401	15342.000
0.10563958	15428.000
0.10616778	15516.000
0.10669862	15604.000
0.10723211	15693.000
0.10776827	15782.000
0.10830712	15873.000
0.10884865	15964.000
0.10939289	16055.000
0.10993986	16147.000
0.11048956	16240.000
0.11104201	16333.000
0.11159722	16427.000
0.11215520	16521.000
0.11271598	16616.000
0.11327956	16711.000
0.11384596	16806.000
0.11441519	16902.000
0.11498726	16999.000
0.11556220	17096.000
0.11614001	17194.000
0.11672071	17292.000
0.11730431	17390.000
0.11789083	17488.000
0.11848029	17586.000
0.11907269	17684.000
0.11966805	17782.000
0.12026639	17880.000
0.12086772	17978.000
0.12147206	18076.000
0.12207942	18174.000
0.12268982	18272.000
0.12330327	18369.000
0.12391979	18467.000
0.12453939	18564.000
0.12516208	18661.000
0.12578789	18757.000
0.12641683	18853.000
0.12704892	18949.000
0.12768416	19044.000
0.12832258	19139.000
0.12896419	19234.000
0.12960902	19328.000
0.13025706	19421.000
0.13090835	19514.000
0.13156289	19607.000
0.13222070	19698.000
0.13288181	19790.000
0.13354621	19880.000
0.13421395	19970.000
0.13488502	20059.000
0.13555944	20147.000
0.13623724	20234.000
0.13691842	20320.000
0.13760302	20404.000
0.13829103	20488.000
0.13898249	20570.000
0.13967740	20651.000
0.14037579	20731.000
0.14107766	20810.000
0.14178305	20887.000
0.14249197	20964.000
0.14320443	21038.000
0.14392045	21112.000
0.14464005	21184.000
0.14536325	21255.000
0.14609007	21325.000
0.14682052	21392.000
0.14755462	21459.000
0.14829239	21523.000
0.14903386	21586.000
0.14977903	21648.000
0.15052792	21707.000
0.15128056	21765.000
0.15203696	21821.000
0.15279715	21876.000
0.15356113	21929.000
0.15432894	21980.000
0.15510058	22029.000
0.15587609	22076.000
0.15665547	22122.000
0.15743875	22166.000
0.15822594	22208.000
0.15901707	22249.000
0.15981215	22287.000
0.16061121	22324.000
0.16141427	22359.000
0.16222134	22393.000
0.16303245	22424.000
0.16384761	22454.000
0.16466685	22482.000
0.16549018	22508.000
0.16631763	22533.000
0.16714922	22555.000
0.16798497	22576.000
0.16882489	22595.000
0.16966902	22613.000
0.17051736	22628.000
0.17136995	22642.000
0.17222680	22654.000
0.17308793	22665.000
0.17395337	22673.000
0.17482314	22680.000
0.17569726	22685.000
0.17657574	22689.000
0.17745862	22691.000
0.17834591	22691.000
0.17923764	22689.000
0.18013383	22686.000
0.18103450	22681.000
0.18193967	22675.000
0.18284937	22667.000
0.18376362	22657.000
0.18468244	22646.000
0.18560585	22633.000
0.18653388	22618.000
0.18746655	22602.000
0.18840388	22584.000
0.18934590	22565.000
0.19029263	22545.000
0.19124409	22523.000
0.19220031	22499.000
0.19316131	22474.000
0.19412712	22447.000
0.19509776	22419.000
0.19607325	22390.000
0.19705361	22359.000
0.19803888	22327.000
0.19902907	22293.000
0.20002422	22258.000
0.20102434	22222.000
0.20202946	22185.000
0.20303961	22146.000
0.20405481	22106.000
0.20507508	22064.000
0.20610046	22022.000
0.20713096	21978.000
0.20816661	21933.000
0.20920745	21887.000
0.21025348	21839.000
0.21130475	21791.000
0.21236128	21741.000
0.21342308	21690.000
0.21449020	21638.000
0.21556265	21586.000
0.21664046	21532.000
0.21772366	21477.000
0.21881228	21421.000
0.21990634	21364.000
0.22100588	21306.000
0.22211090	21247.000
0.22322146	21187.000
0.22433757	21126.000
0.22545925	21065.000
0.22658655	21002.000
0.22771948	20939.000
0.22885808	20875.000
0.23000237	20810.000
0.23115238	20744.000
0.23230814	20677.000
0.23346969	20610.000
0.23463703	20542.000
0.23581022	20473.000
0.23698927	20404.000
0.23817422	20334.000
0.23936509	20263.000
0.24056191	20191.000
0.24176472	20119.000
0.24297355	20046.000
0.24418841	19973.000
0.24521055	19911.000
0.24540936	20881.000
0.24558945	20869.000
0.24663640	20794.000
0.24786959	20702.000
0.24910893	20610.000
0.25035448	20518.000
0.25160625	20424.000
0.25286428	20330.000
0.25412860	20236.000
0.25539925	20141.000
0.25667624	20045.000
0.25795962	19949.000
0.25859581	19901.000
0.25900419	20577.000
0.25924942	20557.000
0.26054567	20453.000
0.26184840	20348.000
0.26315764	20243.000
0.26447343	20137.000
0.26579579	20031.000
0.26712477	19925.000
0.26846040	19819.000
0.26980270	19712.000
0.27115171	19605.000
0.27250747	19498.000
0.27387001	19391.000
0.27523936	19284.000
0.27661556	19178.000
0.27799863	19071.000
0.27938863	18965.000
0.28078557	18858.000
0.28218950	18752.000
0.28360044	18646.000
0.28501845	18539.000
0.28644354	18434.000
0.28787576	18328.000
0.28931514	18223.000
0.29076171	18118.000
0.29221552	18014.000
0.29367660	17910.000
0.29514498	17806.000
0.29662071	17703.000
0.29810381	17600.000
0.29959433	17497.000
0.30109230	17395.000
0.30259776	17293.000
0.30411075	17192.000
0.30563130	17091.000
0.30715946	16990.000
0.30869526	16889.000
0.31023873	16789.000
0.31178993	16689.000
0.31334888	16590.000
0.31491562	16491.000
0.31649020	16392.000
0.31807265	16294.000
0.31966301	16196.000
0.32126133	16098.000
0.32286764	16001.000
0.32448197	15904.000
0.32610438	15807.000
0.32773491	15711.000
0.32937358	15615.000
0.33102045	15520.000
0.33267555	15425.000
0.33433893	15330.000
0.33601062	15236.000
0.33769068	15142.000
0.33937913	15049.000
0.34107602	14956.000
0.34278140	14864.000
0.34449531	14771.000
0.34621779	14680.000
0.34794888	14588.000
0.34968862	14497.000
0.35143706	14407.000
0.35319425	14317.000
0.35496022	14227.000
0.35673502	14138.000
0.35851870	14049.000
0.36031129	13961.000
0.36211285	13873.000
0.36392341	13786.000
0.36574303	13699.000
0.36757174	13612.000
0.36940960	13526.000
0.37125665	13440.000
0.37311293	13355.000
0.37497850	13270.000
0.37685339	13186.000
0.37873766	13102.000
0.38063135	13019.000
0.38253450	12936.000
0.38444718	12853.000
0.38636941	12771.000
0.38830126	12690.000
0.39024276	12609.000
0.39219398	12528.000
0.39415495	12448.000
0.39612572	12368.000
0.39810635	12289.000
0.40009688	12210.000
0.40209737	12132.000
0.40410785	12054.000
0.40612839	11977.000
0.40815904	11900.000
0.41019983	11823.000
0.41225083	11747.000
0.41431208	11671.000
0.41638364	11596.000
0.41846556	11522.000
0.42055789	11447.000
0.42266068	11374.000
0.42477398	11300.000
0.42477688	11300.000
0.42582312	12037.000
0.42689785	11999.000
0.42903234	11925.000
0.43117750	11851.000
0.43333339	11777.000
0.43550006	11704.000
0.43767756	11632.000
0.43986595	11560.000
0.44206528	11488.000
0.44427560	11417.000
0.44649698	11346.000
0.44872947	11275.000
0.45097311	11205.000
0.45322798	11136.000
0.45549412	11067.000
0.45777159	10998.000
0.46006045	10930.000
0.46236075	10862.000
0.46467255	10794.000
0.46699592	10727.000
0.46933090	10660.000
0.47167755	10594.000
0.47403594	10528.000
0.47640612	10463.000
0.47878815	10397.000
0.48118209	10333.000
0.48358800	10268.000
0.48600594	10204.000
0.48843597	10141.000
0.49087815	10077.000
0.49092160	10076.000
0.49227841	10206.000
0.49333254	10179.000
0.49579920	10116.000
0.49827820	10054.000
0.50076959	9992.1000
0.50327344	9930.5000
0.50578980	9869.3000
0.50831875	9808.4000
0.51086035	9747.9000
0.51341465	9687.6000
0.51598172	9627.8000
0.51856163	9568.2000
0.52115444	9509.0000
0.52376021	9450.1000
0.52637901	9391.5000
0.52901091	9333.2000
0.53165596	9275.2000
0.53431424	9217.5000
0.53698581	9160.2000
0.53967074	9103.1000
0.54236910	9046.4000
0.54508094	8989.9000
0.54780635	8933.8000
0.55054538	8877.9000
0.55329810	8822.3000
0.55606460	8767.0000
0.55884492	8712.0000
0.56163914	8657.2000
0.56444734	8602.8000
0.56726958	8548.6000
0.57010592	8494.6000
0.57295645	8441.0000
0.57582123	8387.6000
0.57870034	8334.4000
0.58159384	8281.6000
0.58450181	8229.0000
0.58742432	8176.6000
0.59036144	8124.5000
0.59331325	8072.7000
0.59410753	8058.8000
0.59589253	8232.4000
0.59627982	8225.6000
0.59926122	8173.5000
0.60225752	8121.7000
0.60526881	8070.2000
0.60829515	8018.9000
0.61133663	7967.8000
0.61439331	7917.0000
0.61746528	7866.4000
0.62055260	7816.1000
0.62365537	7766.0000
0.62677364	7716.1000
0.62990751	7666.5000
0.63305705	7612.9000
0.63622234	7557.4000
0.63940345	7502.3000
0.64260046	7447.5000
0.64581347	7393.0000
0.64904253	7338.9000
0.65228775	7285.0000
0.65554919	7231.5000
0.65882693	7178.2000
0.66212107	7125.3000
0.66543167	7072.7000
0.66875883	7020.3000
0.67210262	6968.3000
0.67546314	6916.5000
0.67884045	6865.0000
0.68223466	6813.8000
0.68564583	6762.7000
0.68907406	6708.2000
0.69251943	6654.1000
0.69598202	6600.4000
0.69946194	6547.0000
0.70295924	6493.9000
0.70647404	6441.2000
0.71000641	6388.9000
0.71355644	6336.8000
0.71712423	6285.2000
0.72070985	6233.6000
0.72431340	6182.2000
0.72793496	6131.2000
0.73157464	6080.5000
0.73523251	6030.1000
0.73890867	5980.1000
0.74260322	5930.3000
0.74631623	5881.0000
0.75004781	5831.9000
0.75379805	5783.2000
0.75756704	5734.8000
0.76135488	5686.8000
0.76516165	5639.0000
0.76898746	5591.6000
0.77283240	5544.5000
0.77669656	5497.8000
0.78058004	5451.3000
0.78448294	5405.2000
0.78840536	5359.4000
0.79234738	5314.0000
0.79630912	5268.8000
0.80029067	5224.0000
0.80429212	5179.5000
0.80831358	5135.3000
0.81235515	5091.4000
0.81641693	5047.9000
0.82049901	5004.6000
0.82460150	4961.7000
0.82872451	4919.0000
0.83286813	4876.7000
0.83703248	4834.5000
0.84121764	4792.7000
0.84542373	4751.2000
0.84965084	4710.0000
0.85389910	4669.1000
0.85816859	4628.5000
0.86245944	4588.1000
0.86677173	4548.1000
0.87110559	4508.4000
0.87546112	4469.0000
0.87983843	4429.9000
0.88423762	4391.1000
0.88865881	4352.5000
0.89310210	4314.3000
0.89756761	4276.3000
0.90205545	4238.7000
0.90656573	4201.3000
0.91109856	4164.2000
0.91565405	4127.5000
0.92023232	4091.0000
0.92483348	4054.7000
0.92945765	4018.8000
0.93410494	3983.1000
0.93877546	3947.8000
0.94346934	3912.7000
0.94818668	3877.9000
0.95292762	3843.3000
0.95769226	3809.1000
0.96248072	3775.1000
0.96729312	3741.4000
0.97212959	3707.9000
0.97699023	3674.8000
0.98187519	3641.9000
0.98678456	3609.3000
0.99171848	3576.9000
0.99667708	3544.8000
1.0016605	3510.5000
1.0066688	3471.5000
1.0117021	3432.8000
1.0167606	3394.7000
1.0218444	3357.0000
1.0269536	3319.8000
1.0320884	3283.0000
1.0372489	3246.0000
1.0424351	3208.6000
1.0476473	3171.6000
1.0528855	3135.1000
1.0581499	3099.0000
1.0634407	3063.5000
1.0687579	3028.3000
1.0741017	2993.7000
1.0794722	2959.4000
1.0848695	2925.6000
1.0902939	2892.3000
1.0957454	2859.3000
1.1012241	2826.8000
1.1067302	2794.7000
1.1122639	2763.0000
1.1178252	2731.7000
1.1234143	2700.8000
1.1290314	2670.2000
1.1346765	2640.1000
1.1403499	2610.4000
1.1460517	2581.0000
1.1517819	2552.0000
1.1575408	2523.3000
1.1633285	2495.0000
1.1691452	2467.1000
1.1749909	2439.5000
1.1808659	2412.3000
1.1867702	2385.4000
1.1927040	2358.8000
1.1986676	2332.6000
1.2046609	2306.7000
1.2106842	2281.1000
1.2167376	2255.8000
1.2228213	2230.9000
1.2289354	2206.2000
1.2350801	2181.9000
1.2412555	2157.8000
1.2474618	2134.1000
1.2536991	2110.6000
1.2599676	2087.5000
1.2662674	2064.6000
1.2725988	2042.0000
1.2789618	2019.7000
1.2853566	1997.6000
1.2917833	1975.8000
1.2982423	1954.3000
1.3047335	1933.1000
1.3112571	1912.1000
1.3178134	1891.3000
1.3244025	1870.8000
1.3310245	1850.6000
1.3376796	1830.6000
1.3443680	1810.9000
1.3510899	1791.3000
1.3578453	1772.1000
1.3646345	1753.0000
1.3714577	1734.2000
1.3783150	1715.6000
1.3852066	1697.3000
1.3921326	1679.1000
1.3990933	1661.2000
1.4060887	1643.5000
1.4131192	1626.0000
1.4201848	1608.7000
1.4272857	1591.6000
1.4344221	1574.7000
1.4415942	1558.0000
1.4488022	1541.5000
1.4560462	1525.2000
1.4633265	1509.1000
1.4706431	1493.2000
1.4779963	1477.5000
1.4853863	1462.0000
1.4928132	1446.6000
1.5002773	1431.4000
1.5077787	1416.4000
1.5153176	1401.6000
1.5228942	1387.0000
1.5305086	1372.5000
1.5381612	1358.2000
1.5458520	1344.0000
1.5535812	1330.1000
1.5613491	1316.3000
1.5691559	1302.6000
1.5770017	1289.1000
1.5848867	1275.8000
1.5928111	1262.6000
1.6007752	1249.6000
1.6087790	1236.7000
1.6168229	1224.0000
1.6249070	1211.4000
1.6330316	1199.0000
1.6411967	1186.7000
1.6494027	1174.6000
1.6576497	1162.5000
1.6659380	1150.7000
1.6742677	1138.9000
1.6826390	1127.3000
1.6910522	1115.9000
1.6995075	1104.5000
1.7080050	1093.1000
1.7165450	1081.8000
1.7251278	1070.6000
1.7337534	1059.5000
1.7424222	1048.5000
1.7511343	1037.7000
1.7598899	1027.0000
1.7686894	1016.4000
1.7775328	1006.0000
1.7864205	995.61000
1.7953526	985.39000
1.8043294	975.28000
1.8088491	970.25000
1.8095510	3252.0000
1.8133510	3235.5000
1.8224178	3196.8000
1.8315299	3158.5000
1.8406875	3120.7000
1.8498909	3083.4000
1.8591404	3046.5000
1.8684361	3010.1000
1.8709394	3000.4000
1.8722607	4448.1000
1.8777783	4416.2000
1.8871672	4362.7000
1.8966030	4309.9000
1.9060860	4257.7000
1.9156165	4206.2000
1.9251945	4155.3000
1.9348205	4105.1000
1.9444946	4055.4000
1.9542171	4006.4000
1.9639882	3958.0000
1.9738081	3910.1000
1.9836772	3862.8000
1.9935955	3816.0000
2.0035635	3769.8000
2.0135813	3724.2000
2.0236492	3679.2000
2.0337675	3634.7000
2.0439363	3590.8000
2.0541560	3547.4000
2.0644268	3504.5000
2.0747489	3462.2000
2.0851227	3420.3000
2.0955483	3379.1000
2.1060260	3338.3000
2.1165562	3298.0000
2.1271389	3258.2000
2.1377746	3218.9000
2.1484635	3180.1000
2.1592058	3141.8000
2.1700018	3103.9000
2.1808519	3066.5000
2.1917561	3029.6000
2.2027149	2993.1000
2.2137285	2957.1000
2.2247971	2921.5000
2.2359211	2886.3000
2.2471007	2851.6000
2.2583362	2817.3000
2.2696279	2783.4000
2.2786505	2756.8000
2.2809760	2750.0000
2.2833493	3227.1000
2.2923809	3194.6000
2.3038428	3153.9000
2.3153620	3113.8000
2.3269388	3074.2000
2.3385735	3035.1000
2.3502664	2996.5000
2.3620177	2957.9000
2.3738278	2919.6000
2.3856970	2881.7000
2.3976254	2845.2000
2.4096136	2810.7000
2.4216616	2776.8000
2.4337699	2743.3000
2.4459388	2710.0000
2.4581685	2677.2000
2.4704593	2644.9000
2.4828116	2613.0000
2.4952257	2581.7000
2.5077018	2550.8000
2.5202403	2520.3000
2.5328415	2490.3000
2.5455057	2460.7000
2.5582333	2431.6000
2.5710244	2402.8000
2.5716555	2401.4000
2.5781443	2555.1000
2.5838796	2541.1000
2.5967990	2510.0000
2.6097829	2479.3000
2.6228319	2449.1000
2.6359460	2419.3000
2.6491257	2389.9000
2.6623714	2360.9000
2.6756832	2332.2000
2.6890617	2303.9000
2.7025070	2276.1000
2.7160195	2249.8000
2.7295996	2223.9000
2.7432476	2198.4000
2.7569638	2173.3000
2.7707486	2148.5000
2.7846024	2124.1000
2.7985254	2100.0000
2.8125180	2076.2000
2.8140455	2073.7000
2.8251547	2147.4000
2.8265806	2145.0000
2.8407135	2121.1000
2.8549171	2097.5000
2.8691917	2074.1000
2.8835376	2051.1000
2.8979553	2028.3000
2.9124451	2005.7000
2.9270073	1983.5000
2.9416424	1961.4000
2.9563506	1939.6000
2.9711323	1918.1000
2.9859880	1896.9000
3.0009179	1875.8000
3.0159225	1853.2000
3.0310021	1830.9000
3.0461571	1808.9000
3.0613879	1787.1000
3.0766949	1765.6000
3.0920783	1744.3000
3.1075387	1723.3000
3.1230764	1702.5000
3.1386918	1682.0000
3.1543853	1661.8000
3.1701572	1641.8000
3.1860080	1622.0000
3.2019380	1602.4000
3.2179477	1583.1000
3.2340374	1564.0000
3.2502076	1545.2000
3.2664587	1526.5000
3.2827910	1508.1000
3.2992049	1490.0000
3.3157009	1472.0000
3.3322794	1454.2000
3.3489408	1436.7000
3.3656856	1419.3000
3.3825140	1402.1000
3.3994265	1385.2000
3.4164237	1368.4000
3.4335058	1351.9000
3.4506733	1335.5000
3.4679267	1319.4000
3.4852663	1303.4000
3.5026927	1287.7000
3.5202061	1272.1000
3.5378072	1256.8000
3.5554962	1241.6000
3.5732737	1226.7000
3.5911400	1211.9000
3.6090957	1197.3000
3.6271412	1182.6000
3.6452769	1167.9000
3.6635033	1153.4000
3.6818208	1139.1000
3.7002299	1124.9000
3.7187311	1111.0000
3.7373247	1097.2000
3.7560114	1083.4000
3.7747914	1069.7000
3.7936654	1056.1000
3.8126337	1042.8000
3.8316969	1029.6000
3.8508554	1016.6000
3.8701096	1003.8000
3.8894602	991.18000
3.9089075	978.71000
3.9284520	966.41000
3.9480943	954.28000
3.9678347	942.32000
3.9876739	930.51000
4.0550240	892.04000
4.3348210	754.92000
4.6339240	639.56000
4.9536640	540.34000
5.2954670	456.66000
5.6608550	386.00000
6.0514530	326.52000
6.4690040	276.66000
6.9153650	234.81000
7.3925250	199.64000
7.9026090	169.96000
8.4478900	144.32000
9.0307940	122.28000
9.6539190	102.53000
10.002660	93.374000
10.155770	89.669000
10.196590	88.717000
10.257830	234.78000
10.320040	230.28000
10.410940	223.89000
11.032120	187.71000
11.313120	174.87000
11.486280	167.65000
11.532460	165.80000
11.601720	226.62000
11.774880	217.71000
11.793340	216.79000
11.857800	213.63000
12.039300	205.10000
12.087700	202.90000
12.160300	231.00000
12.341800	222.60000
12.607080	211.12000
13.476970	178.63000
14.406880	150.64000
15.400950	126.91000
16.463620	106.71000
17.599610	89.718000
18.813980	75.468000
20.112150	63.534000
21.499880	53.466000
22.983380	45.023000
24.569230	37.899000
26.264500	31.900000
28.076760	26.671000
30.014050	22.270000
32.085020	18.621000
34.298890	15.589000
36.665510	13.067000
39.195430	10.969000
41.899920	9.2195000
44.791010	7.7570000
47.881590	6.5249000
51.185420	5.4934000
54.717210	4.6175000
58.492700	3.8819000
62.528700	3.2685000
66.843180	2.7569000
68.134500	2.6266000
69.177380	2.5279000
69.455480	2.5025000
69.872630	10.964000
70.915500	10.571000
71.455360	10.376000
76.385780	8.7689000
81.656400	7.3878000
87.290690	6.2249000
93.313740	5.2412000
99.752390	4.4076000
106.63530	3.7099000
113.99310	3.1258000
121.85870	2.6366000
130.26690	2.2268000
139.25530	1.8832000
148.86400	1.5903000
159.13560	1.3455000
170.11590	1.1408000
181.85390	0.96937000
194.40180	0.82584000
207.81560	0.70555000
222.15480	0.60466000
237.48350	0.51997000
253.86990	0.44879000
271.38690	0.38891000
290.11260	0.33845000
310.13040	0.29650000
331.52940	0.26163000
354.40490	0.23188000
378.85880	0.20643000
405.00010	0.18463000
432.94510	0.16588000
