# Supplementary material for: Solving self-absorption in fluorescence
Source: IUCrJ. 2019 May 10;6(Pt 4):586–602. doi: 10.1107/S2052252519005128 (PMC6608621; doi:10.1107/S2052252519005128)
Supplement: Supplementary file 1 [file m-06-00586-sup1.zip › SeAFFluX_package_v2/ffast_files/75.csv]

ENERGY	MU_RHO
0.0052351710	12574.000
0.0053133080	12380.000
0.0059414180	11100.000
0.0060323580	11011.000
0.0060566080	10992.000
0.0060929840	50183.000
0.0061839240	49391.000
0.010690000	72464.000
0.011427610	79935.000
0.012216120	87210.000
0.013059030	93764.000
0.013960100	99067.000
0.014923350	102640.00
0.015953060	104140.00
0.017053820	103380.00
0.018230530	100380.00
0.019488440	95333.000
0.020833140	88613.000
0.022270630	80669.000
0.023807300	71997.000
0.025450010	63066.000
0.027206060	54267.000
0.029083270	45970.000
0.031090020	38422.000
0.033235230	31754.000
0.033908000	29930.000
0.034427000	28604.000
0.034565400	28261.000
0.034773000	56187.000
0.035292000	54035.000
0.035528460	53089.000
0.037979930	44443.000
0.039788000	39056.000
0.040397000	37365.000
0.040559400	36924.000
0.040600540	41471.000
0.040803000	40847.000
0.041412000	39026.000
0.043401980	33631.000
0.044688000	30574.000
0.045372000	29084.000
0.045554400	28704.000
0.045828000	38917.000
0.046396710	37638.000
0.046512000	37387.000
0.049598090	31553.000
0.053020350	26528.000
0.056678760	22170.000
0.060589590	18547.000
0.064770280	15680.000
0.069239420	13540.000
0.074016950	12064.000
0.079124110	11178.000
0.081144000	10981.000
0.082386000	10896.000
0.082717200	10878.000
0.083214000	11042.000
0.084456000	10999.000
0.084583680	10996.000
0.090419950	11076.000
0.096658930	11536.000
0.10332840	12320.000
0.11045810	13356.000
0.11807970	14587.000
0.12622720	15935.000
0.13493680	17316.000
0.14424750	18652.000
0.15420050	19872.000
0.16484040	20907.000
0.17621440	21643.000
0.18837320	22030.000
0.20137090	22073.000
0.21526550	21801.000
0.23011880	21255.000
0.24599700	20487.000
0.25499600	19984.000
0.25889900	19745.000
0.25993980	19680.000
0.26150100	20269.000
0.26297080	20177.000
0.26540400	20023.000
0.26822600	19843.000
0.27233150	19578.000
0.27342630	19507.000
0.27506850	19903.000
0.27917400	19632.000
0.28111580	19503.000
0.30051280	18220.000
0.32124820	16914.000
0.34341430	15626.000
0.36710990	14382.000
0.39244050	13197.000
0.41951890	12084.000
0.43551200	11492.000
0.44217800	11260.000
0.44395560	11199.000
0.44662200	11866.000
0.44846570	11803.000
0.45328800	11639.000
0.47940980	10814.000
0.50000000	10230.000
0.50250000	10162.000
0.50501250	10095.000
0.50753756	10028.000
0.51007525	9961.9000
0.51262563	9896.0000
0.51518875	9830.3000
0.51717493	9780.0000
0.51776470	9765.1000
0.51862505	9900.4000
0.52035352	9857.2000
0.52295529	9792.7000
0.52557007	9728.6000
0.52819792	9664.8000
0.53083891	9601.3000
0.53349310	9538.3000
0.53616057	9475.5000
0.53884137	9413.2000
0.54153558	9351.1000
0.54424325	9289.5000
0.54696447	9228.1000
0.54969929	9167.1000
0.55244779	9106.5000
0.55521003	9046.1000
0.55798608	8986.1000
0.56077601	8926.5000
0.56357989	8867.1000
0.56639779	8808.1000
0.56922978	8749.4000
0.57207593	8691.1000
0.57493630	8633.0000
0.57781099	8575.3000
0.58070004	8517.9000
0.58360354	8460.7000
0.58652156	8403.9000
0.58945417	8347.4000
0.59240144	8291.2000
0.59536345	8235.3000
0.59834026	8179.7000
0.60133196	8124.4000
0.60433862	8069.4000
0.60736032	8014.7000
0.61039712	7960.2000
0.61344910	7906.1000
0.61651635	7852.2000
0.61959893	7798.7000
0.62269693	7745.4000
0.62404375	7722.4000
0.62581041	7884.9000
0.62595625	7882.4000
0.62893946	7831.5000
0.63208416	7778.4000
0.63524458	7725.7000
0.63842080	7673.2000
0.64161291	7620.9000
0.64482097	7569.0000
0.64804508	7517.3000
0.65128530	7465.8000
0.65454173	7414.7000
0.65781444	7363.7000
0.66110351	7313.1000
0.66440903	7262.7000
0.66773107	7212.6000
0.67106973	7162.7000
0.67442508	7113.1000
0.67779720	7063.8000
0.68118619	7014.7000
0.68459212	6965.9000
0.68801508	6917.3000
0.69145515	6869.0000
0.69491243	6821.0000
0.69838699	6773.2000
0.70187893	6725.6000
0.70538832	6678.3000
0.70891526	6631.2000
0.71245984	6584.4000
0.71602214	6537.8000
0.71960225	6491.5000
0.72320026	6445.4000
0.72681626	6399.5000
0.73045034	6353.9000
0.73410260	6308.5000
0.73777311	6263.4000
0.74146197	6218.5000
0.74516928	6173.8000
0.74889513	6129.4000
0.75263961	6085.1000
0.75640280	6040.8000
0.76018482	5996.8000
0.76398574	5950.1000
0.76780567	5899.7000
0.77164470	5849.6000
0.77550292	5799.9000
0.77938044	5750.5000
0.78327734	5701.5000
0.78719373	5652.7000
0.79112969	5604.4000
0.79508534	5556.3000
0.79906077	5508.6000
0.80305607	5461.2000
0.80707135	5414.2000
0.81110671	5367.5000
0.81516224	5321.1000
0.81923806	5275.1000
0.82333425	5229.4000
0.82745092	5184.0000
0.83158817	5138.9000
0.83574611	5094.2000
0.83992484	5049.8000
0.84412447	5005.8000
0.84834509	4962.0000
0.85258682	4918.6000
0.85684975	4875.6000
0.86113400	4832.8000
0.86543967	4790.4000
0.86976687	4748.3000
0.87411570	4706.5000
0.87848628	4664.9000
0.88287871	4623.7000
0.88729310	4582.7000
0.89172957	4542.1000
0.89618822	4501.8000
0.90066916	4461.8000
0.90517250	4422.1000
0.90969837	4382.8000
0.91424686	4343.7000
0.91881809	4305.0000
0.92341218	4266.5000
0.92802924	4228.4000
0.93266939	4190.5000
0.93733274	4153.0000
0.94201940	4115.8000
0.94672950	4078.9000
0.95146315	4042.3000
0.95622046	4005.9000
0.96100156	3969.9000
0.96580657	3934.2000
0.97063560	3898.8000
0.97548878	3863.6000
0.98036623	3828.8000
0.98526806	3794.3000
0.99019440	3760.0000
0.99514537	3726.0000
1.0001211	3692.2000
1.0051217	3653.7000
1.0101473	3615.6000
1.0151980	3578.0000
1.0202740	3540.7000
1.0253754	3503.9000
1.0305023	3467.4000
1.0356548	3431.4000
1.0408331	3395.8000
1.0460372	3358.2000
1.0512674	3321.1000
1.0565238	3284.4000
1.0618064	3248.1000
1.0671154	3212.2000
1.0724510	3176.8000
1.0778132	3141.7000
1.0832023	3107.2000
1.0886183	3073.0000
1.0940614	3039.3000
1.0995317	3004.7000
1.1050294	2970.4000
1.1105545	2936.5000
1.1161073	2903.0000
1.1216878	2870.0000
1.1272963	2837.4000
1.1329328	2805.2000
1.1385974	2773.4000
1.1442904	2742.0000
1.1500119	2711.0000
1.1557619	2680.4000
1.1615407	2650.1000
1.1673484	2620.3000
1.1731852	2590.8000
1.1790511	2561.7000
1.1849464	2533.0000
1.1908711	2504.6000
1.1968254	2476.5000
1.2028096	2448.9000
1.2088236	2421.5000
1.2148677	2394.5000
1.2209421	2367.9000
1.2270468	2341.5000
1.2331820	2315.5000
1.2393479	2289.9000
1.2455447	2264.5000
1.2517724	2239.4000
1.2580312	2214.7000
1.2643214	2190.3000
1.2706430	2166.1000
1.2769962	2142.3000
1.2833812	2118.7000
1.2897981	2095.5000
1.2962471	2072.5000
1.3027283	2049.8000
1.3092420	2027.4000
1.3157882	2005.2000
1.3223671	1983.4000
1.3289790	1961.8000
1.3356239	1940.4000
1.3423020	1919.3000
1.3490135	1898.5000
1.3557586	1877.9000
1.3625374	1857.6000
1.3693500	1837.5000
1.3761968	1817.7000
1.3830778	1798.1000
1.3899932	1778.7000
1.3969431	1759.6000
1.4039278	1740.7000
1.4109475	1722.0000
1.4180022	1703.6000
1.4250922	1685.3000
1.4322177	1667.3000
1.4393788	1649.5000
1.4465757	1632.0000
1.4538086	1614.6000
1.4610776	1597.4000
1.4683830	1580.5000
1.4757249	1563.7000
1.4831035	1547.1000
1.4905190	1530.8000
1.4979716	1514.6000
1.5054615	1498.6000
1.5129888	1482.8000
1.5205537	1467.2000
1.5281565	1451.8000
1.5357973	1436.6000
1.5434763	1421.5000
1.5511937	1406.6000
1.5589496	1391.9000
1.5667444	1377.3000
1.5745781	1363.0000
1.5824510	1348.8000
1.5903633	1334.7000
1.5983151	1320.8000
1.6063066	1307.1000
1.6143382	1293.6000
1.6224099	1280.2000
1.6305219	1266.9000
1.6386745	1253.8000
1.6468679	1240.9000
1.6551022	1228.1000
1.6633777	1215.4000
1.6716946	1202.9000
1.6800531	1190.6000
1.6884534	1178.4000
1.6968956	1166.3000
1.7053801	1154.4000
1.7139070	1142.6000
1.7224766	1130.9000
1.7310889	1119.4000
1.7397444	1108.0000
1.7484431	1096.7000
1.7571853	1085.6000
1.7659712	1074.6000
1.7748011	1063.7000
1.7836751	1052.8000
1.7925935	1041.9000
1.8015565	1031.1000
1.8105642	1020.5000
1.8196171	1010.0000
1.8287151	999.58000
1.8378587	989.30000
1.8470480	979.14000
1.8562833	969.09000
1.8655647	959.16000
1.8748925	949.34000
1.8825065	941.44000
1.8832935	3077.3000
1.8842670	3073.5000
1.8936883	3036.8000
1.9031567	3000.7000
1.9126725	2964.9000
1.9222359	2929.6000
1.9318471	2894.7000
1.9415063	2860.3000
1.9481516	2836.9000
1.9496484	4191.7000
1.9512138	4183.5000
1.9609699	4133.1000
1.9707747	4083.2000
1.9806286	4034.0000
1.9905318	3985.4000
2.0004844	3937.4000
2.0104868	3890.0000
2.0205393	3843.2000
2.0306420	3797.0000
2.0407952	3751.3000
2.0509992	3706.2000
2.0612542	3661.6000
2.0715604	3617.6000
2.0819182	3574.0000
2.0923278	3530.9000
2.1027895	3488.4000
2.1133034	3446.4000
2.1238699	3405.0000
2.1344893	3364.0000
2.1451617	3323.5000
2.1558875	3283.5000
2.1666670	3244.1000
2.1775003	3205.1000
2.1883878	3166.6000
2.1993297	3128.5000
2.2103264	3090.9000
2.2213780	3053.8000
2.2324849	3017.2000
2.2436473	2981.0000
2.2548656	2945.2000
2.2661399	2909.9000
2.2774706	2875.0000
2.2888579	2840.5000
2.3003022	2806.5000
2.3118037	2772.9000
2.3233628	2739.6000
2.3349796	2706.8000
2.3466545	2674.4000
2.3583878	2642.4000
2.3649801	2624.7000
2.3696200	3062.3000
2.3701797	3060.5000
2.3820306	3023.0000
2.3939407	2985.9000
2.4059104	2949.3000
2.4179400	2913.2000
2.4300297	2877.5000
2.4421798	2842.3000
2.4543907	2807.1000
2.4666627	2772.0000
2.4789960	2737.3000
2.4913910	2704.0000
2.5038479	2671.7000
2.5163672	2640.0000
2.5289490	2608.7000
2.5415938	2577.5000
2.5543017	2546.6000
2.5670732	2516.2000
2.5799086	2486.2000
2.5928082	2456.6000
2.6057722	2427.4000
2.6188011	2398.6000
2.6318951	2370.2000
2.6450545	2342.1000
2.6582798	2314.5000
2.6715712	2287.1000
2.6780604	2274.0000
2.6849291	2415.7000
2.6851398	2415.2000
2.6983537	2386.6000
2.7118455	2357.8000
2.7254047	2329.4000
2.7390317	2301.4000
2.7527269	2273.7000
2.7664905	2246.4000
2.7803230	2219.4000
2.7942246	2192.7000
2.8081957	2166.4000
2.8222367	2141.0000
2.8363479	2116.4000
2.8505296	2092.2000
2.8647823	2068.4000
2.8791062	2044.9000
2.8935017	2021.7000
2.9079692	1998.8000
2.9225091	1976.2000
2.9258366	1971.1000
2.9371216	2040.6000
2.9375634	2039.9000
2.9518072	2017.7000
2.9665662	1995.2000
2.9813991	1972.8000
2.9963061	1950.8000
3.0112876	1927.8000
3.0263440	1904.8000
3.0414758	1882.1000
3.0566831	1859.6000
3.0719666	1837.5000
3.0873264	1815.4000
3.1027630	1793.6000
3.1182768	1772.0000
3.1338682	1750.7000
3.1495376	1729.6000
3.1652853	1708.8000
3.1811117	1688.3000
3.1970172	1668.0000
3.2130023	1647.9000
3.2290673	1628.1000
3.2452127	1608.5000
3.2614387	1589.1000
3.2777459	1570.0000
3.2941347	1551.1000
3.3106053	1532.4000
3.3271584	1513.9000
3.3437941	1495.7000
3.3605131	1477.7000
3.3773157	1459.9000
3.3942023	1442.3000
3.4111733	1424.9000
3.4282291	1407.7000
3.4453703	1390.7000
3.4625971	1374.0000
3.4799101	1357.4000
3.4973097	1341.0000
3.5147962	1324.8000
3.5323702	1308.8000
3.5500321	1293.0000
3.5677822	1277.4000
3.5856211	1262.0000
3.6035492	1246.7000
3.6215670	1231.7000
3.6396748	1216.8000
3.6578732	1202.2000
3.6761626	1187.7000
3.6945434	1173.4000
3.7130161	1159.2000
3.7315812	1145.3000
3.7502391	1131.5000
3.7689903	1117.8000
3.7878352	1103.9000
3.8067744	1090.2000
3.8258083	1076.6000
3.8449373	1063.3000
3.8641620	1050.1000
3.8834828	1037.1000
3.9029002	1024.2000
3.9224147	1011.2000
3.9420268	998.40000
3.9617369	985.78000
3.9815456	973.33000
4.0014533	961.05000
4.0214606	948.94000
4.0415679	937.00000
4.0617757	925.21000
4.0820846	913.58000
4.1024950	902.12000
4.1230075	890.80000
4.1436226	879.64000
4.1643407	868.63000
4.1851624	857.77000
4.2060882	847.06000
4.2271186	836.49000
4.2482542	826.06000
4.2694955	815.77000
4.2908430	805.62000
4.3122972	795.61000
4.3338587	785.73000
4.3555280	775.98000
4.3773056	766.37000
4.3991921	756.88000
4.4211881	747.52000
4.4432940	738.29000
4.4655105	729.17000
4.4878381	720.18000
4.5102772	711.31000
4.5328286	702.56000
4.5554928	693.93000
4.5782702	685.41000
4.6011616	677.00000
4.6241674	668.70000
4.6472882	660.52000
4.6705247	652.44000
4.6938773	644.47000
4.7173467	636.61000
4.7409334	628.79000
4.7646381	620.91000
4.7884613	613.15000
4.8124036	605.49000
4.8364656	597.93000
4.8606479	590.47000
4.8849512	583.11000
4.9093759	575.80000
4.9339228	568.59000
4.9585924	561.48000
4.9833854	554.46000
5.0083023	547.53000
5.0333438	540.70000
5.0585105	533.96000
5.0838031	527.31000
5.1092221	520.75000
5.1347682	514.28000
5.1604421	507.86000
5.1862443	501.53000
5.2121755	495.29000
5.2382364	489.13000
5.2644276	483.05000
5.2907497	477.05000
5.3172034	471.13000
5.3437895	465.29000
5.3705084	459.51000
5.3973609	453.73000
5.4243477	448.03000
5.4514695	442.40000
5.4787268	436.85000
5.5061205	431.38000
5.5336511	425.98000
5.5613193	420.65000
5.5891259	415.39000
5.6170716	410.20000
5.6451569	405.08000
5.6733827	400.03000
5.7017496	395.04000
5.7302584	390.12000
5.7589096	385.27000
5.7877042	380.48000
5.8166427	375.76000
5.8457259	371.09000
5.8749546	366.48000
5.9043293	361.91000
5.9338510	357.40000
5.9635202	352.95000
5.9933378	348.56000
6.0233045	344.23000
6.0534210	339.95000
6.0836882	335.73000
6.1141066	331.56000
6.1446771	327.46000
6.1754005	323.40000
6.2062775	319.40000
6.2373089	315.45000
6.2684954	311.55000
6.2998379	307.70000
6.3313371	303.91000
6.3629938	300.16000
6.3948088	296.46000
6.4267828	292.82000
6.4589167	289.21000
6.4912113	285.66000
6.5236674	282.15000
6.5562857	278.69000
6.5890671	275.27000
6.6220125	271.90000
6.6551225	268.57000
6.6883981	265.29000
6.7218401	262.05000
6.7554493	258.85000
6.7892266	255.69000
6.8231727	252.57000
6.8572886	249.49000
6.8915750	246.45000
6.9260329	243.46000
6.9606631	240.50000
6.9954664	237.58000
7.0304437	234.69000
7.0655959	231.85000
7.1009239	229.04000
7.1364285	226.26000
7.1721107	223.53000
7.2079712	220.82000
7.2440111	218.16000
7.2802311	215.52000
7.3166323	212.92000
7.3532155	210.36000
7.3899815	207.83000
7.4269314	205.32000
7.4640661	202.86000
7.5013864	200.42000
7.5388934	198.01000
7.5765878	195.64000
7.6144708	193.29000
7.6525431	190.98000
7.6908058	188.69000
7.7292599	186.44000
7.7679062	184.21000
7.8067457	182.01000
7.8457794	179.84000
7.8850083	177.70000
7.9244334	175.58000
7.9640555	173.49000
8.0038758	171.43000
8.0438952	169.39000
8.0841147	167.38000
8.1245352	165.39000
8.1651579	163.43000
8.2059837	161.46000
8.2470136	159.52000
8.2882487	157.60000
8.3296899	155.71000
8.3713384	153.83000
8.4131951	151.98000
8.4552610	150.14000
8.4975373	148.32000
8.5400250	146.51000
9.0307940	127.47000
9.6539190	106.87000
10.320040	89.759000
10.324590	89.653000
10.482620	86.112000
10.524760	85.202000
10.587980	219.41000
10.746010	210.78000
11.032120	196.33000
11.719530	166.64000
11.793340	163.81000
11.898910	159.88000
11.946740	158.15000
12.018490	215.82000
12.197870	207.37000
12.276170	203.83000
12.464070	195.66000
12.514170	193.57000
12.589330	220.15000
12.607080	219.38000
12.777230	212.07000
13.476970	185.27000
14.406880	156.12000
15.400950	131.52000
16.463620	110.67000
17.599610	93.095000
18.813980	78.355000
20.112150	65.997000
21.499880	55.597000
22.983380	46.812000
24.569230	39.438000
26.264500	33.207000
28.076760	27.764000
30.014050	23.181000
32.085020	19.380000
34.298890	16.224000
36.665510	13.599000
39.195430	11.414000
41.899920	9.5927000
44.791010	8.0731000
47.881590	6.7935000
51.185420	5.7221000
54.717210	4.8190000
58.492700	4.0506000
62.528700	3.4104000
66.843180	2.8754000
70.242870	2.5362000
71.318020	2.4411000
71.455360	2.4293000
71.604720	2.4166000
72.034780	10.467000
73.109930	10.094000
76.385780	9.0518000
81.656400	7.6181000
87.290690	6.4196000
93.313740	5.4207000
99.752390	4.5586000
106.63530	3.8370000
113.99310	3.2327000
121.85870	2.7267000
130.26690	2.3027000
139.25530	1.9473000
148.86400	1.6465000
159.13560	1.3930000
170.11590	1.1809000
181.85390	1.0033000
194.40180	0.85453000
207.81560	0.72982000
222.15480	0.62519000
237.48350	0.53733000
253.86990	0.46349000
271.38690	0.40135000
290.11260	0.34899000
310.13040	0.30479000
331.52940	0.26873000
354.40490	0.23799000
378.85880	0.21170000
405.00010	0.18916000
432.94510	0.16979000
