# Supplementary material for: Solving self-absorption in fluorescence
Source: IUCrJ. 2019 May 10;6(Pt 4):586–602. doi: 10.1107/S2052252519005128 (PMC6608621; doi:10.1107/S2052252519005128)
Supplement: Supplementary file 1 [file m-06-00586-sup1.zip › SeAFFluX_package_v2/ffast_files/76.csv]

ENERGY	MU_RHO
0.0060580820	20049.000
0.0061485010	19575.000
0.0069115930	16452.000
0.0070173830	16262.000
0.0070455930	16222.000
0.0070879090	48882.000
0.0071936990	47807.000
0.010690000	59114.000
0.011427610	67564.000
0.012216120	77132.000
0.013059030	87344.000
0.013960100	97565.000
0.014923350	107030.00
0.015953060	114910.00
0.017053820	120440.00
0.018230530	123030.00
0.019488440	122350.00
0.020833140	118430.00
0.022270630	111600.00
0.023807300	102460.00
0.025450010	91742.000
0.027206060	80230.000
0.029083270	68657.000
0.031090020	57586.000
0.033235230	47467.000
0.035528460	38564.000
0.037979930	30967.000
0.040600540	24644.000
0.043401980	19486.000
0.044492000	17837.000
0.045173000	16892.000
0.045374000	16625.000
0.045627000	36179.000
0.046068500	35022.000
0.046253700	34551.000
0.046308000	38679.000
0.046396710	38427.000
0.046531500	38048.000
0.047226000	36171.000
0.049598090	30593.000
0.053020350	24331.000
0.056678760	19455.000
0.056840000	19275.000
0.057710000	18345.000
0.057942000	18109.000
0.058290000	25321.000
0.059160000	24325.000
0.060589590	22831.000
0.064770280	19311.000
0.069239420	16406.000
0.074016950	14038.000
0.079124110	12246.000
0.082026000	11519.000
0.083281500	11261.000
0.083616300	11197.000
0.084118500	11311.000
0.084583680	11231.000
0.085374000	11105.000
0.090419950	10550.000
0.096658930	10354.000
0.10332840	10586.000
0.11045810	11183.000
0.11807970	12086.000
0.12622720	13223.000
0.13493680	14517.000
0.14424750	15894.000
0.15420050	17258.000
0.16484040	18529.000
0.17621440	19633.000
0.18837320	20502.000
0.20137090	21036.000
0.21526550	21203.000
0.23011880	21025.000
0.24599700	20546.000
0.26297080	19809.000
0.26734400	19583.000
0.27143600	19362.000
0.27252720	19302.000
0.27416400	19746.000
0.27825600	19525.000
0.28111580	19368.000
0.28361200	19229.000
0.28795300	18984.000
0.28911060	18918.000
0.29084700	19205.000
0.29518800	18959.000
0.30051280	18655.000
0.32124820	17463.000
0.34341430	16228.000
0.36710990	14993.000
0.39244050	13787.000
0.41951890	12630.000
0.44846570	11538.000
0.45883600	11180.000
0.46585900	10947.000
0.46773180	10885.000
0.47054100	11525.000
0.47756400	11296.000
0.47940980	11238.000
0.50000000	10612.000
0.50250000	10540.000
0.50501250	10468.000
0.50753756	10397.000
0.51007525	10326.000
0.51262563	10255.000
0.51518875	10185.000
0.51776470	10115.000
0.52035352	10046.000
0.52295529	9976.9000
0.52557007	9908.2000
0.52819792	9839.9000
0.53083891	9771.9000
0.53349310	9704.4000
0.53616057	9637.2000
0.53884137	9570.4000
0.54153558	9504.0000
0.54424325	9437.9000
0.54571853	9402.2000
0.54696447	9520.2000
0.54728152	9512.6000
0.54969929	9454.9000
0.55244779	9389.9000
0.55521003	9325.3000
0.55798608	9261.1000
0.56077601	9197.2000
0.56357989	9133.7000
0.56639779	9070.5000
0.56922978	9007.7000
0.57207593	8945.3000
0.57493630	8883.1000
0.57781099	8821.4000
0.58070004	8760.0000
0.58360354	8698.9000
0.58652156	8638.2000
0.58945417	8577.8000
0.59240144	8517.7000
0.59536345	8458.0000
0.59834026	8398.7000
0.60133196	8339.6000
0.60433862	8281.0000
0.60736032	8222.6000
0.61039712	8164.5000
0.61344910	8106.8000
0.61651635	8049.4000
0.61959893	7992.4000
0.62269693	7935.6000
0.62581041	7879.2000
0.62893946	7823.0000
0.63208416	7767.2000
0.63524458	7711.7000
0.63842080	7656.6000
0.64161291	7601.7000
0.64482097	7547.1000
0.64804508	7492.9000
0.65128530	7438.9000
0.65327272	7406.1000
0.65454173	7566.2000
0.65532723	7553.2000
0.65781444	7512.3000
0.66110351	7458.6000
0.66440903	7405.3000
0.66773107	7352.3000
0.67106973	7299.6000
0.67442508	7247.2000
0.67779720	7195.0000
0.68118619	7143.2000
0.68459212	7091.7000
0.68801508	7040.4000
0.69145515	6989.5000
0.69491243	6938.8000
0.69838699	6888.4000
0.70187893	6838.4000
0.70538832	6788.6000
0.70891526	6739.1000
0.71245984	6689.9000
0.71602214	6640.9000
0.71960225	6592.3000
0.72320026	6543.9000
0.72681626	6495.8000
0.73045034	6448.0000
0.73410260	6400.5000
0.73777311	6353.2000
0.74146197	6306.2000
0.74516928	6259.4000
0.74889513	6213.0000
0.75263961	6166.8000
0.75640280	6120.8000
0.76018482	6075.2000
0.76398574	6029.8000
0.76780567	5984.6000
0.77164470	5939.7000
0.77550292	5895.1000
0.77938044	5850.8000
0.78327734	5806.7000
0.78719373	5762.9000
0.79112969	5719.3000
0.79508534	5675.7000
0.79906077	5632.4000
0.80305607	5589.3000
0.80707135	5546.5000
0.81110671	5503.9000
0.81516224	5461.6000
0.81923806	5419.5000
0.82333425	5377.7000
0.82745092	5336.1000
0.83158817	5294.8000
0.83574611	5253.8000
0.83992484	5213.0000
0.84412447	5172.4000
0.84834509	5132.1000
0.85258682	5092.0000
0.85684975	5052.2000
0.86113400	5012.6000
0.86543967	4973.2000
0.86976687	4933.8000
0.87411570	4890.1000
0.87848628	4846.8000
0.88287871	4803.8000
0.88729310	4761.1000
0.89172957	4718.8000
0.89618822	4676.8000
0.90066916	4635.1000
0.90517250	4593.7000
0.90969837	4552.6000
0.91424686	4511.9000
0.91881809	4471.5000
0.92341218	4431.4000
0.92802924	4391.5000
0.93266939	4352.0000
0.93733274	4312.7000
0.94201940	4273.8000
0.94672950	4235.2000
0.95146315	4197.0000
0.95622046	4159.0000
0.96100156	4121.4000
0.96580657	4084.0000
0.97063560	4047.0000
0.97548878	4010.3000
0.98036623	3973.9000
0.98526806	3937.8000
0.99019440	3902.0000
0.99514537	3866.5000
1.0001211	3831.2000
1.0051217	3791.2000
1.0101473	3751.5000
1.0151980	3712.3000
1.0202740	3673.6000
1.0253754	3635.2000
1.0305023	3597.3000
1.0356548	3559.8000
1.0408331	3522.7000
1.0460372	3486.0000
1.0512674	3449.7000
1.0565238	3413.8000
1.0618064	3378.3000
1.0671154	3343.3000
1.0724510	3308.6000
1.0778132	3274.3000
1.0832023	3240.4000
1.0886183	3206.9000
1.0940614	3172.7000
1.0995317	3137.8000
1.1050294	3103.3000
1.1105545	3069.2000
1.1161073	3035.5000
1.1216878	3002.2000
1.1272963	2969.3000
1.1329328	2936.8000
1.1385974	2904.7000
1.1442904	2872.9000
1.1500119	2841.6000
1.1557619	2810.7000
1.1615407	2779.2000
1.1673484	2747.8000
1.1731852	2716.7000
1.1790511	2686.0000
1.1849464	2655.7000
1.1908711	2625.8000
1.1968254	2596.3000
1.2028096	2567.1000
1.2088236	2538.3000
1.2148677	2509.8000
1.2209421	2481.8000
1.2270468	2454.0000
1.2331820	2426.6000
1.2393479	2399.5000
1.2455447	2372.8000
1.2517724	2346.4000
1.2580312	2320.3000
1.2643214	2294.6000
1.2706430	2269.2000
1.2769962	2244.1000
1.2833812	2219.2000
1.2897981	2194.7000
1.2962471	2170.5000
1.3027283	2146.6000
1.3092420	2123.0000
1.3157882	2099.7000
1.3223671	2076.6000
1.3289790	2053.9000
1.3356239	2031.4000
1.3423020	2009.2000
1.3490135	1987.3000
1.3557586	1965.6000
1.3625374	1944.2000
1.3693500	1923.0000
1.3761968	1902.1000
1.3830778	1881.5000
1.3899932	1861.1000
1.3969431	1840.9000
1.4039278	1821.0000
1.4109475	1801.4000
1.4180022	1781.9000
1.4250922	1762.8000
1.4322177	1743.8000
1.4393788	1725.1000
1.4465757	1706.5000
1.4538086	1688.2000
1.4610776	1670.2000
1.4683830	1652.3000
1.4757249	1634.7000
1.4831035	1617.2000
1.4905190	1600.0000
1.4979716	1583.0000
1.5054615	1566.2000
1.5129888	1549.5000
1.5205537	1533.1000
1.5281565	1516.9000
1.5357973	1500.8000
1.5434763	1485.0000
1.5511937	1469.3000
1.5589496	1453.9000
1.5667444	1438.6000
1.5745781	1423.4000
1.5824510	1408.5000
1.5903633	1393.7000
1.5983151	1379.1000
1.6063066	1364.7000
1.6143382	1350.4000
1.6224099	1336.3000
1.6305219	1322.4000
1.6386745	1308.6000
1.6468679	1295.0000
1.6551022	1281.5000
1.6633777	1268.2000
1.6716946	1255.1000
1.6800531	1242.1000
1.6884534	1229.3000
1.6968956	1216.6000
1.7053801	1204.0000
1.7139070	1191.6000
1.7224766	1179.4000
1.7310889	1167.3000
1.7397444	1155.3000
1.7484431	1143.4000
1.7571853	1131.7000
1.7659712	1120.2000
1.7748011	1108.7000
1.7836751	1097.4000
1.7925935	1086.2000
1.8015565	1075.2000
1.8105642	1064.2000
1.8196171	1053.4000
1.8287151	1042.8000
1.8378587	1032.2000
1.8470480	1021.8000
1.8562833	1011.4000
1.8655647	1001.2000
1.8748925	991.09000
1.8842670	980.88000
1.8936883	970.79000
1.9031567	960.82000
1.9126725	950.96000
1.9222359	941.21000
1.9318471	931.57000
1.9415063	922.03000
1.9512138	912.61000
1.9596590	904.54000
1.9605411	2890.2000
1.9609699	2888.6000
1.9707747	2854.3000
1.9806286	2820.3000
1.9905318	2786.8000
2.0004844	2753.7000
2.0104868	2721.0000
2.0205393	2688.7000
2.0299512	2658.9000
2.0306420	2656.7000
2.0316490	3920.1000
2.0407952	3877.5000
2.0509992	3830.8000
2.0612542	3784.6000
2.0715604	3739.1000
2.0819182	3694.1000
2.0923278	3649.6000
2.1027895	3605.7000
2.1133034	3562.3000
2.1238699	3519.5000
2.1344893	3477.2000
2.1451617	3435.4000
2.1558875	3394.1000
2.1666670	3353.3000
2.1775003	3313.1000
2.1883878	3273.3000
2.1993297	3233.9000
2.2103264	3195.0000
2.2213780	3156.5000
2.2324849	3118.6000
2.2436473	3081.1000
2.2548656	3044.1000
2.2661399	3007.5000
2.2774706	2971.4000
2.2888579	2935.7000
2.3003022	2900.5000
2.3118037	2865.7000
2.3233628	2831.3000
2.3349796	2797.3000
2.3466545	2763.8000
2.3583878	2730.6000
2.3701797	2697.9000
2.3820306	2665.6000
2.3939407	2633.7000
2.4059104	2602.1000
2.4179400	2571.0000
2.4300297	2540.2000
2.4421798	2509.8000
2.4543907	2479.8000
2.4549050	2478.5000
2.4594951	2889.5000
2.4666627	2869.0000
2.4789960	2834.2000
2.4913910	2799.8000
2.5038479	2765.8000
2.5163672	2732.3000
2.5289490	2699.1000
2.5415938	2666.4000
2.5543017	2633.7000
2.5670732	2601.1000
2.5799086	2569.0000
2.5928082	2538.5000
2.6057722	2508.5000
2.6188011	2478.8000
2.6318951	2449.6000
2.6450545	2420.7000
2.6582798	2391.8000
2.6715712	2363.4000
2.6849291	2335.4000
2.6983537	2307.7000
2.7118455	2280.4000
2.7254047	2253.4000
2.7390317	2226.8000
2.7527269	2200.6000
2.7664905	2174.7000
2.7803230	2149.1000
2.7883189	2134.5000
2.7942246	2268.9000
2.7960812	2265.2000
2.8081957	2241.6000
2.8222367	2214.7000
2.8363479	2188.2000
2.8505296	2161.9000
2.8647823	2136.0000
2.8791062	2110.5000
2.8935017	2085.2000
2.9079692	2060.2000
2.9225091	2035.6000
2.9371216	2011.8000
2.9518072	1988.9000
2.9665662	1966.3000
2.9813991	1944.1000
2.9963061	1922.1000
3.0112876	1899.1000
3.0263440	1876.0000
3.0414758	1853.2000
3.0422811	1852.0000
3.0547190	1914.3000
3.0566831	1911.4000
3.0719666	1888.5000
3.0873264	1866.0000
3.1027630	1843.7000
3.1182768	1821.7000
3.1338682	1799.9000
3.1495376	1778.4000
3.1652853	1757.2000
3.1811117	1736.2000
3.1970172	1715.4000
3.2130023	1694.7000
3.2290673	1674.3000
3.2452127	1654.1000
3.2614387	1634.1000
3.2777459	1614.4000
3.2941347	1594.9000
3.3106053	1575.6000
3.3271584	1556.6000
3.3437941	1537.8000
3.3605131	1519.2000
3.3773157	1500.9000
3.3942023	1482.7000
3.4111733	1464.8000
3.4282291	1447.1000
3.4453703	1429.6000
3.4625971	1412.3000
3.4799101	1395.3000
3.4973097	1378.4000
3.5147962	1361.7000
3.5323702	1345.3000
3.5500321	1329.0000
3.5677822	1313.0000
3.5856211	1297.1000
3.6035492	1281.5000
3.6215670	1266.0000
3.6396748	1250.7000
3.6578732	1235.7000
3.6761626	1220.8000
3.6945434	1206.1000
3.7130161	1191.6000
3.7315812	1177.2000
3.7502391	1163.1000
3.7689903	1149.1000
3.7878352	1135.3000
3.8067744	1121.7000
3.8258083	1108.3000
3.8449373	1095.0000
3.8641620	1081.9000
3.8834828	1068.9000
3.9029002	1056.1000
3.9224147	1043.5000
3.9420268	1030.5000
3.9617369	1017.8000
3.9815456	1005.2000
4.0014533	992.73000
4.0214606	980.44000
4.0415679	968.31000
4.0617757	956.34000
4.0820846	944.24000
4.1024950	932.30000
4.1230075	920.53000
4.1436226	908.92000
4.1643407	897.46000
4.1851624	886.16000
4.2060882	875.01000
4.2271186	864.02000
4.2482542	853.17000
4.2694955	842.47000
4.2908430	831.91000
4.3122972	821.49000
4.3338587	811.22000
4.3555280	801.08000
4.3773056	791.08000
4.3991921	781.22000
4.4211881	771.48000
4.4432940	761.88000
4.4655105	752.41000
4.4878381	743.06000
4.5102772	733.84000
4.5328286	724.74000
4.5554928	715.76000
4.5782702	706.90000
4.6011616	698.17000
4.6241674	689.54000
4.6472882	681.04000
4.6705247	672.64000
4.6938773	664.36000
4.7173467	656.19000
4.7409334	648.12000
4.7646381	640.17000
4.7884613	632.31000
4.8124036	624.57000
4.8364656	616.92000
4.8606479	609.38000
4.8849512	601.93000
4.9093759	594.59000
4.9339228	587.18000
4.9585924	579.84000
4.9833854	572.59000
5.0083023	565.44000
5.0333438	558.39000
5.0585105	551.43000
5.0838031	544.56000
5.1092221	537.79000
5.1347682	531.08000
5.1604421	524.44000
5.1862443	517.89000
5.2121755	511.43000
5.2382364	505.05000
5.2644276	498.76000
5.2907497	492.55000
5.3172034	486.42000
5.3437895	480.38000
5.3705084	474.42000
5.3973609	468.53000
5.4243477	462.73000
5.4514695	456.98000
5.4787268	451.31000
5.5061205	445.70000
5.5336511	440.18000
5.5613193	434.72000
5.5891259	429.33000
5.6170716	423.94000
5.6451569	418.62000
5.6733827	413.37000
5.7017496	408.19000
5.7302584	403.08000
5.7589096	398.04000
5.7877042	393.06000
5.8166427	388.15000
5.8457259	383.31000
5.8749546	378.53000
5.9043293	373.81000
5.9338510	369.16000
5.9635202	364.57000
5.9933378	360.04000
6.0233045	355.57000
6.0534210	351.15000
6.0836882	346.80000
6.1141066	342.49000
6.1446771	338.23000
6.1754005	334.03000
6.2062775	329.88000
6.2373089	325.78000
6.2684954	321.74000
6.2998379	317.75000
6.3313371	313.82000
6.3629938	309.93000
6.3948088	306.10000
6.4267828	302.32000
6.4589167	298.59000
6.4912113	294.90000
6.5236674	291.27000
6.5562857	287.68000
6.5890671	284.14000
6.6220125	280.65000
6.6551225	277.20000
6.6883981	273.80000
6.7218401	270.44000
6.7554493	267.12000
6.7892266	263.85000
6.8231727	260.62000
6.8572886	257.44000
6.8915750	254.29000
6.9260329	251.19000
6.9606631	248.12000
6.9954664	245.10000
7.0304437	242.11000
7.0655959	239.17000
7.1009239	236.26000
7.1364285	233.39000
7.1721107	230.55000
7.2079712	227.76000
7.2440111	224.99000
7.2802311	222.27000
7.3166323	219.58000
7.3532155	216.92000
7.3899815	214.30000
7.4269314	211.72000
7.4640661	209.16000
7.5013864	206.64000
7.5388934	204.15000
7.5765878	201.70000
7.6144708	199.27000
7.6525431	196.88000
7.6908058	194.51000
7.7292599	192.18000
7.7679062	189.87000
7.8067457	187.60000
7.8457794	185.36000
7.8850083	183.14000
7.9244334	180.95000
7.9640555	178.79000
8.0038758	176.66000
8.0438952	174.55000
8.0841147	172.47000
8.1245352	170.42000
8.1651579	168.39000
8.2059837	166.39000
8.2470136	164.42000
8.2882487	162.47000
8.3296899	160.54000
8.3713384	158.64000
8.4131951	156.76000
8.4552610	154.91000
8.4975373	153.08000
8.5400250	151.24000
9.0307940	131.67000
9.6539190	110.35000
10.320040	92.720000
10.653480	85.388000
10.816550	82.028000
10.860030	81.166000
10.925250	207.88000
11.032120	202.50000
11.088320	199.75000
11.793340	169.15000
12.137300	156.49000
12.323080	150.15000
12.372620	148.51000
12.446930	202.81000
12.607080	195.94000
12.632700	194.87000
12.708640	191.75000
12.903160	184.06000
12.955030	182.09000
13.032840	207.11000
13.227360	199.49000
13.476970	190.28000
14.406880	160.52000
15.400950	135.25000
16.463620	113.93000
17.599610	95.865000
18.813980	80.688000
20.112150	67.957000
21.499880	57.276000
22.983380	48.236000
24.569230	40.650000
26.264500	34.253000
28.076760	28.637000
30.014050	23.909000
32.085020	19.987000
34.298890	16.729000
36.665510	14.021000
39.195430	11.767000
41.899920	9.8888000
44.791010	8.3211000
47.881590	7.0082000
51.185420	5.9020000
54.717210	4.9757000
58.492700	4.1880000
62.528700	3.5252000
66.843180	2.9721000
71.455360	2.5099000
72.393380	2.4291000
73.501440	2.3383000
73.796930	2.3149000
74.240150	9.9140000
75.348210	9.5600000
76.385780	9.2447000
81.656400	7.7995000
87.290690	6.5674000
93.313740	5.5422000
99.752390	4.6714000
106.63530	3.9320000
113.99310	3.3129000
121.85870	2.7943000
130.26690	2.3596000
139.25530	1.9952000
148.86400	1.6890000
159.13560	1.4289000
170.11590	1.2112000
181.85390	1.0288000
194.40180	0.87601000
207.81560	0.74788000
222.15480	0.64035000
237.48350	0.55004000
253.86990	0.47412000
271.38690	0.41022000
290.11260	0.35636000
310.13040	0.31091000
331.52940	0.27324000
354.40490	0.24177000
378.85880	0.21487000
405.00010	0.19180000
432.94510	0.17197000
