# Supplementary material for: Solving self-absorption in fluorescence
Source: IUCrJ. 2019 May 10;6(Pt 4):586–602. doi: 10.1107/S2052252519005128 (PMC6608621; doi:10.1107/S2052252519005128)
Supplement: Supplementary file 1 [file m-06-00586-sup1.zip › SeAFFluX_package_v2/ffast_files/77.csv]

ENERGY	MU_RHO
0.0068888300	25921.000
0.0069916480	25050.000
0.0079014910	19380.000
0.0080224320	19072.000
0.0080546830	19006.000
0.0081030590	48342.000
0.0082240000	46942.000
0.010690000	46273.000
0.011427610	52931.000
0.012216120	61738.000
0.013059030	72476.000
0.013960100	84772.000
0.014923350	98015.000
0.015953060	111330.00
0.017053820	123640.00
0.018230530	133750.00
0.019488440	140580.00
0.020833140	143310.00
0.022270630	141570.00
0.023807300	135500.00
0.025450010	125720.00
0.027206060	113210.00
0.029083270	99084.000
0.031090020	84454.000
0.033235230	70284.000
0.035528460	57254.000
0.037979930	45806.000
0.040600540	36121.000
0.043401980	28168.000
0.046396710	21794.000
0.049490000	16925.000
0.049598090	16780.000
0.050247500	15941.000
0.050449500	15690.000
0.050752500	31770.000
0.051510000	30081.000
0.053020350	27041.000
0.056678760	21149.000
0.059290000	17894.000
0.060197500	16910.000
0.060439500	16660.000
0.060589590	18390.000
0.060802500	18155.000
0.061710000	17195.000
0.061740000	17164.000
0.062132000	16771.000
0.062685000	16235.000
0.062937000	15999.000
0.063083000	22217.000
0.063336600	21946.000
0.063717000	22760.000
0.064260000	22184.000
0.064668000	21764.000
0.064770280	21661.000
0.069239420	17803.000
0.074016950	14744.000
0.079124110	12272.000
0.084583680	10350.000
0.090419950	8948.8000
0.093296000	8458.7000
0.094724000	8257.8000
0.095104800	8208.6000
0.095676000	8330.3000
0.096658930	8218.6000
0.097104000	8171.8000
0.10332840	7734.9000
0.11045810	7647.4000
0.11807970	7920.0000
0.12622720	8517.7000
0.13493680	9409.6000
0.14424750	10542.000
0.15420050	11855.000
0.16484040	13281.000
0.17621440	14728.000
0.18837320	16105.000
0.20137090	17327.000
0.21526550	18319.000
0.23011880	19022.000
0.24599700	19400.000
0.26297080	19412.000
0.28111580	19053.000
0.28900200	18804.000
0.29342550	18646.000
0.29460510	18602.000
0.29637450	18965.000
0.30051280	18813.000
0.30079800	18802.000
0.30517200	18632.000
0.30984300	18441.000
0.31108860	18389.000
0.31295700	18621.000
0.31762800	18426.000
0.32124820	18271.000
0.34341430	17262.000
0.36710990	16140.000
0.39244050	14959.000
0.41951890	13765.000
0.44846570	12595.000
0.47940980	11469.000
0.48441400	11299.000
0.49182850	11053.000
0.49380570	10989.000
0.49677150	11601.000
0.50000000	11495.000
0.50250000	11414.000
0.50501250	11334.000
0.50753756	11254.000
0.51007525	11174.000
0.51262563	11095.000
0.51518875	11016.000
0.51776470	10937.000
0.52035352	10859.000
0.52295529	10781.000
0.52557007	10704.000
0.52819792	10627.000
0.53083891	10550.000
0.53349310	10474.000
0.53616057	10398.000
0.53884137	10323.000
0.54153558	10248.000
0.54424325	10173.000
0.54696447	10099.000
0.54969929	10025.000
0.55244779	9951.9000
0.55521003	9879.0000
0.55798608	9806.4000
0.56077601	9734.2000
0.56357989	9662.5000
0.56639779	9591.1000
0.56922978	9520.1000
0.57207593	9449.5000
0.57493630	9379.3000
0.57626318	9347.0000
0.57781099	9450.7000
0.57793677	9447.7000
0.58070004	9381.3000
0.58360354	9312.3000
0.58652156	9243.7000
0.58945417	9175.4000
0.59240144	9107.6000
0.59536345	9040.1000
0.59834026	8973.1000
0.60133196	8906.4000
0.60433862	8840.2000
0.60736032	8774.3000
0.61039712	8708.8000
0.61344910	8643.7000
0.61651635	8579.0000
0.61959893	8514.6000
0.62269693	8450.7000
0.62581041	8387.1000
0.62893946	8323.9000
0.63208416	8261.1000
0.63524458	8198.7000
0.63842080	8136.7000
0.64161291	8075.0000
0.64482097	8013.7000
0.64804508	7952.8000
0.65128530	7892.3000
0.65454173	7832.1000
0.65781444	7772.3000
0.66110351	7712.9000
0.66440903	7653.8000
0.66773107	7595.1000
0.67106973	7536.7000
0.67442508	7478.8000
0.67779720	7421.1000
0.68118619	7363.9000
0.68459212	7307.0000
0.68801508	7250.5000
0.68899585	7234.4000
0.69120417	7369.2000
0.69145515	7365.1000
0.69491243	7308.7000
0.69838699	7252.6000
0.70187893	7196.9000
0.70538832	7141.5000
0.70891526	7086.5000
0.71245984	7031.8000
0.71602214	6977.5000
0.71960225	6923.5000
0.72320026	6869.9000
0.72681626	6816.6000
0.73045034	6763.7000
0.73410260	6711.1000
0.73777311	6658.8000
0.74146197	6606.9000
0.74516928	6555.3000
0.74889513	6504.1000
0.75263961	6453.2000
0.75640280	6402.6000
0.76018482	6352.4000
0.76398574	6302.4000
0.76780567	6252.9000
0.77164470	6203.6000
0.77550292	6154.6000
0.77938044	6106.0000
0.78327734	6057.7000
0.78719373	6009.7000
0.79112969	5962.0000
0.79508534	5914.7000
0.79906077	5867.6000
0.80305607	5820.9000
0.80707135	5774.5000
0.81110671	5728.4000
0.81516224	5682.6000
0.81923806	5637.1000
0.82333425	5591.9000
0.82745092	5547.0000
0.83158817	5502.4000
0.83574611	5458.2000
0.83992484	5413.9000
0.84412447	5370.0000
0.84834509	5326.4000
0.85258682	5283.0000
0.85684975	5240.0000
0.86113400	5197.2000
0.86543967	5154.8000
0.86976687	5112.6000
0.87411570	5070.7000
0.87848628	5029.1000
0.88287871	4987.9000
0.88729310	4946.8000
0.89172957	4906.1000
0.89618822	4865.7000
0.90066916	4825.5000
0.90517250	4785.7000
0.90969837	4746.1000
0.91424686	4706.8000
0.91881809	4667.7000
0.92341218	4629.0000
0.92802924	4590.5000
0.93266939	4552.3000
0.93733274	4514.4000
0.94201940	4476.7000
0.94672950	4439.4000
0.95146315	4402.2000
0.95622046	4365.4000
0.96100156	4328.8000
0.96580657	4292.5000
0.97063560	4256.4000
0.97548878	4220.6000
0.98036623	4185.0000
0.98526806	4149.7000
0.99019440	4114.6000
0.99514537	4079.8000
1.0001211	4045.1000
1.0051217	4006.3000
1.0101473	3967.8000
1.0151980	3929.6000
1.0202740	3891.8000
1.0253754	3854.3000
1.0305023	3817.2000
1.0356548	3780.4000
1.0408331	3744.0000
1.0460372	3707.9000
1.0512674	3672.2000
1.0565238	3636.7000
1.0618064	3601.7000
1.0671154	3566.9000
1.0724510	3532.5000
1.0778132	3498.4000
1.0832023	3464.6000
1.0886183	3431.2000
1.0940614	3398.0000
1.0995317	3365.2000
1.1050294	3332.7000
1.1105545	3300.6000
1.1161073	3268.7000
1.1216878	3237.2000
1.1272963	3205.9000
1.1329328	3175.0000
1.1385974	3143.6000
1.1442904	3111.6000
1.1500119	3080.0000
1.1557619	3048.7000
1.1615407	3017.8000
1.1673484	2987.2000
1.1731852	2956.8000
1.1790511	2926.8000
1.1849464	2895.5000
1.1908711	2864.2000
1.1968254	2832.3000
1.2028096	2800.7000
1.2088236	2769.6000
1.2148677	2738.8000
1.2209421	2708.4000
1.2270468	2678.4000
1.2331820	2648.8000
1.2393479	2619.5000
1.2455447	2590.6000
1.2517724	2560.9000
1.2580312	2531.7000
1.2643214	2502.8000
1.2706430	2474.2000
1.2769962	2446.1000
1.2833812	2418.3000
1.2897981	2390.8000
1.2962471	2363.7000
1.3027283	2336.9000
1.3092420	2310.5000
1.3157882	2284.4000
1.3223671	2258.6000
1.3289790	2233.1000
1.3356239	2208.0000
1.3423020	2183.2000
1.3490135	2158.7000
1.3557586	2134.5000
1.3625374	2110.6000
1.3693500	2087.0000
1.3761968	2063.7000
1.3830778	2040.7000
1.3899932	2017.9000
1.3969431	1995.5000
1.4039278	1973.3000
1.4109475	1951.4000
1.4180022	1929.8000
1.4250922	1908.4000
1.4322177	1887.3000
1.4393788	1866.5000
1.4465757	1845.9000
1.4538086	1825.6000
1.4610776	1805.5000
1.4683830	1785.7000
1.4757249	1766.1000
1.4831035	1746.8000
1.4905190	1727.7000
1.4979716	1708.8000
1.5054615	1690.1000
1.5129888	1671.7000
1.5205537	1653.5000
1.5281565	1635.6000
1.5357973	1617.8000
1.5434763	1600.3000
1.5511937	1582.9000
1.5589496	1565.8000
1.5667444	1548.9000
1.5745781	1532.2000
1.5824510	1515.7000
1.5903633	1499.4000
1.5983151	1483.3000
1.6063066	1467.4000
1.6143382	1451.6000
1.6224099	1436.1000
1.6305219	1420.8000
1.6386745	1405.6000
1.6468679	1390.6000
1.6551022	1375.8000
1.6633777	1361.2000
1.6716946	1346.7000
1.6800531	1332.4000
1.6884534	1318.3000
1.6968956	1304.4000
1.7053801	1290.6000
1.7139070	1276.9000
1.7224766	1263.5000
1.7310889	1250.2000
1.7397444	1237.0000
1.7484431	1224.1000
1.7571853	1211.2000
1.7659712	1198.5000
1.7748011	1186.0000
1.7836751	1173.6000
1.7925935	1161.4000
1.8015565	1149.2000
1.8105642	1137.3000
1.8196171	1125.4000
1.8287151	1113.8000
1.8378587	1102.2000
1.8470480	1090.8000
1.8562833	1079.5000
1.8655647	1068.3000
1.8748925	1057.3000
1.8842670	1046.4000
1.8936883	1035.6000
1.9031567	1025.0000
1.9126725	1014.5000
1.9222359	1004.1000
1.9318471	993.77000
1.9415063	983.60000
1.9512138	973.55000
1.9609699	963.61000
1.9707747	953.79000
1.9806286	944.00000
1.9905318	934.19000
2.0004844	924.49000
2.0104868	914.91000
2.0205393	905.43000
2.0306420	896.07000
2.0399144	887.60000
2.0407952	2760.2000
2.0408856	2759.9000
2.0509992	2727.2000
2.0612542	2694.6000
2.0715604	2662.4000
2.0819182	2630.6000
2.0923278	2599.1000
2.1027895	2568.1000
2.1133034	2537.5000
2.1153256	2531.6000
2.1168746	3721.1000
2.1238699	3691.3000
2.1344893	3646.6000
2.1451617	3602.4000
2.1558875	3558.8000
2.1666670	3515.7000
2.1775003	3473.2000
2.1883878	3431.2000
2.1993297	3389.7000
2.2103264	3348.8000
2.2213780	3308.3000
2.2324849	3268.3000
2.2436473	3228.9000
2.2548656	3189.9000
2.2661399	3151.4000
2.2774706	3113.4000
2.2888579	3075.8000
2.3003022	3038.7000
2.3118037	3002.1000
2.3233628	2965.8000
2.3349796	2930.0000
2.3466545	2894.6000
2.3583878	2859.7000
2.3701797	2825.2000
2.3820306	2791.1000
2.3939407	2757.4000
2.4059104	2724.2000
2.4179400	2691.3000
2.4300297	2658.9000
2.4421798	2626.8000
2.4543907	2595.2000
2.4666627	2564.0000
2.4789960	2533.1000
2.4913910	2502.6000
2.5038479	2472.5000
2.5163672	2442.8000
2.5289490	2413.4000
2.5415938	2384.4000
2.5483176	2369.2000
2.5530823	2766.5000
2.5543017	2763.2000
2.5670732	2729.0000
2.5799086	2695.3000
2.5928082	2661.9000
2.6057722	2629.0000
2.6188011	2596.5000
2.6318951	2564.5000
2.6450545	2532.8000
2.6582798	2501.2000
2.6715712	2469.7000
2.6849291	2439.6000
2.6983537	2410.5000
2.7118455	2381.9000
2.7254047	2353.7000
2.7390317	2326.0000
2.7527269	2298.6000
2.7664905	2271.3000
2.7803230	2244.4000
2.7942246	2217.8000
2.8081957	2191.6000
2.8222367	2165.7000
2.8363479	2140.2000
2.8505296	2115.1000
2.8647823	2090.2000
2.8791062	2065.7000
2.8935017	2041.5000
2.9045696	2023.1000
2.9079692	2017.5000
2.9128303	2148.0000
2.9225091	2130.3000
2.9371216	2104.0000
2.9518072	2078.0000
2.9665662	2052.4000
2.9813991	2027.1000
2.9963061	2002.1000
3.0112876	1977.2000
3.0263440	1952.6000
3.0414758	1928.5000
3.0566831	1904.8000
3.0719666	1881.6000
3.0873264	1858.6000
3.1027630	1836.1000
3.1182768	1813.8000
3.1338682	1791.8000
3.1495376	1770.1000
3.1652853	1748.6000
3.1671623	1746.1000
3.1802379	1805.1000
3.1811117	1803.9000
3.1970172	1782.4000
3.2130023	1761.2000
3.2290673	1740.3000
3.2452127	1719.6000
3.2614387	1699.1000
3.2777459	1678.9000
3.2941347	1658.9000
3.3106053	1639.1000
3.3271584	1619.5000
3.3437941	1600.0000
3.3605131	1580.7000
3.3773157	1561.7000
3.3942023	1542.9000
3.4111733	1524.3000
3.4282291	1505.9000
3.4453703	1487.7000
3.4625971	1469.8000
3.4799101	1452.0000
3.4973097	1434.4000
3.5147962	1417.1000
3.5323702	1399.9000
3.5500321	1382.9000
3.5677822	1366.2000
3.5856211	1349.6000
3.6035492	1333.2000
3.6215670	1317.0000
3.6396748	1301.0000
3.6578732	1285.2000
3.6761626	1269.6000
3.6945434	1254.2000
3.7130161	1238.9000
3.7315812	1223.9000
3.7502391	1209.0000
3.7689903	1194.3000
3.7878352	1179.9000
3.8067744	1165.7000
3.8258083	1151.6000
3.8449373	1137.8000
3.8641620	1124.1000
3.8834828	1110.6000
3.9029002	1097.3000
3.9224147	1084.1000
3.9420268	1071.1000
3.9617369	1058.3000
3.9815456	1045.6000
4.0014533	1033.1000
4.0214606	1020.7000
4.0415679	1008.6000
4.0617757	996.51000
4.0820846	984.59000
4.1024950	972.40000
4.1230075	960.38000
4.1436226	948.48000
4.1643407	936.73000
4.1851624	925.14000
4.2060882	913.70000
4.2271186	902.41000
4.2482542	891.06000
4.2694955	879.80000
4.2908430	868.69000
4.3122972	857.73000
4.3338587	846.93000
4.3555280	836.26000
4.3773056	825.75000
4.3991921	815.37000
4.4211881	805.14000
4.4432940	795.04000
4.4655105	785.08000
4.4878381	775.25000
4.5102772	765.56000
4.5328286	756.00000
4.5554928	746.56000
4.5782702	737.25000
4.6011616	728.07000
4.6241674	719.01000
4.6472882	710.07000
4.6705247	701.25000
4.6938773	692.55000
4.7173467	683.97000
4.7409334	675.50000
4.7646381	667.14000
4.7884613	658.89000
4.8124036	650.76000
4.8364656	642.73000
4.8606479	634.81000
4.8849512	627.00000
4.9093759	619.29000
4.9339228	611.68000
4.9585924	604.17000
4.9833854	596.76000
5.0083023	589.45000
5.0333438	582.24000
5.0585105	575.12000
5.0838031	568.10000
5.1092221	561.11000
5.1347682	554.10000
5.1604421	547.18000
5.1862443	540.35000
5.2121755	533.61000
5.2382364	526.96000
5.2644276	520.40000
5.2907497	513.93000
5.3172034	507.54000
5.3437895	501.24000
5.3705084	495.02000
5.3973609	488.88000
5.4243477	482.83000
5.4514695	476.85000
5.4787268	470.96000
5.5061205	465.14000
5.5336511	459.40000
5.5613193	453.71000
5.5891259	448.08000
5.6170716	442.53000
5.6451569	437.06000
5.6733827	431.65000
5.7017496	426.32000
5.7302584	421.06000
5.7589096	415.87000
5.7877042	410.75000
5.8166427	405.69000
5.8457259	400.63000
5.8749546	395.61000
5.9043293	390.66000
5.9338510	385.77000
5.9635202	380.95000
5.9933378	376.20000
6.0233045	371.50000
6.0534210	366.87000
6.0836882	362.30000
6.1141066	357.79000
6.1446771	353.35000
6.1754005	348.96000
6.2062775	344.62000
6.2373089	340.35000
6.2684954	336.13000
6.2998379	331.97000
6.3313371	327.86000
6.3629938	323.80000
6.3948088	319.78000
6.4267828	315.82000
6.4589167	311.90000
6.4912113	308.04000
6.5236674	304.23000
6.5562857	300.47000
6.5890671	296.76000
6.6220125	293.09000
6.6551225	289.48000
6.6883981	285.91000
6.7218401	282.39000
6.7554493	278.92000
6.7892266	275.49000
6.8231727	272.10000
6.8572886	268.76000
6.8915750	265.47000
6.9260329	262.21000
6.9606631	259.00000
6.9954664	255.83000
7.0304437	252.71000
7.0655959	249.62000
7.1009239	246.57000
7.1364285	243.57000
7.1721107	240.60000
7.2079712	237.67000
7.2440111	234.78000
7.2802311	231.93000
7.3166323	229.11000
7.3532155	226.33000
7.3899815	223.58000
7.4269314	220.88000
7.4640661	218.20000
7.5013864	215.56000
7.5388934	212.96000
7.5765878	210.39000
7.6144708	207.85000
7.6525431	205.34000
7.6908058	202.87000
7.7292599	200.43000
7.7679062	198.01000
7.8067457	195.64000
7.8457794	193.29000
7.8850083	190.97000
7.9244334	188.68000
7.9640555	186.42000
8.0038758	184.19000
8.0438952	181.98000
8.0841147	179.81000
8.1245352	177.66000
8.1651579	175.54000
8.2059837	173.45000
8.2470136	171.39000
8.2882487	169.35000
8.3296899	167.33000
8.3713384	165.34000
8.4131951	163.38000
8.4552610	161.44000
8.4975373	159.53000
8.5400250	157.64000
9.0307940	137.51000
9.6539190	115.28000
10.320040	96.803000
10.990900	82.271000
11.032120	81.482000
11.159120	79.074000
11.203990	78.245000
11.271280	199.20000
11.439500	191.40000
11.793340	176.34000
12.567620	148.49000
12.607080	147.23000
12.759980	142.49000
12.811280	140.94000
12.888220	192.58000
13.080580	185.09000
13.150130	182.48000
13.351410	175.20000
13.405080	173.33000
13.476970	197.44000
13.485590	197.13000
13.686870	189.90000
14.406880	166.82000
15.400950	140.60000
16.463620	118.47000
17.599610	99.741000
18.813980	83.941000
20.112150	70.690000
21.499880	59.574000
22.983380	50.212000
24.569230	42.310000
26.264500	35.675000
28.076760	29.838000
30.014050	24.910000
32.085020	20.821000
34.298890	17.427000
36.665510	14.604000
39.195430	12.254000
41.899920	10.297000
44.791010	8.6643000
47.881590	7.2999000
51.185420	6.1489000
54.717210	5.1856000
58.492700	4.3731000
62.528700	3.6804000
66.843180	3.1025000
71.455360	2.6191000
74.588780	2.3512000
75.730450	2.2636000
76.034890	2.2411000
76.385780	9.5213000
76.491560	9.4892000
77.633220	9.1524000
81.656400	8.0709000
87.290690	6.7992000
93.313740	5.7312000
99.752390	4.8350000
106.63530	4.0699000
113.99310	3.4290000
121.85870	2.8920000
130.26690	2.4420000
139.25530	2.0646000
148.86400	1.7481000
159.13560	1.4801000
170.11590	1.2544000
181.85390	1.0655000
194.40180	0.90702000
207.81560	0.77411000
222.15480	0.66255000
237.48350	0.56882000
253.86990	0.49002000
271.38690	0.42367000
290.11260	0.36775000
310.13040	0.32056000
331.52940	0.28078000
354.40490	0.24828000
378.85880	0.22047000
405.00010	0.19664000
432.94510	0.17615000
