# Supplementary material for: Solving self-absorption in fluorescence
Source: IUCrJ. 2019 May 10;6(Pt 4):586–602. doi: 10.1107/S2052252519005128 (PMC6608621; doi:10.1107/S2052252519005128)
Supplement: Supplementary file 1 [file m-06-00586-sup1.zip › SeAFFluX_package_v2/ffast_files/7778.csv]

ENERGY	MU_RHO
1.37E-02	6.98E+05
1.39E-02	6.79E+05
1.40E-02	6.71E+05
1.49E-02	5.96E+05
1.60E-02	5.29E+05
1.71E-02	4.70E+05
1.82E-02	4.16E+05
1.91E-02	3.82E+05
1.94E-02	3.71E+05
1.95E-02	3.68E+05
1.95E-02	3.68E+05
1.96E-02	3.84E+05
1.99E-02	3.75E+05
2.08E-02	3.48E+05
2.23E-02	3.13E+05
2.38E-02	2.82E+05
2.55E-02	2.55E+05
2.58E-02	2.50E+05
2.62E-02	2.44E+05
2.63E-02	2.43E+05
2.64E-02	2.44E+05
2.68E-02	2.39E+05
2.72E-02	2.34E+05
2.91E-02	2.12E+05
3.11E-02	1.92E+05
3.32E-02	1.74E+05
3.55E-02	1.57E+05
3.80E-02	1.42E+05
4.06E-02	1.28E+05
4.34E-02	1.15E+05
4.64E-02	1.03E+05
4.96E-02	9.19E+04
5.30E-02	8.19E+04
5.67E-02	7.27E+04
6.06E-02	6.45E+04
6.48E-02	5.70E+04
6.92E-02	5.03E+04
7.40E-02	4.42E+04
7.91E-02	3.88E+04
8.46E-02	3.40E+04
9.04E-02	2.97E+04
9.67E-02	2.59E+04
1.03E-01	2.26E+04
1.10E-01	1.96E+04
1.18E-01	1.70E+04
1.26E-01	1.47E+04
1.35E-01	1.27E+04
1.44E-01	1.09E+04
1.54E-01	9.41E+03
1.65E-01	8.09E+03
1.76E-01	6.94E+03
1.88E-01	5.94E+03
2.01E-01	5.09E+03
2.15E-01	4.35E+03
2.30E-01	3.72E+03
2.46E-01	3.18E+03
2.63E-01	2.71E+03
2.78E-01	2.38E+03
2.81E-01	2.32E+03
2.82E-01	2.29E+03
2.84E-01	2.27E+03
2.85E-01	3.44E+04
2.89E-01	3.33E+04
3.01E-01	3.09E+04
3.21E-01	2.69E+04
3.43E-01	2.33E+04
3.67E-01	2.00E+04
3.92E-01	1.71E+04
3.94E-01	1.70E+04
4.00E-01	1.64E+04
4.01E-01	1.63E+04
4.04E-01	2.18E+04
4.10E-01	2.11E+04
4.20E-01	1.99E+04
4.48E-01	1.70E+04
4.79E-01	1.44E+04
5.12E-01	1.22E+04
5.48E-01	1.03E+04
5.86E-01	8.72E+03
6.26E-01	7.34E+03
6.69E-01	6.16E+03
7.15E-01	5.16E+03
7.65E-01	4.32E+03
8.18E-01	3.61E+03
8.74E-01	3.01E+03
9.34E-01	2.51E+03
9.99E-01	2.09E+03
1.07E+00	1.74E+03
1.14E+00	1.44E+03
1.22E+00	1.19E+03
1.30E+00	9.82E+02
1.39E+00	8.10E+02
1.49E+00	6.68E+02
1.59E+00	5.51E+02
1.70E+00	4.54E+02
1.82E+00	3.74E+02
1.95E+00	3.08E+02
2.08E+00	2.53E+02
2.22E+00	2.09E+02
2.38E+00	1.72E+02
2.54E+00	1.41E+02
2.72E+00	1.17E+02
2.90E+00	9.60E+01
3.11E+00	7.87E+01
3.32E+00	6.42E+01
3.55E+00	5.24E+01
3.79E+00	4.28E+01
4.06E+00	3.50E+01
4.33E+00	2.86E+01
4.63E+00	2.34E+01
4.95E+00	1.91E+01
5.30E+00	1.56E+01
5.66E+00	1.28E+01
6.05E+00	1.04E+01
6.47E+00	8.54E+00
6.92E+00	6.99E+00
7.39E+00	5.74E+00
7.90E+00	4.71E+00
8.45E+00	3.87E+00
9.03E+00	3.19E+00
9.65E+00	2.63E+00
1.03E+01	2.17E+00
1.10E+01	1.80E+00
1.18E+01	1.50E+00
1.26E+01	1.26E+00
1.35E+01	1.07E+00
1.44E+01	9.07E-01
1.54E+01	7.78E-01
1.65E+01	6.73E-01
1.76E+01	5.88E-01
1.88E+01	5.19E-01
2.01E+01	4.63E-01
2.15E+01	4.16E-01
2.30E+01	3.79E-01
2.46E+01	3.47E-01
2.63E+01	3.22E-01
2.81E+01	3.00E-01
3.00E+01	2.82E-01
3.21E+01	2.67E-01
3.43E+01	2.54E-01
3.67E+01	2.43E-01
3.92E+01	2.34E-01
4.19E+01	2.26E-01
4.48E+01	2.19E-01
4.79E+01	2.12E-01
5.12E+01	2.07E-01
5.47E+01	2.02E-01
5.85E+01	1.97E-01
6.25E+01	1.92E-01
6.68E+01	1.88E-01
7.15E+01	1.84E-01
7.64E+01	1.80E-01
8.17E+01	1.76E-01
8.73E+01	1.73E-01
9.33E+01	1.69E-01
9.98E+01	1.65E-01
1.07E+02	1.62E-01
1.14E+02	1.58E-01
1.22E+02	1.55E-01
1.30E+02	1.52E-01
1.39E+02	1.48E-01
1.49E+02	1.45E-01
1.59E+02	1.42E-01
1.70E+02	1.39E-01
1.82E+02	1.36E-01
1.94E+02	1.32E-01
2.08E+02	1.29E-01
2.22E+02	1.26E-01
2.37E+02	1.23E-01
2.54E+02	1.20E-01
2.71E+02	1.18E-01
2.90E+02	1.15E-01
3.10E+02	1.12E-01
3.32E+02	1.09E-01
3.54E+02	1.07E-01
3.79E+02	1.04E-01
4.05E+02	1.01E-01
