# Supplementary material for: Solving self-absorption in fluorescence
Source: IUCrJ. 2019 May 10;6(Pt 4):586–602. doi: 10.1107/S2052252519005128 (PMC6608621; doi:10.1107/S2052252519005128)
Supplement: Supplementary file 1 [file m-06-00586-sup1.zip › SeAFFluX_package_v2/ffast_files/78.csv]

ENERGY	MU_RHO
0.0061560070	40474.000
0.0062478870	39638.000
0.0072911080	33428.000
0.0074027060	33345.000
0.0074324660	33339.000
0.0074771050	60636.000
0.0075887040	59765.000
0.010690000	74256.000
0.011427610	83433.000
0.012216120	93785.000
0.013059030	104840.00
0.013960100	115990.00
0.014923350	126540.00
0.015953060	135690.00
0.017053820	142680.00
0.018230530	146850.00
0.019488440	147750.00
0.020833140	145200.00
0.022270630	139350.00
0.023807300	130620.00
0.025450010	119650.00
0.027206060	107170.00
0.029083270	94012.000
0.031090020	80908.000
0.033235230	68426.000
0.035528460	57012.000
0.037979930	46920.000
0.040600540	38238.000
0.043401980	30932.000
0.046396710	24894.000
0.049598090	19973.000
0.050666000	18611.000
0.051441500	17696.000
0.051648300	17462.000
0.051958500	34762.000
0.052734000	33023.000
0.053020350	32410.000
0.056678760	25731.000
0.060589590	20414.000
0.063994000	16878.000
0.064770280	16187.000
0.064973500	16013.000
0.065234700	15792.000
0.065626500	21854.000
0.066606000	20937.000
0.069239420	18742.000
0.069678000	18411.000
0.070744500	17642.000
0.071028900	17446.000
0.071455500	19026.000
0.072522000	18234.000
0.072814000	18023.000
0.073928500	17241.000
0.074016950	17181.000
0.074225700	17039.000
0.074671500	17927.000
0.075786000	17148.000
0.079124110	15026.000
0.084583680	12274.000
0.090419950	10177.000
0.096658930	8631.6000
0.099666000	8083.8000
0.10119150	7847.0000
0.10159830	7788.1000
0.10220850	7888.6000
0.10332840	7742.8000
0.10373400	7693.0000
0.11045810	7079.7000
0.11807970	6793.3000
0.12622720	6854.6000
0.13493680	7224.6000
0.14424750	7890.5000
0.15420050	8824.0000
0.16484040	9977.1000
0.17621440	11294.000
0.18837320	12701.000
0.20137090	14109.000
0.21526550	15426.000
0.23011880	16562.000
0.24599700	17438.000
0.26297080	18000.000
0.28111580	18221.000
0.30051280	18088.000
0.30703400	17966.000
0.31173350	17858.000
0.31298670	17826.000
0.31486650	18165.000
0.31956600	18049.000
0.32124820	18004.000
0.32418400	17923.000
0.32914600	17775.000
0.33046920	17733.000
0.33245400	17948.000
0.33741600	17792.000
0.34341430	17592.000
0.36710990	16712.000
0.39244050	15679.000
0.41951890	14559.000
0.44846570	13404.000
0.47940980	12254.000
0.50000000	11546.000
0.50250000	11463.000
0.50501250	11381.000
0.50753756	11298.000
0.51007525	11217.000
0.51262563	11135.000
0.51518875	11054.000
0.51776470	10973.000
0.51833567	10955.000
0.51966431	11602.000
0.52035352	11580.000
0.52295529	11498.000
0.52557007	11415.000
0.52819792	11334.000
0.53083891	11252.000
0.53349310	11171.000
0.53616057	11090.000
0.53884137	11009.000
0.54153558	10929.000
0.54424325	10850.000
0.54696447	10770.000
0.54969929	10691.000
0.55244779	10613.000
0.55521003	10534.000
0.55798608	10456.000
0.56077601	10379.000
0.56357989	10302.000
0.56639779	10225.000
0.56922978	10149.000
0.57207593	10073.000
0.57493630	9997.7000
0.57781099	9922.6000
0.58070004	9847.9000
0.58360354	9773.6000
0.58652156	9699.7000
0.58945417	9626.3000
0.59240144	9553.2000
0.59536345	9480.5000
0.59834026	9408.2000
0.60133196	9336.3000
0.60433862	9264.9000
0.60736032	9193.8000
0.60832884	9171.2000
0.61007116	9264.4000
0.61039712	9256.8000
0.61344910	9186.5000
0.61651635	9116.7000
0.61959893	9047.2000
0.62269693	8978.1000
0.62581041	8909.4000
0.62893946	8841.1000
0.63208416	8773.3000
0.63524458	8705.8000
0.63842080	8638.8000
0.64161291	8572.1000
0.64482097	8505.9000
0.64804508	8440.0000
0.65128530	8374.6000
0.65454173	8309.6000
0.65781444	8245.0000
0.66110351	8180.7000
0.66440903	8116.9000
0.66773107	8053.5000
0.67106973	7990.5000
0.67442508	7927.9000
0.67779720	7865.6000
0.68118619	7803.8000
0.68459212	7742.4000
0.68801508	7681.3000
0.69145515	7620.7000
0.69491243	7560.4000
0.69838699	7500.6000
0.70187893	7441.1000
0.70538832	7382.0000
0.70891526	7323.3000
0.71245984	7265.0000
0.71602214	7207.1000
0.71960225	7149.5000
0.72085202	7129.6000
0.72320026	7252.1000
0.72681626	7194.8000
0.73045034	7137.9000
0.73410260	7081.3000
0.73777311	7025.1000
0.74146197	6969.3000
0.74516928	6913.9000
0.74889513	6858.9000
0.75263961	6804.2000
0.75640280	6749.9000
0.76018482	6695.9000
0.76398574	6642.4000
0.76780567	6589.2000
0.77164470	6536.3000
0.77550292	6483.9000
0.77938044	6431.7000
0.78327734	6380.0000
0.78719373	6328.6000
0.79112969	6277.6000
0.79508534	6226.9000
0.79906077	6176.5000
0.80305607	6126.6000
0.80707135	6076.9000
0.81110671	6027.6000
0.81516224	5978.7000
0.81923806	5930.0000
0.82333425	5881.7000
0.82745092	5833.8000
0.83158817	5786.2000
0.83574611	5738.9000
0.83992484	5692.0000
0.84412447	5645.4000
0.84834509	5599.1000
0.85258682	5553.1000
0.85684975	5507.5000
0.86113400	5462.2000
0.86543967	5417.2000
0.86976687	5372.6000
0.87411570	5328.2000
0.87848628	5284.2000
0.88287871	5240.2000
0.88729310	5196.6000
0.89172957	5153.4000
0.89618822	5110.4000
0.90066916	5067.7000
0.90517250	5025.4000
0.90969837	4983.3000
0.91424686	4941.6000
0.91881809	4900.2000
0.92341218	4859.0000
0.92802924	4818.2000
0.93266939	4777.7000
0.93733274	4737.5000
0.94201940	4697.6000
0.94672950	4657.9000
0.95146315	4618.6000
0.95622046	4579.6000
0.96100156	4540.9000
0.96580657	4502.4000
0.97063560	4464.3000
0.97548878	4426.4000
0.98036623	4388.8000
0.98526806	4351.5000
0.99019440	4314.4000
0.99514537	4277.7000
1.0001211	4241.1000
1.0051217	4199.8000
1.0101473	4158.9000
1.0151980	4118.4000
1.0202740	4078.2000
1.0253754	4038.5000
1.0305023	3999.0000
1.0356548	3959.9000
1.0408331	3921.0000
1.0460372	3882.6000
1.0512674	3844.5000
1.0565238	3806.8000
1.0618064	3769.5000
1.0671154	3732.5000
1.0724510	3695.9000
1.0778132	3659.6000
1.0832023	3623.7000
1.0886183	3588.1000
1.0940614	3552.9000
1.0995317	3518.1000
1.1050294	3483.5000
1.1105545	3449.4000
1.1161073	3415.5000
1.1216878	3382.0000
1.1272963	3348.8000
1.1329328	3316.0000
1.1385974	3283.5000
1.1442904	3251.3000
1.1500119	3219.4000
1.1557619	3187.8000
1.1615407	3156.6000
1.1673484	3125.7000
1.1731852	3095.0000
1.1790511	3064.7000
1.1849464	3034.7000
1.1908711	3005.1000
1.1968254	2975.7000
1.2028096	2946.6000
1.2088236	2917.8000
1.2148677	2889.3000
1.2209421	2861.1000
1.2270468	2833.0000
1.2331820	2805.3000
1.2393479	2777.8000
1.2455447	2750.6000
1.2517724	2723.7000
1.2580312	2695.8000
1.2643214	2667.9000
1.2706430	2640.3000
1.2769962	2613.0000
1.2833812	2585.9000
1.2897981	2559.2000
1.2962471	2532.8000
1.3027283	2506.6000
1.3092420	2480.8000
1.3157882	2455.2000
1.3223671	2430.0000
1.3289790	2404.1000
1.3356239	2378.3000
1.3423020	2351.8000
1.3490135	2325.6000
1.3557586	2299.8000
1.3625374	2274.2000
1.3693500	2249.0000
1.3761968	2224.1000
1.3830778	2199.4000
1.3899932	2175.1000
1.3969431	2150.9000
1.4039278	2126.4000
1.4109475	2102.2000
1.4180022	2078.3000
1.4250922	2054.7000
1.4322177	2031.4000
1.4393788	2008.4000
1.4465757	1985.7000
1.4538086	1963.3000
1.4610776	1941.2000
1.4683830	1919.3000
1.4757249	1897.8000
1.4831035	1876.4000
1.4905190	1855.4000
1.4979716	1834.6000
1.5054615	1814.1000
1.5129888	1793.9000
1.5205537	1773.9000
1.5281565	1754.1000
1.5357973	1734.6000
1.5434763	1715.3000
1.5511937	1696.3000
1.5589496	1677.5000
1.5667444	1659.0000
1.5745781	1640.6000
1.5824510	1622.5000
1.5903633	1604.7000
1.5983151	1587.0000
1.6063066	1569.6000
1.6143382	1552.3000
1.6224099	1535.3000
1.6305219	1518.5000
1.6386745	1501.9000
1.6468679	1485.5000
1.6551022	1469.4000
1.6633777	1453.4000
1.6716946	1437.6000
1.6800531	1422.0000
1.6884534	1406.5000
1.6968956	1391.3000
1.7053801	1376.3000
1.7139070	1361.4000
1.7224766	1346.7000
1.7310889	1332.2000
1.7397444	1317.9000
1.7484431	1303.7000
1.7571853	1289.8000
1.7659712	1276.0000
1.7748011	1262.3000
1.7836751	1248.8000
1.7925935	1235.5000
1.8015565	1222.3000
1.8105642	1209.3000
1.8196171	1196.5000
1.8287151	1183.8000
1.8378587	1171.2000
1.8470480	1158.8000
1.8562833	1146.6000
1.8655647	1134.5000
1.8748925	1122.5000
1.8842670	1110.7000
1.8936883	1099.0000
1.9031567	1087.5000
1.9126725	1076.1000
1.9222359	1064.8000
1.9318471	1053.7000
1.9415063	1042.7000
1.9512138	1031.8000
1.9609699	1021.0000
1.9707747	1010.4000
1.9806286	999.88000
1.9905318	989.50000
2.0004844	979.24000
2.0104868	969.10000
2.0205393	959.07000
2.0306420	949.17000
2.0407952	939.38000
2.0509992	929.70000
2.0612542	920.13000
2.0715604	910.68000
2.0819182	901.22000
2.0923278	891.79000
2.1027895	882.47000
2.1133034	873.25000
2.1210653	866.55000
2.1221346	2625.6000
2.1238699	2620.4000
2.1344893	2589.0000
2.1451617	2558.0000
2.1558875	2527.3000
2.1666670	2497.1000
2.1775003	2467.2000
2.1883878	2437.7000
2.1993297	2408.5000
2.2011954	2403.6000
2.2026046	3522.0000
2.2103264	3491.9000
2.2213780	3449.5000
2.2324849	3407.7000
2.2436473	3366.4000
2.2548656	3325.6000
2.2661399	3285.3000
2.2774706	3245.4000
2.2888579	3206.1000
2.3003022	3167.3000
2.3118037	3129.0000
2.3233628	3091.1000
2.3349796	3053.7000
2.3466545	3016.8000
2.3583878	2980.3000
2.3701797	2944.3000
2.3820306	2908.7000
2.3939407	2873.6000
2.4059104	2838.9000
2.4179400	2804.6000
2.4300297	2770.8000
2.4421798	2737.3000
2.4543907	2704.2000
2.4666627	2671.5000
2.4789960	2639.2000
2.4913910	2607.4000
2.5038479	2575.9000
2.5163672	2544.8000
2.5289490	2514.1000
2.5415938	2483.7000
2.5543017	2453.8000
2.5670732	2424.2000
2.5799086	2395.0000
2.5928082	2366.1000
2.6057722	2337.6000
2.6188011	2309.4000
2.6318951	2281.6000
2.6429266	2258.6000
2.6450545	2254.2000
2.6478735	2628.4000
2.6582798	2603.5000
2.6715712	2572.1000
2.6849291	2541.2000
2.6983537	2510.6000
2.7118455	2480.4000
2.7254047	2450.5000
2.7390317	2421.0000
2.7527269	2391.9000
2.7664905	2362.8000
2.7803230	2334.1000
2.7942246	2306.5000
2.8081957	2279.4000
2.8222367	2252.6000
2.8363479	2226.2000
2.8505296	2200.2000
2.8647823	2174.5000
2.8791062	2148.8000
2.8935017	2123.5000
2.9079692	2098.4000
2.9225091	2073.7000
2.9371216	2049.3000
2.9518072	2025.2000
2.9665662	2001.4000
2.9813991	1977.8000
2.9963061	1954.6000
3.0112876	1930.3000
3.0221418	1912.7000
3.0263440	1905.9000
3.0308581	2024.8000
3.0414758	2006.7000
3.0566831	1981.2000
3.0719666	1956.1000
3.0873264	1931.2000
3.1027630	1906.7000
3.1182768	1882.4000
3.1338682	1858.5000
3.1495376	1834.9000
3.1652853	1811.5000
3.1811117	1788.7000
3.1970172	1766.3000
3.2130023	1744.3000
3.2290673	1722.6000
3.2452127	1701.2000
3.2614387	1680.1000
3.2777459	1659.2000
3.2891773	1644.8000
3.2941347	1638.7000
3.3028227	1699.8000
3.3106053	1690.0000
3.3271584	1669.5000
3.3437941	1649.2000
3.3605131	1629.3000
3.3773157	1609.6000
3.3942023	1590.1000
3.4111733	1570.9000
3.4282291	1552.0000
3.4453703	1533.2000
3.4625971	1514.6000
3.4799101	1496.3000
3.4973097	1478.2000
3.5147962	1460.3000
3.5323702	1442.7000
3.5500321	1425.3000
3.5677822	1408.2000
3.5856211	1391.2000
3.6035492	1374.5000
3.6215670	1358.0000
3.6396748	1341.8000
3.6578732	1325.7000
3.6761626	1309.8000
3.6945434	1294.2000
3.7130161	1278.8000
3.7315812	1263.5000
3.7502391	1248.4000
3.7689903	1233.6000
3.7878352	1218.9000
3.8067744	1204.4000
3.8258083	1190.1000
3.8449373	1176.0000
3.8641620	1162.1000
3.8834828	1148.3000
3.9029002	1134.7000
3.9224147	1121.3000
3.9420268	1108.0000
3.9617369	1094.8000
3.9815456	1081.7000
4.0014533	1068.8000
4.0214606	1056.0000
4.0415679	1043.4000
4.0617757	1031.0000
4.0820846	1018.7000
4.1024950	1006.6000
4.1230075	994.59000
4.1436226	982.75000
4.1643407	971.07000
4.1851624	959.52000
4.2060882	948.12000
4.2271186	936.86000
4.2482542	925.64000
4.2694955	914.24000
4.2908430	902.99000
4.3122972	891.85000
4.3338587	880.85000
4.3555280	870.00000
4.3773056	859.29000
4.3991921	848.72000
4.4211881	838.08000
4.4432940	827.54000
4.4655105	817.13000
4.4878381	806.86000
4.5102772	796.73000
4.5328286	786.74000
4.5554928	776.88000
4.5782702	767.14000
4.6011616	757.54000
4.6241674	748.07000
4.6472882	738.72000
4.6705247	729.49000
4.6938773	720.39000
4.7173467	711.41000
4.7409334	702.55000
4.7646381	693.80000
4.7884613	685.17000
4.8124036	676.66000
4.8364656	668.26000
4.8606479	659.97000
4.8849512	651.78000
4.9093759	643.71000
4.9339228	635.74000
4.9585924	627.88000
4.9833854	620.13000
5.0083023	612.47000
5.0333438	604.92000
5.0585105	597.46000
5.0838031	590.10000
5.1092221	582.84000
5.1347682	575.68000
5.1604421	568.61000
5.1862443	561.63000
5.2121755	554.75000
5.2382364	547.96000
5.2644276	541.25000
5.2907497	534.63000
5.3172034	527.94000
5.3437895	521.34000
5.3705084	514.82000
5.3973609	508.40000
5.4243477	502.05000
5.4514695	495.79000
5.4787268	489.62000
5.5061205	483.53000
5.5336511	477.51000
5.5613193	471.58000
5.5891259	465.73000
5.6170716	459.95000
5.6451569	454.25000
5.6733827	448.62000
5.7017496	443.07000
5.7302584	437.60000
5.7589096	432.19000
5.7877042	426.86000
5.8166427	421.60000
5.8457259	416.40000
5.8749546	411.28000
5.9043293	406.20000
5.9338510	401.17000
5.9635202	396.22000
5.9933378	391.33000
6.0233045	386.50000
6.0534210	381.74000
6.0836882	376.99000
6.1141066	372.31000
6.1446771	367.68000
6.1754005	363.12000
6.2062775	358.62000
6.2373089	354.16000
6.2684954	349.75000
6.2998379	345.41000
6.3313371	341.12000
6.3629938	336.89000
6.3948088	332.72000
6.4267828	328.60000
6.4589167	324.53000
6.4912113	320.52000
6.5236674	316.56000
6.5562857	312.66000
6.5890671	308.80000
6.6220125	304.98000
6.6551225	301.21000
6.6883981	297.48000
6.7218401	293.81000
6.7554493	290.19000
6.7892266	286.61000
6.8231727	283.08000
6.8572886	279.59000
6.8915750	276.15000
6.9260329	272.76000
6.9606631	269.41000
6.9954664	266.11000
7.0304437	262.84000
7.0655959	259.62000
7.1009239	256.45000
7.1364285	253.31000
7.1721107	250.22000
7.2079712	247.16000
7.2440111	244.15000
7.2802311	241.17000
7.3166323	238.23000
7.3532155	235.33000
7.3899815	232.47000
7.4269314	229.65000
7.4640661	226.86000
7.5013864	224.11000
7.5388934	221.39000
7.5765878	218.71000
7.6144708	216.07000
7.6525431	213.46000
7.6908058	210.88000
7.7292599	208.33000
7.7679062	205.82000
7.8067457	203.34000
7.8457794	200.89000
7.8850083	198.47000
7.9244334	196.09000
7.9640555	193.73000
8.0038758	191.41000
8.0438952	189.11000
8.0841147	186.85000
8.1245352	184.61000
8.1651579	182.40000
8.2059837	180.22000
8.2470136	178.07000
8.2882487	175.95000
8.3296899	173.85000
8.3713384	171.78000
8.4131951	169.74000
8.4552610	167.72000
8.4975373	165.72000
8.5400250	163.76000
9.0307940	142.93000
9.6539190	120.03000
10.320040	100.73000
11.032120	84.743000
11.332430	79.101000
11.505880	76.070000
11.552140	75.275000
11.621520	190.52000
11.793340	183.10000
11.794970	183.03000
12.607080	152.89000
13.007150	140.51000
13.206240	134.84000
13.259330	133.38000
13.338960	182.50000
13.476970	177.50000
13.538050	175.35000
13.602300	173.12000
13.810500	166.16000
13.866020	164.38000
13.949300	186.94000
14.157500	180.05000
14.406880	172.27000
15.400950	145.34000
16.463620	122.51000
17.599610	103.27000
18.813980	86.941000
20.112150	73.215000
21.499880	61.696000
22.983380	52.028000
24.569230	43.843000
26.264500	36.978000
28.076760	30.964000
30.014050	25.846000
32.085020	21.601000
34.298890	18.074000
36.665510	15.143000
39.195430	12.704000
41.899920	10.672000
44.791010	8.9773000
47.881590	7.5616000
51.185420	6.3736000
54.717210	5.3730000
58.492700	4.5347000
62.528700	3.8211000
66.843180	3.2203000
71.455360	2.7185000
76.385780	2.2988000
76.826900	2.2660000
78.002820	2.1819000
78.316400	2.1603000
78.786770	9.0422000
79.962690	8.7057000
81.656400	8.2833000
87.290690	7.0399000
93.313740	5.9483000
99.752390	4.9898000
106.63530	4.1923000
113.99310	3.5323000
121.85870	2.9792000
130.26690	2.5156000
139.25530	2.1267000
148.86400	1.8005000
159.13560	1.5260000
170.11590	1.2934000
181.85390	1.0985000
194.40180	0.93506000
207.81560	0.79788000
222.15480	0.68270000
237.48350	0.58590000
253.86990	0.50449000
271.38690	0.43593000
290.11260	0.37814000
310.13040	0.32935000
331.52940	0.28811000
354.40490	0.25407000
378.85880	0.22546000
405.00010	0.20093000
432.94510	0.17985000
