# Supplementary material for: Solving self-absorption in fluorescence
Source: IUCrJ. 2019 May 10;6(Pt 4):586–602. doi: 10.1107/S2052252519005128 (PMC6608621; doi:10.1107/S2052252519005128)
Supplement: Supplementary file 1 [file m-06-00586-sup1.zip › SeAFFluX_package_v2/ffast_files/79.csv]

ENERGY	MU_RHO
0.0068242680	42705.000
0.0069261230	41481.000
0.0081422170	32469.000
0.0082668430	32352.000
0.0083000760	32341.000
0.0083499260	57837.000
0.0084745520	56718.000
0.010690000	59861.000
0.011427610	67392.000
0.012216120	77054.000
0.013059030	88504.000
0.013960100	101290.00
0.014923350	114780.00
0.015953060	128180.00
0.017053820	140530.00
0.018230530	150790.00
0.019488440	158010.00
0.020833140	161410.00
0.022270630	160580.00
0.023807300	155490.00
0.025450010	146550.00
0.027206060	134520.00
0.029083270	120340.00
0.031090020	105070.00
0.033235230	89725.000
0.035528460	75109.000
0.037979930	61791.000
0.040600540	50114.000
0.043401980	40190.000
0.046396710	31965.000
0.049598090	25284.000
0.052626000	20477.000
0.053020350	19938.000
0.053431500	19396.000
0.053646300	19120.000
0.053968500	34412.000
0.054774000	32653.000
0.056678760	28930.000
0.060589590	22850.000
0.064770280	18036.000
0.069239420	14260.000
0.070266000	13546.000
0.071341500	12851.000
0.071628300	12673.000
0.072058500	17817.000
0.073134000	17073.000
0.074016950	16498.000
0.079124110	13697.000
0.081144000	12769.000
0.082386000	12228.000
0.082717200	12088.000
0.083214000	13428.000
0.084456000	12854.000
0.084583680	12797.000
0.084672000	12757.000
0.085968000	12191.000
0.086313600	12044.000
0.086832000	12810.000
0.088128000	12253.000
0.090419950	11335.000
0.096658930	9286.9000
0.10332840	7774.4000
0.10564400	7376.1000
0.10726100	7130.0000
0.10769220	7068.6000
0.10833900	7167.5000
0.10995600	6960.4000
0.11045810	6900.6000
0.11807970	6215.8000
0.12622720	5862.7000
0.13493680	5835.1000
0.14424750	6094.1000
0.15420050	6625.1000
0.16484040	7424.6000
0.17621440	8457.9000
0.18837320	9680.7000
0.20137090	11031.000
0.21526550	12427.000
0.23011880	13777.000
0.24599700	14982.000
0.26297080	15957.000
0.28111580	16634.000
0.30051280	16976.000
0.32124820	16968.000
0.32722200	16906.000
0.33223050	16837.000
0.33356610	16816.000
0.33556950	17141.000
0.34057800	17065.000
0.34341430	17015.000
0.34496000	16987.000
0.35024000	16880.000
0.35164800	16849.000
0.35376000	17056.000
0.35904000	16939.000
0.36710990	16739.000
0.39244050	15988.000
0.41951890	15057.000
0.44846570	14012.000
0.47940980	12911.000
0.50000000	12209.000
0.50250000	12126.000
0.50501250	12043.000
0.50753756	11960.000
0.51007525	11878.000
0.51262563	11795.000
0.51518875	11713.000
0.51776470	11630.000
0.52035352	11548.000
0.52295529	11466.000
0.52557007	11385.000
0.52819792	11303.000
0.53083891	11222.000
0.53349310	11141.000
0.53616057	11060.000
0.53884137	10979.000
0.54153558	10899.000
0.54424325	10818.000
0.54469646	10805.000
0.54610359	11434.000
0.54696447	11408.000
0.54969929	11326.000
0.55244779	11244.000
0.55521003	11163.000
0.55798608	11082.000
0.56077601	11001.000
0.56357989	10920.000
0.56639779	10840.000
0.56922978	10760.000
0.57207593	10681.000
0.57493630	10601.000
0.57781099	10523.000
0.58070004	10444.000
0.58360354	10366.000
0.58652156	10288.000
0.58945417	10211.000
0.59240144	10134.000
0.59536345	10057.000
0.59834026	9980.6000
0.60133196	9904.7000
0.60433862	9829.1000
0.60736032	9753.9000
0.61039712	9679.1000
0.61344910	9604.7000
0.61651635	9530.6000
0.61959893	9457.0000
0.62269693	9383.7000
0.62581041	9310.8000
0.62893946	9238.3000
0.63208416	9166.2000
0.63524458	9094.5000
0.63842080	9023.2000
0.64161291	8952.3000
0.64278595	8926.5000
0.64461406	9013.1000
0.64482097	9008.6000
0.64804508	8938.4000
0.65128530	8868.7000
0.65454173	8799.4000
0.65781444	8730.5000
0.66110351	8662.0000
0.66440903	8593.9000
0.66773107	8526.2000
0.67106973	8459.0000
0.67442508	8392.1000
0.67779720	8325.7000
0.68118619	8259.6000
0.68459212	8194.0000
0.68801508	8128.8000
0.69145515	8064.0000
0.69491243	7999.6000
0.69838699	7935.6000
0.70187893	7872.0000
0.70538832	7808.8000
0.70891526	7746.1000
0.71245984	7683.7000
0.71602214	7621.8000
0.71960225	7560.3000
0.72320026	7499.1000
0.72681626	7438.4000
0.73045034	7378.1000
0.73410260	7318.2000
0.73777311	7258.7000
0.74146197	7199.5000
0.74516928	7140.8000
0.74889513	7082.5000
0.75263961	7024.6000
0.75640280	6967.1000
0.75759354	6949.0000
0.76000652	7063.3000
0.76018482	7060.6000
0.76398574	7003.4000
0.76780567	6946.6000
0.77164470	6890.1000
0.77550292	6834.1000
0.77938044	6778.4000
0.78327734	6723.2000
0.78719373	6668.3000
0.79112969	6613.8000
0.79508534	6559.7000
0.79906077	6506.0000
0.80305607	6452.7000
0.80707135	6399.7000
0.81110671	6347.1000
0.81516224	6294.9000
0.81923806	6243.1000
0.82333425	6191.7000
0.82745092	6140.6000
0.83158817	6089.9000
0.83574611	6039.6000
0.83992484	5989.6000
0.84412447	5940.0000
0.84834509	5890.8000
0.85258682	5841.9000
0.85684975	5793.3000
0.86113400	5745.2000
0.86543967	5697.3000
0.86976687	5649.8000
0.87411570	5602.7000
0.87848628	5555.9000
0.88287871	5509.5000
0.88729310	5463.4000
0.89172957	5417.6000
0.89618822	5372.2000
0.90066916	5327.2000
0.90517250	5282.4000
0.90969837	5238.0000
0.91424686	5194.0000
0.91881809	5150.3000
0.92341218	5106.8000
0.92802924	5063.6000
0.93266939	5020.6000
0.93733274	4978.0000
0.94201940	4935.8000
0.94672950	4893.8000
0.95146315	4852.2000
0.95622046	4810.9000
0.96100156	4769.9000
0.96580657	4729.2000
0.97063560	4688.9000
0.97548878	4648.8000
0.98036623	4609.1000
0.98526806	4569.7000
0.99019440	4530.6000
0.99514537	4491.8000
1.0001211	4453.2000
1.0051217	4409.1000
1.0101473	4365.4000
1.0151980	4322.2000
1.0202740	4279.3000
1.0253754	4236.9000
1.0305023	4194.9000
1.0356548	4153.3000
1.0408331	4112.1000
1.0460372	4071.4000
1.0512674	4031.0000
1.0565238	3991.0000
1.0618064	3951.5000
1.0671154	3912.3000
1.0724510	3873.5000
1.0778132	3835.1000
1.0832023	3797.1000
1.0886183	3759.5000
1.0940614	3722.1000
1.0995317	3685.0000
1.1050294	3648.3000
1.1105545	3612.0000
1.1161073	3576.1000
1.1216878	3540.5000
1.1272963	3505.2000
1.1329328	3470.4000
1.1385974	3435.8000
1.1442904	3401.7000
1.1500119	3367.8000
1.1557619	3334.3000
1.1615407	3301.2000
1.1673484	3268.4000
1.1731852	3235.9000
1.1790511	3203.8000
1.1849464	3172.0000
1.1908711	3140.5000
1.1968254	3109.3000
1.2028096	3078.4000
1.2088236	3047.9000
1.2148677	3017.7000
1.2209421	2987.8000
1.2270468	2958.2000
1.2331820	2928.9000
1.2393479	2899.9000
1.2455447	2871.2000
1.2517724	2842.8000
1.2580312	2814.7000
1.2643214	2786.9000
1.2706430	2759.4000
1.2769962	2732.1000
1.2833812	2705.2000
1.2897981	2678.4000
1.2962471	2651.9000
1.3027283	2625.7000
1.3092420	2599.8000
1.3157882	2574.1000
1.3223671	2548.7000
1.3289790	2523.6000
1.3356239	2498.7000
1.3423020	2472.7000
1.3490135	2446.9000
1.3557586	2421.5000
1.3625374	2396.3000
1.3693500	2371.4000
1.3761968	2346.7000
1.3830778	2322.4000
1.3899932	2298.3000
1.3969431	2274.5000
1.4039278	2250.9000
1.4109475	2227.3000
1.4180022	2203.4000
1.4250922	2179.8000
1.4322177	2156.5000
1.4393788	2133.4000
1.4465757	2110.6000
1.4538086	2088.1000
1.4610776	2065.8000
1.4683830	2043.8000
1.4757249	2022.0000
1.4831035	2000.5000
1.4905190	1979.2000
1.4979716	1958.2000
1.5054615	1937.4000
1.5129888	1916.8000
1.5205537	1896.5000
1.5281565	1876.4000
1.5357973	1856.6000
1.5434763	1836.9000
1.5511937	1817.5000
1.5589496	1797.9000
1.5667444	1778.2000
1.5745781	1758.7000
1.5824510	1739.4000
1.5903633	1720.4000
1.5983151	1701.6000
1.6063066	1683.1000
1.6143382	1664.7000
1.6224099	1646.6000
1.6305219	1628.2000
1.6386745	1610.0000
1.6468679	1592.0000
1.6551022	1574.2000
1.6633777	1556.7000
1.6716946	1539.4000
1.6800531	1522.3000
1.6884534	1505.4000
1.6968956	1488.8000
1.7053801	1472.3000
1.7139070	1456.1000
1.7224766	1440.0000
1.7310889	1424.2000
1.7397444	1408.5000
1.7484431	1393.0000
1.7571853	1377.8000
1.7659712	1362.7000
1.7748011	1347.8000
1.7836751	1333.1000
1.7925935	1318.5000
1.8015565	1304.2000
1.8105642	1290.0000
1.8196171	1276.0000
1.8287151	1262.2000
1.8378587	1248.5000
1.8470480	1235.0000
1.8562833	1221.7000
1.8655647	1208.5000
1.8748925	1195.5000
1.8842670	1182.6000
1.8936883	1169.9000
1.9031567	1157.4000
1.9126725	1145.0000
1.9222359	1132.7000
1.9318471	1120.6000
1.9415063	1108.7000
1.9512138	1096.9000
1.9609699	1085.2000
1.9707747	1073.7000
1.9806286	1062.3000
1.9905318	1051.0000
2.0004844	1039.9000
2.0104868	1028.9000
2.0205393	1018.1000
2.0306420	1007.3000
2.0407952	996.74000
2.0509992	986.26000
2.0612542	975.91000
2.0715604	965.67000
2.0819182	955.56000
2.0923278	945.57000
2.1027895	935.70000
2.1133034	925.94000
2.1238699	916.29000
2.1344893	906.76000
2.1451617	897.34000
2.1558875	888.04000
2.1666670	878.84000
2.1775003	869.74000
2.1883878	860.64000
2.1993297	851.58000
2.2051132	846.85000
2.2062866	2514.2000
2.2103264	2503.1000
2.2213780	2472.8000
2.2324849	2443.0000
2.2436473	2413.5000
2.2548656	2384.3000
2.2661399	2355.6000
2.2774706	2327.2000
2.2888579	2299.2000
2.2904585	2295.3000
2.2917415	3356.6000
2.3003022	3325.9000
2.3118037	3285.2000
2.3233628	3245.0000
2.3349796	3205.3000
2.3466545	3166.1000
2.3583878	3127.4000
2.3701797	3089.2000
2.3820306	3051.5000
2.3939407	3014.2000
2.4059104	2977.4000
2.4179400	2941.1000
2.4300297	2905.2000
2.4421798	2869.8000
2.4543907	2834.8000
2.4666627	2800.2000
2.4789960	2766.1000
2.4913910	2732.4000
2.5038479	2699.2000
2.5163672	2666.3000
2.5289490	2633.9000
2.5415938	2601.8000
2.5543017	2570.2000
2.5670732	2539.0000
2.5799086	2508.1000
2.5928082	2477.6000
2.6057722	2447.4000
2.6188011	2417.6000
2.6318951	2388.2000
2.6450545	2359.2000
2.6582798	2330.5000
2.6715712	2302.2000
2.6849291	2274.2000
2.6983537	2246.6000
2.7118455	2219.3000
2.7254047	2192.4000
2.7390317	2165.8000
2.7404353	2163.1000
2.7455647	2501.2000
2.7527269	2486.1000
2.7664905	2457.6000
2.7803230	2429.4000
2.7942246	2401.6000
2.8081957	2374.1000
2.8222367	2346.9000
2.8363479	2320.0000
2.8505296	2293.5000
2.8647823	2267.3000
2.8791062	2240.9000
2.8935017	2214.7000
2.9079692	2188.9000
2.9225091	2163.4000
2.9371216	2138.1000
2.9518072	2113.2000
2.9665662	2088.5000
2.9813991	2064.1000
2.9963061	2039.8000
3.0112876	2014.3000
3.0263440	1988.8000
3.0414758	1963.6000
3.0566831	1938.6000
3.0719666	1914.0000
3.0873264	1889.7000
3.1027630	1865.7000
3.1182768	1842.0000
3.1338682	1818.6000
3.1431727	1804.9000
3.1495376	1913.6000
3.1524272	1909.1000
3.1652853	1889.4000
3.1811117	1865.5000
3.1970172	1841.9000
3.2130023	1818.6000
3.2290673	1795.5000
3.2452127	1772.8000
3.2614387	1750.4000
3.2777459	1728.3000
3.2941347	1706.4000
3.3106053	1685.0000
3.3271584	1664.0000
3.3437941	1643.4000
3.3605131	1623.0000
3.3773157	1602.9000
3.3942023	1583.0000
3.4111733	1563.5000
3.4177420	1556.0000
3.4282291	1611.8000
3.4320581	1607.5000
3.4453703	1592.4000
3.4625971	1573.2000
3.4799101	1554.2000
3.4973097	1535.5000
3.5147962	1517.1000
3.5323702	1498.9000
3.5500321	1480.9000
3.5677822	1463.2000
3.5856211	1445.5000
3.6035492	1428.0000
3.6215670	1410.7000
3.6396748	1393.7000
3.6578732	1376.9000
3.6761626	1360.3000
3.6945434	1344.0000
3.7130161	1327.8000
3.7315812	1311.9000
3.7502391	1296.1000
3.7689903	1280.6000
3.7878352	1265.3000
3.8067744	1250.1000
3.8258083	1235.2000
3.8449373	1220.4000
3.8641620	1205.9000
3.8834828	1191.5000
3.9029002	1177.3000
3.9224147	1163.3000
3.9420268	1149.4000
3.9617369	1135.8000
3.9815456	1122.3000
4.0014533	1109.0000
4.0214606	1095.8000
4.0415679	1082.9000
4.0617757	1070.0000
4.0820846	1057.4000
4.1024950	1044.8000
4.1230075	1032.3000
4.1436226	1020.0000
4.1643407	1007.8000
4.1851624	995.78000
4.2060882	983.90000
4.2271186	972.17000
4.2482542	960.59000
4.2694955	949.15000
4.2908430	937.85000
4.3122972	926.69000
4.3338587	915.67000
4.3555280	904.78000
4.3773056	894.03000
4.3991921	883.41000
4.4211881	872.75000
4.4432940	862.02000
4.4655105	851.40000
4.4878381	840.91000
4.5102772	830.56000
4.5328286	820.34000
4.5554928	810.25000
4.5782702	800.29000
4.6011616	790.27000
4.6241674	780.34000
4.6472882	770.54000
4.6705247	760.87000
4.6938773	751.34000
4.7173467	741.93000
4.7409334	732.64000
4.7646381	723.48000
4.7884613	714.44000
4.8124036	705.52000
4.8364656	696.72000
4.8606479	688.04000
4.8849512	679.47000
4.9093759	671.01000
4.9339228	662.67000
4.9585924	654.44000
4.9833854	646.31000
5.0083023	638.30000
5.0333438	630.39000
5.0585105	622.58000
5.0838031	614.88000
5.1092221	607.28000
5.1347682	599.78000
5.1604421	592.38000
5.1862443	585.08000
5.2121755	577.87000
5.2382364	570.76000
5.2644276	563.74000
5.2907497	556.81000
5.3172034	549.98000
5.3437895	543.24000
5.3705084	536.58000
5.3973609	530.01000
5.4243477	523.53000
5.4514695	517.13000
5.4787268	510.82000
5.5061205	504.48000
5.5336511	498.19000
5.5613193	491.98000
5.5891259	485.85000
5.6170716	479.80000
5.6451569	473.84000
5.6733827	467.95000
5.7017496	462.14000
5.7302584	456.41000
5.7589096	450.75000
5.7877042	445.17000
5.8166427	439.66000
5.8457259	434.23000
5.8749546	428.87000
5.9043293	423.57000
5.9338510	418.35000
5.9635202	413.20000
5.9933378	408.11000
6.0233045	403.10000
6.0534210	398.14000
6.0836882	393.26000
6.1141066	388.43000
6.1446771	383.67000
6.1754005	378.98000
6.2062775	374.34000
6.2373089	369.77000
6.2684954	365.25000
6.2998379	360.77000
6.3313371	356.29000
6.3629938	351.88000
6.3948088	347.53000
6.4267828	343.23000
6.4589167	338.99000
6.4912113	334.80000
6.5236674	330.67000
6.5562857	326.60000
6.5890671	322.57000
6.6220125	318.60000
6.6551225	314.67000
6.6883981	310.78000
6.7218401	306.95000
6.7554493	303.17000
6.7892266	299.44000
6.8231727	295.76000
6.8572886	292.12000
6.8915750	288.52000
6.9260329	284.96000
6.9606631	281.45000
6.9954664	277.99000
7.0304437	274.57000
7.0655959	271.20000
7.1009239	267.87000
7.1364285	264.59000
7.1721107	261.35000
7.2079712	258.15000
7.2440111	254.99000
7.2802311	251.87000
7.3166323	248.80000
7.3532155	245.76000
7.3899815	242.77000
7.4269314	239.81000
7.4640661	236.89000
7.5013864	234.01000
7.5388934	231.17000
7.5765878	228.36000
7.6144708	225.59000
7.6525431	222.86000
7.6908058	220.16000
7.7292599	217.49000
7.7679062	214.86000
7.8067457	212.27000
7.8457794	209.70000
7.8850083	207.18000
7.9244334	204.68000
7.9640555	202.21000
8.0038758	199.78000
8.0438952	197.38000
8.0841147	195.01000
8.1245352	192.67000
8.1651579	190.36000
8.2059837	188.08000
8.2470136	185.83000
8.2882487	183.60000
8.3296899	181.41000
8.3713384	179.24000
8.4131951	177.11000
8.4552610	174.99000
8.4975373	172.91000
8.5400250	170.85000
9.0307940	149.06000
9.6539190	125.39000
10.320040	105.30000
11.032120	88.517000
11.680330	76.448000
11.793340	74.595000
11.859110	73.547000
11.906780	72.792000
11.978290	183.24000
12.157070	175.95000
12.607080	159.30000
13.458930	133.43000
13.476970	132.96000
13.664930	128.07000
13.719870	126.69000
13.802270	173.54000
14.008270	166.76000
14.065740	164.94000
14.281040	158.35000
14.338450	156.65000
14.406880	178.69000
14.424560	178.14000
14.639860	171.62000
15.400950	151.00000
16.463620	127.32000
17.599610	107.35000
18.813980	90.437000
20.112150	76.160000
21.499880	64.175000
22.983380	54.116000
24.569230	45.639000
26.264500	38.493000
28.076760	32.267000
30.014050	26.952000
32.085020	22.522000
34.298890	18.842000
36.665510	15.783000
39.195430	13.238000
41.899920	11.117000
44.791010	9.3493000
47.881590	7.8732000
51.185420	6.6388000
54.717210	5.5957000
58.492700	4.7234000
62.528700	3.9870000
66.843180	3.3597000
71.455360	2.8356000
76.385780	2.3973000
79.110400	2.1966000
80.321270	2.1146000
80.644170	2.0927000
81.128520	8.6614000
81.656400	8.5221000
82.339400	8.3462000
87.290690	7.2069000
93.313740	6.0889000
99.752390	5.1383000
106.63530	4.3367000
113.99310	3.6619000
121.85870	3.0883000
130.26690	2.6066000
139.25530	2.2022000
148.86400	1.8630000
159.13560	1.5784000
170.11590	1.3393000
181.85390	1.1375000
194.40180	0.96814000
207.81560	0.82599000
222.15480	0.70659000
237.48350	0.60621000
253.86990	0.52175000
271.38690	0.45060000
290.11260	0.39062000
310.13040	0.33997000
331.52940	0.29715000
354.40490	0.26087000
378.85880	0.23010000
405.00010	0.20391000
432.94510	0.18160000
