# Supplementary material for: Solving self-absorption in fluorescence
Source: IUCrJ. 2019 May 10;6(Pt 4):586–602. doi: 10.1107/S2052252519005128 (PMC6608621; doi:10.1107/S2052252519005128)
Supplement: Supplementary file 1 [file m-06-00586-sup1.zip › SeAFFluX_package_v2/ffast_files/8.csv]

ENERGY	MU_RHO
0.0071355000	806800.00
0.0072420000	806010.00
0.010690000	704530.00
0.011427610	673130.00
0.012216120	640970.00
0.013059030	608780.00
0.013960100	577060.00
0.014923350	546130.00
0.015953060	516170.00
0.017053820	487270.00
0.018230530	459430.00
0.019488440	432620.00
0.020833140	406790.00
0.022270630	381870.00
0.023226000	366620.00
0.023581500	361190.00
0.023676300	359760.00
0.023807300	371670.00
0.023818500	371520.00
0.024174000	366830.00
0.025450010	350980.00
0.027206060	331410.00
0.029083270	312450.00
0.031090020	293700.00
0.033235230	275090.00
0.035528460	256670.00
0.037979930	238490.00
0.040600540	220640.00
0.043401980	203220.00
0.046396710	186350.00
0.049598090	170120.00
0.053020350	154620.00
0.056678760	139940.00
0.060589590	126140.00
0.064770280	113260.00
0.069239420	101320.00
0.074016950	90338.000
0.079124110	80288.000
0.084583680	71150.000
0.090419950	62884.000
0.096658930	55445.000
0.10332840	48768.000
0.11045810	42799.000
0.11807970	37485.000
0.12622720	32773.000
0.13493680	28528.000
0.14424750	24488.000
0.15420050	20990.000
0.16484040	17971.000
0.17621440	15370.000
0.18837320	13135.000
0.20137090	11217.000
0.21526550	9574.4000
0.23011880	8168.9000
0.24599700	6967.7000
0.26297080	5941.9000
0.28111580	5066.8000
0.30051280	4320.4000
0.32124820	3684.4000
0.34341430	3142.3000
0.36710990	2680.7000
0.39244050	2287.4000
0.41951890	1952.6000
0.44846570	1665.6000
0.47940980	1409.3000
0.51248910	1191.8000
0.52136000	1141.3000
0.52934000	1098.5000
0.53146800	1087.4000
0.53466000	20204.000
0.54264000	19564.000
0.54785080	19162.000
0.58565250	16579.000
0.62606250	14273.000
0.66926090	12194.000
0.71543990	10364.000
0.76480520	8779.0000
0.81757680	7422.6000
0.87398960	6270.5000
0.93429480	5280.8000
0.99876120	4434.7000
1.0676760	3700.6000
1.1413450	3086.1000
1.2200980	2572.4000
1.3042850	2143.3000
1.3942810	1785.1000
1.4904860	1486.4000
1.5933290	1237.2000
1.7032690	1029.7000
1.8207950	856.75000
1.9464300	712.77000
2.0807330	592.95000
2.2243040	490.71000
2.3777810	405.07000
2.5418480	334.39000
2.7172350	276.07000
2.9047240	227.95000
3.1051500	187.30000
3.3194060	153.20000
3.5484450	125.31000
3.7932880	102.53000
4.0550240	83.902000
4.3348210	68.674000
4.6339240	56.224000
4.9536640	46.045000
5.2954670	37.721000
5.6608550	30.914000
6.0514530	25.347000
6.4690040	20.793000
6.9153650	17.067000
7.3925250	14.019000
7.9026090	11.524000
8.4478900	9.4830000
9.0307940	7.8007000
9.6539190	6.3937000
10.320040	5.2389000
11.032120	4.2922000
11.793340	3.5245000
12.607080	2.9021000
13.476970	2.3975000
14.406880	1.9880000
15.400950	1.6555000
16.463620	1.3855000
17.599610	1.1660000
18.813980	0.98748000
20.112150	0.84207000
21.499880	0.72355000
22.983380	0.62680000
24.569230	0.54770000
26.264500	0.48291000
28.076760	0.42890000
30.014050	0.38440000
32.085020	0.34783000
34.298890	0.31767000
36.665510	0.29267000
39.195430	0.27185000
41.899920	0.25437000
44.791010	0.23962000
47.881590	0.22704000
51.185420	0.21622000
54.717210	0.20683000
58.492700	0.19859000
62.528700	0.19128000
66.843180	0.18471000
71.455360	0.17875000
76.385780	0.17328000
81.656400	0.16821000
87.290690	0.16348000
93.313740	0.15900000
99.752390	0.15476000
106.63530	0.15070000
113.99310	0.14681000
121.85870	0.14304000
130.26690	0.13941000
139.25530	0.13588000
148.86400	0.13245000
159.13560	0.12912000
170.11590	0.12586000
181.85390	0.12269000
194.40180	0.11960000
207.81560	0.11659000
222.15480	0.11365000
237.48350	0.11080000
253.86990	0.10801000
271.38690	0.10532000
290.11260	0.10269000
310.13040	0.10014000
331.52940	0.097683000
354.40490	0.095297000
378.85880	0.092992000
405.00010	0.090768000
432.94510	0.088625000
