# Supplementary material for: Solving self-absorption in fluorescence
Source: IUCrJ. 2019 May 10;6(Pt 4):586–602. doi: 10.1107/S2052252519005128 (PMC6608621; doi:10.1107/S2052252519005128)
Supplement: Supplementary file 1 [file m-06-00586-sup1.zip › SeAFFluX_package_v2/ffast_files/80.csv]

ENERGY	MU_RHO
0.0064320000	77863.000
0.0065280000	75086.000
0.0075593340	55092.000
0.0076750380	54292.000
0.0077058930	54117.000
0.0077521740	75150.000
0.0078678780	74100.000
0.010690000	81377.000
0.011427610	88928.000
0.012216120	98272.000
0.013059030	108890.00
0.013960100	120060.00
0.014923350	130960.00
0.015953060	140690.00
0.017053820	148390.00
0.018230530	153350.00
0.019488440	155100.00
0.020833140	153450.00
0.022270630	148520.00
0.023807300	140700.00
0.025450010	130570.00
0.027206060	118750.00
0.029083270	105890.00
0.031090020	92780.000
0.033235230	80058.000
0.035528460	68179.000
0.037979930	57425.000
0.040600540	47935.000
0.043401980	39731.000
0.046396710	32760.000
0.049598090	26915.000
0.053020350	22068.000
0.056448000	18303.000
0.056678760	18082.000
0.057312000	17492.000
0.057542400	17284.000
0.057888000	28308.000
0.058752000	27044.000
0.060589590	24597.000
0.064770280	20044.000
0.069239420	16337.000
0.074016950	13341.000
0.078890000	11030.000
0.079124110	10935.000
0.080097500	10549.000
0.080419500	10426.000
0.080902500	14201.000
0.082110000	13676.000
0.084583680	12692.000
0.090419950	10767.000
0.096530000	9095.0000
0.096658930	9062.8000
0.098007500	8733.4000
0.098401500	8639.8000
0.098992500	9499.8000
0.10015600	9222.7000
0.10047000	9149.7000
0.10168900	8872.9000
0.10209780	8782.5000
0.10271100	9307.9000
0.10332840	9174.1000
0.10424400	8980.7000
0.11045810	7815.4000
0.11789400	6785.3000
0.11807970	6764.5000
0.11969850	6592.0000
0.12017970	6543.8000
0.12090150	6661.6000
0.12270600	6511.9000
0.12622720	6265.9000
0.13493680	5882.2000
0.14424750	5760.1000
0.15420050	5890.4000
0.16484040	6268.9000
0.17621440	6889.7000
0.18837320	7737.3000
0.20137090	8780.5000
0.21526550	9968.1000
0.23011880	11228.000
0.24599700	12476.000
0.26297080	13617.000
0.28111580	14565.000
0.30051280	15249.000
0.32124820	15621.000
0.34341430	15666.000
0.35260400	15595.000
0.35800100	15533.000
0.35944020	15514.000
0.36159900	15835.000
0.36710990	15768.000
0.37073400	15718.000
0.37640850	15628.000
0.37792170	15603.000
0.38019150	15806.000
0.38586600	15712.000
0.39244050	15592.000
0.41951890	14988.000
0.44846570	14187.000
0.47940980	13247.000
0.50000000	12611.000
0.50250000	12534.000
0.50501250	12457.000
0.50753756	12380.000
0.51007525	12302.000
0.51262563	12224.000
0.51518875	12147.000
0.51776470	12069.000
0.52035352	11991.000
0.52295529	11913.000
0.52557007	11834.000
0.52819792	11756.000
0.53083891	11678.000
0.53349310	11600.000
0.53616057	11521.000
0.53884137	11443.000
0.54153558	11365.000
0.54424325	11286.000
0.54696447	11208.000
0.54969929	11130.000
0.55244779	11052.000
0.55521003	10974.000
0.55798608	10896.000
0.56077601	10818.000
0.56357989	10740.000
0.56639779	10663.000
0.56922978	10585.000
0.57028052	10557.000
0.57171944	11166.000
0.57207593	11156.000
0.57493630	11076.000
0.57781099	10997.000
0.58070004	10918.000
0.58360354	10839.000
0.58652156	10760.000
0.58945417	10682.000
0.59240144	10604.000
0.59536345	10526.000
0.59834026	10448.000
0.60133196	10371.000
0.60433862	10293.000
0.60736032	10217.000
0.61039712	10140.000
0.61344910	10064.000
0.61651635	9987.6000
0.61959893	9911.9000
0.62269693	9836.5000
0.62581041	9761.5000
0.62893946	9686.7000
0.63208416	9612.3000
0.63524458	9538.2000
0.63842080	9464.4000
0.64161291	9391.0000
0.64482097	9317.9000
0.64804508	9245.2000
0.65128530	9172.8000
0.65454173	9100.8000
0.65781444	9029.1000
0.66110351	8957.8000
0.66440903	8886.8000
0.66773107	8816.3000
0.67106973	8746.1000
0.67442508	8676.3000
0.67594560	8644.9000
0.67779720	8726.8000
0.67785446	8725.6000
0.68118619	8657.7000
0.68459212	8589.0000
0.68801508	8520.7000
0.69145515	8452.8000
0.69491243	8385.2000
0.69838699	8318.1000
0.70187893	8251.3000
0.70538832	8184.9000
0.70891526	8119.0000
0.71245984	8053.4000
0.71602214	7988.2000
0.71960225	7923.5000
0.72320026	7859.1000
0.72681626	7795.1000
0.73045034	7731.6000
0.73410260	7668.4000
0.73777311	7605.7000
0.74146197	7543.3000
0.74516928	7481.4000
0.74889513	7419.8000
0.75263961	7358.7000
0.75640280	7298.0000
0.76018482	7237.6000
0.76398574	7177.7000
0.76780567	7118.2000
0.77164470	7059.0000
0.77550292	7000.3000
0.77938044	6942.0000
0.78327734	6884.1000
0.78719373	6826.5000
0.79112969	6769.4000
0.79508534	6712.7000
0.79906077	6656.4000
0.79906754	6656.3000
0.80153246	6763.9000
0.80305607	6742.5000
0.80707135	6686.4000
0.81110671	6630.8000
0.81516224	6575.5000
0.81923806	6520.7000
0.82333425	6466.2000
0.82745092	6412.1000
0.83158817	6358.4000
0.83574611	6305.1000
0.83992484	6252.2000
0.84412447	6199.7000
0.84834509	6147.6000
0.85258682	6095.8000
0.85684975	6044.4000
0.86113400	5993.5000
0.86543967	5942.9000
0.86976687	5892.7000
0.87411570	5842.8000
0.87848628	5793.3000
0.88287871	5744.3000
0.88729310	5695.5000
0.89172957	5647.2000
0.89618822	5599.2000
0.90066916	5551.6000
0.90517250	5504.3000
0.90969837	5457.4000
0.91424686	5410.9000
0.91881809	5364.7000
0.92341218	5318.8000
0.92802924	5273.4000
0.93266939	5228.3000
0.93733274	5183.5000
0.94201940	5139.1000
0.94672950	5095.0000
0.95146315	5051.3000
0.95622046	5007.9000
0.96100156	4964.9000
0.96580657	4922.1000
0.97063560	4879.6000
0.97548878	4837.4000
0.98036623	4795.6000
0.98526806	4754.1000
0.99019440	4712.9000
0.99514537	4672.1000
1.0001211	4631.4000
1.0051217	4584.7000
1.0101473	4538.4000
1.0151980	4492.7000
1.0202740	4447.3000
1.0253754	4402.5000
1.0305023	4358.1000
1.0356548	4314.2000
1.0408331	4270.7000
1.0460372	4227.7000
1.0512674	4185.1000
1.0565238	4143.0000
1.0618064	4101.2000
1.0671154	4060.0000
1.0724510	4019.1000
1.0778132	3978.7000
1.0832023	3938.6000
1.0886183	3898.9000
1.0940614	3859.7000
1.0995317	3820.8000
1.1050294	3782.3000
1.1105545	3744.3000
1.1161073	3706.6000
1.1216878	3669.3000
1.1272963	3632.4000
1.1329328	3595.9000
1.1385974	3559.8000
1.1442904	3524.0000
1.1500119	3488.4000
1.1557619	3453.2000
1.1615407	3418.4000
1.1673484	3383.9000
1.1731852	3349.8000
1.1790511	3316.0000
1.1849464	3282.6000
1.1908711	3249.5000
1.1968254	3216.8000
1.2028096	3184.4000
1.2088236	3152.3000
1.2148677	3120.6000
1.2209421	3089.2000
1.2270468	3058.2000
1.2331820	3027.4000
1.2393479	2997.0000
1.2455447	2966.9000
1.2517724	2937.1000
1.2580312	2907.7000
1.2643214	2878.5000
1.2706430	2849.6000
1.2769962	2821.1000
1.2833812	2792.8000
1.2897981	2764.8000
1.2962471	2737.2000
1.3027283	2709.8000
1.3092420	2682.7000
1.3157882	2655.9000
1.3223671	2629.4000
1.3289790	2603.1000
1.3356239	2577.2000
1.3423020	2551.5000
1.3490135	2526.1000
1.3557586	2500.9000
1.3625374	2475.9000
1.3693500	2451.1000
1.3761968	2426.7000
1.3830778	2402.5000
1.3899932	2378.5000
1.3969431	2354.9000
1.4039278	2331.4000
1.4109475	2308.2000
1.4180022	2285.3000
1.4250922	2262.6000
1.4322177	2240.1000
1.4393788	2217.9000
1.4465757	2194.7000
1.4538086	2171.8000
1.4610776	2149.1000
1.4683830	2126.7000
1.4757249	2104.5000
1.4831035	2082.6000
1.4905190	2061.0000
1.4979716	2039.5000
1.5054615	2018.4000
1.5129888	1997.4000
1.5205537	1976.0000
1.5281565	1954.8000
1.5357973	1933.8000
1.5434763	1913.1000
1.5511937	1892.6000
1.5589496	1872.3000
1.5667444	1852.3000
1.5745781	1832.6000
1.5824510	1813.0000
1.5903633	1793.7000
1.5983151	1774.6000
1.6063066	1755.7000
1.6143382	1737.0000
1.6224099	1718.6000
1.6305219	1700.3000
1.6386745	1682.3000
1.6468679	1664.4000
1.6551022	1646.8000
1.6633777	1629.4000
1.6716946	1612.2000
1.6800531	1595.1000
1.6884534	1578.3000
1.6968956	1561.7000
1.7053801	1545.2000
1.7139070	1528.9000
1.7224766	1512.9000
1.7310889	1497.0000
1.7397444	1481.2000
1.7484431	1465.7000
1.7571853	1450.3000
1.7659712	1435.2000
1.7748011	1420.1000
1.7836751	1405.3000
1.7925935	1390.6000
1.8015565	1376.1000
1.8105642	1361.7000
1.8196171	1347.6000
1.8287151	1333.5000
1.8378587	1319.7000
1.8470480	1305.9000
1.8562833	1292.0000
1.8655647	1278.2000
1.8748925	1264.5000
1.8842670	1250.9000
1.8936883	1237.5000
1.9031567	1224.3000
1.9126725	1211.2000
1.9222359	1198.2000
1.9318471	1185.1000
1.9415063	1172.2000
1.9512138	1159.4000
1.9609699	1146.8000
1.9707747	1134.4000
1.9806286	1122.1000
1.9905318	1109.9000
2.0004844	1097.9000
2.0104868	1086.1000
2.0205393	1074.4000
2.0306420	1062.8000
2.0407952	1051.4000
2.0509992	1040.1000
2.0612542	1028.9000
2.0715604	1017.9000
2.0819182	1007.0000
2.0923278	996.26000
2.1027895	985.64000
2.1133034	975.15000
2.1238699	964.78000
2.1344893	954.53000
2.1451617	944.41000
2.1558875	934.41000
2.1666670	924.54000
2.1775003	914.77000
2.1883878	905.13000
2.1993297	895.60000
2.2103264	886.18000
2.2213780	876.88000
2.2324849	867.68000
2.2436473	858.60000
2.2548656	849.62000
2.2661399	840.75000
2.2774706	831.98000
2.2888579	823.23000
2.2942849	819.07000
2.2955150	2390.0000
2.3003022	2377.7000
2.3118037	2348.6000
2.3233628	2319.9000
2.3349796	2291.5000
2.3466545	2263.5000
2.3583878	2235.8000
2.3701797	2208.5000
2.3820306	2181.5000
2.3842276	2176.6000
2.3855726	3174.3000
2.3939407	3146.7000
2.4059104	3107.7000
2.4179400	3069.3000
2.4300297	3031.3000
2.4421798	2993.8000
2.4543907	2956.8000
2.4666627	2920.3000
2.4789960	2884.2000
2.4913910	2848.6000
2.5038479	2813.4000
2.5163672	2778.7000
2.5289490	2744.4000
2.5415938	2710.6000
2.5543017	2677.1000
2.5670732	2644.2000
2.5799086	2611.6000
2.5928082	2579.4000
2.6057722	2547.7000
2.6188011	2516.3000
2.6318951	2485.4000
2.6450545	2454.8000
2.6582798	2424.6000
2.6715712	2394.8000
2.6849291	2365.4000
2.6983537	2336.4000
2.7118455	2307.7000
2.7254047	2279.3000
2.7390317	2251.3000
2.7527269	2223.6000
2.7664905	2196.3000
2.7803230	2169.3000
2.7942246	2142.7000
2.8081957	2116.4000
2.8222367	2090.4000
2.8363479	2064.8000
2.8443469	2050.4000
2.8498532	2373.4000
2.8505296	2372.1000
2.8647823	2344.2000
2.8791062	2316.7000
2.8935017	2289.6000
2.9079692	2262.7000
2.9225091	2236.1000
2.9371216	2209.9000
2.9518072	2184.0000
2.9665662	2158.4000
2.9813991	2133.1000
2.9963061	2107.9000
3.0112876	2081.7000
3.0263440	2055.4000
3.0414758	2029.5000
3.0566831	2003.9000
3.0719666	1978.6000
3.0873264	1953.7000
3.1027630	1929.1000
3.1182768	1904.6000
3.1338682	1880.4000
3.1495376	1856.5000
3.1652853	1832.9000
3.1811117	1809.7000
3.1970172	1786.7000
3.2130023	1764.0000
3.2290673	1741.6000
3.2452127	1719.5000
3.2614387	1697.7000
3.2736807	1681.5000
3.2777459	1676.1000
3.2833195	1782.7000
3.2941347	1767.5000
3.3106053	1744.8000
3.3271584	1722.4000
3.3437941	1700.3000
3.3605131	1678.4000
3.3773157	1656.8000
3.3942023	1635.5000
3.4111733	1614.5000
3.4282291	1593.8000
3.4453703	1573.5000
3.4625971	1553.8000
3.4799101	1534.4000
3.4973097	1515.3000
3.5147962	1496.4000
3.5323702	1477.8000
3.5500321	1459.5000
3.5540850	1455.3000
3.5677822	1505.1000
3.5691149	1503.7000
3.5856211	1486.9000
3.6035492	1468.8000
3.6215670	1451.1000
3.6396748	1433.6000
3.6578732	1416.3000
3.6761626	1399.2000
3.6945434	1382.4000
3.7130161	1365.7000
3.7315812	1349.1000
3.7502391	1332.8000
3.7689903	1316.7000
3.7878352	1300.8000
3.8067744	1285.1000
3.8258083	1269.6000
3.8449373	1254.3000
3.8641620	1239.2000
3.8834828	1224.4000
3.9029002	1209.7000
3.9224147	1195.2000
3.9420268	1180.9000
3.9617369	1166.8000
3.9815456	1152.9000
4.0014533	1139.2000
4.0214606	1125.6000
4.0415679	1112.3000
4.0617757	1099.1000
4.0820846	1086.0000
4.1024950	1073.2000
4.1230075	1060.5000
4.1436226	1047.9000
4.1643407	1035.5000
4.1851624	1023.3000
4.2060882	1011.3000
4.2271186	999.34000
4.2482542	987.58000
4.2694955	975.90000
4.2908430	964.27000
4.3122972	952.78000
4.3338587	941.43000
4.3555280	930.23000
4.3773056	919.16000
4.3991921	908.23000
4.4211881	897.43000
4.4432940	886.77000
4.4655105	876.24000
4.4878381	865.84000
4.5102772	855.57000
4.5328286	845.42000
4.5554928	835.40000
4.5782702	825.50000
4.6011616	815.55000
4.6241674	805.54000
4.6472882	795.64000
4.6705247	785.86000
4.6938773	776.21000
4.7173467	766.68000
4.7409334	757.27000
4.7646381	747.98000
4.7884613	738.65000
4.8124036	729.40000
4.8364656	720.27000
4.8606479	711.26000
4.8849512	702.37000
4.9093759	693.60000
4.9339228	684.94000
4.9585924	676.40000
4.9833854	667.97000
5.0083023	659.65000
5.0333438	651.44000
5.0585105	643.34000
5.0838031	635.35000
5.1092221	627.46000
5.1347682	619.67000
5.1604421	611.99000
5.1862443	604.41000
5.2121755	596.93000
5.2382364	589.55000
5.2644276	582.26000
5.2907497	575.07000
5.3172034	567.97000
5.3437895	560.97000
5.3705084	554.06000
5.3973609	547.24000
5.4243477	540.51000
5.4514695	533.87000
5.4787268	527.32000
5.5061205	520.85000
5.5336511	514.46000
5.5613193	508.16000
5.5891259	501.95000
5.6170716	495.81000
5.6451569	489.76000
5.6733827	483.78000
5.7017496	477.85000
5.7302584	471.89000
5.7589096	466.02000
5.7877042	460.22000
5.8166427	454.50000
5.8457259	448.86000
5.8749546	443.29000
5.9043293	437.79000
5.9338510	432.37000
5.9635202	427.02000
5.9933378	421.74000
6.0233045	416.53000
6.0534210	411.38000
6.0836882	406.31000
6.1141066	401.30000
6.1446771	396.36000
6.1754005	391.49000
6.2062775	386.67000
6.2373089	381.93000
6.2684954	377.24000
6.2998379	372.62000
6.3313371	368.05000
6.3629938	363.55000
6.3948088	359.10000
6.4267828	354.72000
6.4589167	350.39000
6.4912113	346.12000
6.5236674	341.90000
6.5562857	337.74000
6.5890671	333.60000
6.6220125	329.51000
6.6551225	325.47000
6.6883981	321.48000
6.7218401	317.55000
6.7554493	313.67000
6.7892266	309.81000
6.8231727	306.01000
6.8572886	302.25000
6.8915750	298.55000
6.9260329	294.89000
6.9606631	291.28000
6.9954664	287.72000
7.0304437	284.20000
7.0655959	280.73000
7.1009239	277.31000
7.1364285	273.91000
7.1721107	270.54000
7.2079712	267.22000
7.2440111	263.95000
7.2802311	260.71000
7.3166323	257.52000
7.3532155	254.37000
7.3899815	251.26000
7.4269314	248.19000
7.4640661	245.16000
7.5013864	242.17000
7.5388934	239.22000
7.5765878	236.31000
7.6144708	233.44000
7.6525431	230.60000
7.6908058	227.80000
7.7292599	225.03000
7.7679062	222.31000
7.8067457	219.61000
7.8457794	216.96000
7.8850083	214.33000
7.9244334	211.74000
7.9640555	209.19000
8.0038758	206.66000
8.0438952	204.17000
8.0841147	201.71000
8.1245352	199.29000
8.1651579	196.89000
8.2059837	194.53000
8.2470136	192.19000
8.2882487	189.89000
8.3296899	187.61000
8.3713384	185.37000
8.4131951	183.15000
8.4552610	180.96000
8.4975373	178.80000
8.5400250	176.67000
9.0307940	154.08000
9.6539190	129.60000
10.320040	109.05000
11.032120	91.652000
11.793340	77.181000
12.038220	73.240000
12.222480	70.466000
12.271620	69.752000
12.345320	174.45000
12.529580	167.55000
12.607080	164.77000
13.476970	137.47000
13.924530	125.87000
14.137660	120.81000
14.194490	119.51000
14.279740	163.71000
14.406880	159.88000
14.492870	157.34000
14.542510	155.91000
14.765100	149.71000
14.824460	148.10000
14.913500	168.38000
15.136090	162.22000
15.400950	155.29000
16.463620	131.07000
17.599610	110.52000
18.813980	93.178000
20.112150	78.496000
21.499880	66.149000
22.983380	55.783000
24.569230	47.078000
26.264500	39.710000
28.076760	33.304000
30.014050	27.856000
32.085020	23.272000
34.298890	19.465000
36.665510	16.302000
39.195430	13.669000
41.899920	11.476000
44.791010	9.6481000
47.881590	8.1222000
51.185420	6.8468000
54.717210	5.7744000
58.492700	4.8717000
62.528700	4.1153000
66.843180	3.4718000
71.455360	2.9302000
76.385780	2.4776000
81.440260	2.1083000
81.656400	2.0940000
82.686790	2.0275000
83.019200	2.0068000
83.517810	8.2361000
84.764350	7.9362000
87.290690	7.3720000
93.313740	6.2311000
99.752390	5.2615000
106.63530	4.4416000
113.99310	3.7511000
121.85870	3.1668000
130.26690	2.6734000
139.25530	2.2589000
148.86400	1.9111000
159.13560	1.6192000
170.11590	1.3740000
181.85390	1.1674000
194.40180	0.99363000
207.81560	0.84771000
222.15480	0.72508000
237.48350	0.62196000
253.86990	0.53515000
271.38690	0.46201000
290.11260	0.40031000
310.13040	0.34820000
331.52940	0.30414000
354.40490	0.26679000
378.85880	0.23510000
405.00010	0.20814000
432.94510	0.18515000
