# Supplementary material for: Solving self-absorption in fluorescence
Source: IUCrJ. 2019 May 10;6(Pt 4):586–602. doi: 10.1107/S2052252519005128 (PMC6608621; doi:10.1107/S2052252519005128)
Supplement: Supplementary file 1 [file m-06-00586-sup1.zip › SeAFFluX_package_v2/ffast_files/81.csv]

ENERGY	MU_RHO
0.0097131560	20294.000
0.0098581280	19652.000
0.010690000	16481.000
0.011427610	13758.000
0.012216120	10897.000
0.012838000	8925.4000
0.013034500	8366.6000
0.013059030	8299.1000
0.013086900	8222.9000
0.013165500	39884.000
0.013362000	37665.000
0.013960100	31765.000
0.014923350	24948.000
0.014994000	24632.000
0.015223500	23756.000
0.015284700	23558.000
0.015376500	39304.000
0.015606000	38150.000
0.015953060	36757.000
0.017053820	34556.000
0.018230530	36079.000
0.019488440	41184.000
0.020833140	49647.000
0.022270630	61437.000
0.023807300	76334.000
0.025450010	93643.000
0.027206060	112050.00
0.029083270	129630.00
0.031090020	144190.00
0.033235230	153630.00
0.035528460	156560.00
0.037979930	152560.00
0.040600540	142300.00
0.043401980	127300.00
0.046396710	109530.00
0.049598090	90947.000
0.053020350	73154.000
0.056678760	57258.000
0.060589590	43821.000
0.064770280	32956.000
0.069239420	24485.000
0.073892000	18198.000
0.074016950	18058.000
0.075023000	16970.000
0.075324600	16660.000
0.075777000	23166.000
0.076908000	21696.000
0.079124110	19133.000
0.084583680	14261.000
0.090419950	10718.000
0.096658930	8154.6000
0.097608000	7843.6000
0.099102000	7387.9000
0.099500400	7273.0000
0.10009800	9997.6000
0.10159200	9495.2000
0.10332840	8957.9000
0.11045810	7176.4000
0.11613000	6096.7000
0.11790750	5802.8000
0.11807970	5775.4000
0.11838150	5727.7000
0.11909250	6265.3000
0.12034400	6090.3000
0.12087000	6019.2000
0.12218600	5848.0000
0.12267720	5786.4000
0.12341400	6142.5000
0.12525600	5942.9000
0.12622720	5844.0000
0.13357400	5224.0000
0.13493680	5133.2000
0.13561850	5090.4000
0.13616370	5057.6000
0.13698150	5175.2000
0.13902600	5069.1000
0.14424750	4865.3000
0.15420050	4704.7000
0.16484040	4798.3000
0.17621440	5136.0000
0.18837320	5707.9000
0.20137090	6497.2000
0.21526550	7473.7000
0.23011880	8589.3000
0.24599700	9777.3000
0.26297080	10967.000
0.28111580	12061.000
0.30051280	12983.000
0.32124820	13660.000
0.34341430	14049.000
0.36710990	14132.000
0.37847600	14070.000
0.38426900	14016.000
0.38581380	13999.000
0.38813100	14357.000
0.39244050	14318.000
0.39392400	14304.000
0.39846800	14254.000
0.40456700	14177.000
0.40619340	14155.000
0.40863300	14377.000
0.41473200	14297.000
0.41951890	14229.000
0.44846570	13731.000
0.47940980	13068.000
0.50000000	12577.000
0.50250000	12515.000
0.50501250	12453.000
0.50753756	12390.000
0.51007525	12326.000
0.51262563	12262.000
0.51518875	12197.000
0.51776470	12132.000
0.52035352	12066.000
0.52295529	11999.000
0.52557007	11933.000
0.52819792	11865.000
0.53083891	11798.000
0.53349310	11730.000
0.53616057	11661.000
0.53884137	11593.000
0.54153558	11523.000
0.54424325	11454.000
0.54696447	11384.000
0.54969929	11314.000
0.55244779	11244.000
0.55521003	11174.000
0.55798608	11103.000
0.56077601	11032.000
0.56357989	10961.000
0.56639779	10890.000
0.56922978	10819.000
0.57207593	10747.000
0.57493630	10676.000
0.57781099	10604.000
0.58070004	10532.000
0.58360354	10461.000
0.58652156	10389.000
0.58945417	10317.000
0.59240144	10245.000
0.59536345	10174.000
0.59834026	10102.000
0.60133196	10030.000
0.60433862	9958.4000
0.60736032	9886.9000
0.60824487	9866.0000
0.60975519	10437.000
0.61039712	10421.000
0.61344910	10348.000
0.61651635	10274.000
0.61959893	10201.000
0.62269693	10128.000
0.62581041	10055.000
0.62893946	9982.0000
0.63208416	9909.3000
0.63524458	9836.9000
0.63842080	9764.6000
0.64161291	9692.5000
0.64482097	9620.6000
0.64804508	9548.9000
0.65128530	9477.4000
0.65454173	9406.2000
0.65781444	9335.3000
0.66110351	9264.5000
0.66440903	9194.1000
0.66773107	9123.9000
0.67106973	9054.0000
0.67442508	8984.3000
0.67779720	8914.9000
0.68118619	8845.8000
0.68459212	8777.0000
0.68801508	8708.4000
0.69145515	8640.2000
0.69491243	8572.2000
0.69838699	8504.6000
0.70187893	8437.3000
0.70538832	8370.3000
0.70891526	8303.6000
0.71245984	8237.2000
0.71602214	8171.2000
0.71960225	8105.5000
0.72029019	8092.9000
0.72230983	8168.0000
0.72320026	8151.8000
0.72681626	8086.8000
0.73045034	8022.1000
0.73410260	7957.7000
0.73777311	7893.7000
0.74146197	7830.1000
0.74516928	7766.8000
0.74889513	7703.9000
0.75263961	7641.3000
0.75640280	7579.1000
0.76018482	7517.3000
0.76398574	7455.8000
0.76780567	7394.7000
0.77164470	7334.0000
0.77550292	7273.7000
0.77938044	7213.7000
0.78327734	7154.2000
0.78719373	7095.0000
0.79112969	7036.1000
0.79508534	6977.7000
0.79906077	6919.7000
0.80305607	6862.0000
0.80707135	6804.7000
0.81110671	6747.8000
0.81516224	6691.2000
0.81923806	6635.1000
0.82333425	6579.3000
0.82745092	6524.0000
0.83158817	6469.0000
0.83574611	6414.3000
0.83992484	6360.1000
0.84412447	6306.2000
0.84423174	6304.9000
0.84676824	6405.5000
0.84834509	6385.5000
0.85258682	6331.9000
0.85684975	6278.6000
0.86113400	6225.8000
0.86543967	6173.4000
0.86976687	6121.3000
0.87411570	6069.6000
0.87848628	6018.3000
0.88287871	5967.4000
0.88729310	5916.9000
0.89172957	5866.7000
0.89618822	5816.9000
0.90066916	5767.5000
0.90517250	5718.4000
0.90969837	5669.8000
0.91424686	5621.5000
0.91881809	5573.6000
0.92341218	5526.0000
0.92802924	5478.8000
0.93266939	5432.0000
0.93733274	5385.6000
0.94201940	5339.5000
0.94672950	5293.7000
0.95146315	5248.3000
0.95622046	5203.3000
0.96100156	5158.6000
0.96580657	5114.3000
0.97063560	5070.3000
0.97548878	5026.7000
0.98036623	4983.5000
0.98526806	4940.5000
0.99019440	4898.0000
0.99514537	4855.7000
1.0001211	4813.7000
1.0051217	4764.4000
1.0101473	4715.6000
1.0151980	4667.4000
1.0202740	4619.6000
1.0253754	4572.4000
1.0305023	4525.6000
1.0356548	4479.0000
1.0408331	4432.9000
1.0460372	4387.2000
1.0512674	4342.1000
1.0565238	4297.5000
1.0618064	4253.3000
1.0671154	4209.6000
1.0724510	4166.3000
1.0778132	4123.6000
1.0832023	4081.2000
1.0886183	4039.4000
1.0940614	3997.9000
1.0995317	3957.0000
1.1050294	3916.4000
1.1105545	3876.3000
1.1161073	3836.6000
1.1216878	3797.3000
1.1272963	3758.5000
1.1329328	3720.1000
1.1385974	3682.0000
1.1442904	3644.4000
1.1500119	3607.2000
1.1557619	3570.4000
1.1615407	3534.0000
1.1673484	3497.9000
1.1731852	3462.3000
1.1790511	3427.0000
1.1849464	3392.1000
1.1908711	3357.6000
1.1968254	3323.4000
1.2028096	3289.6000
1.2088236	3256.2000
1.2148677	3223.1000
1.2209421	3190.3000
1.2270468	3157.8000
1.2331820	3125.5000
1.2393479	3093.7000
1.2455447	3062.1000
1.2517724	3030.9000
1.2580312	3000.1000
1.2643214	2969.5000
1.2706430	2939.3000
1.2769962	2909.4000
1.2833812	2879.8000
1.2897981	2850.6000
1.2962471	2821.6000
1.3027283	2793.0000
1.3092420	2764.7000
1.3157882	2736.6000
1.3223671	2708.9000
1.3289790	2681.5000
1.3356239	2654.3000
1.3423020	2627.5000
1.3490135	2600.9000
1.3557586	2574.6000
1.3625374	2548.6000
1.3693500	2522.9000
1.3761968	2497.4000
1.3830778	2472.2000
1.3899932	2447.3000
1.3969431	2422.7000
1.4039278	2398.3000
1.4109475	2374.2000
1.4180022	2350.3000
1.4250922	2326.6000
1.4322177	2303.2000
1.4393788	2280.0000
1.4465757	2257.0000
1.4538086	2234.2000
1.4610776	2211.7000
1.4683830	2189.4000
1.4757249	2167.4000
1.4831035	2145.6000
1.4905190	2124.1000
1.4979716	2102.7000
1.5054615	2081.7000
1.5129888	2060.8000
1.5205537	2040.1000
1.5281565	2019.7000
1.5357973	1999.5000
1.5434763	1979.5000
1.5511937	1958.9000
1.5589496	1938.4000
1.5667444	1918.0000
1.5745781	1897.9000
1.5824510	1878.1000
1.5903633	1858.5000
1.5983151	1839.0000
1.6063066	1819.8000
1.6143382	1800.9000
1.6224099	1782.1000
1.6305219	1763.2000
1.6386745	1744.3000
1.6468679	1725.6000
1.6551022	1707.0000
1.6633777	1688.7000
1.6716946	1670.7000
1.6800531	1652.8000
1.6884534	1635.1000
1.6968956	1617.7000
1.7053801	1600.4000
1.7139070	1583.3000
1.7224766	1566.5000
1.7310889	1549.8000
1.7397444	1533.3000
1.7484431	1517.0000
1.7571853	1500.9000
1.7659712	1485.0000
1.7748011	1469.3000
1.7836751	1453.7000
1.7925935	1438.4000
1.8015565	1423.2000
1.8105642	1408.1000
1.8196171	1393.3000
1.8287151	1378.6000
1.8378587	1364.1000
1.8470480	1349.7000
1.8562833	1335.6000
1.8655647	1321.5000
1.8748925	1307.7000
1.8842670	1293.9000
1.8936883	1280.4000
1.9031567	1267.0000
1.9126725	1253.7000
1.9222359	1240.6000
1.9318471	1227.6000
1.9415063	1214.8000
1.9512138	1202.1000
1.9609699	1189.6000
1.9707747	1177.2000
1.9806286	1165.0000
1.9905318	1152.9000
2.0004844	1140.9000
2.0104868	1129.1000
2.0205393	1117.4000
2.0306420	1105.8000
2.0407952	1094.4000
2.0509992	1083.0000
2.0612542	1071.9000
2.0715604	1060.8000
2.0819182	1049.9000
2.0923278	1039.1000
2.1027895	1028.4000
2.1133034	1017.8000
2.1238699	1007.3000
2.1344893	997.00000
2.1451617	986.77000
2.1558875	976.66000
2.1666670	966.67000
2.1775003	956.78000
2.1883878	947.01000
2.1993297	937.34000
2.2103264	927.78000
2.2213780	918.33000
2.2324849	908.80000
2.2436473	899.28000
2.2548656	889.88000
2.2661399	880.58000
2.2774706	871.39000
2.2888579	862.31000
2.3003022	853.34000
2.3118037	844.37000
2.3233628	835.41000
2.3349796	826.56000
2.3466545	817.81000
2.3583878	809.17000
2.3701797	800.63000
2.3820306	792.20000
2.3886550	787.54000
2.3899452	2260.6000
2.3939407	2251.2000
2.4059104	2223.6000
2.4179400	2196.3000
2.4300297	2169.3000
2.4421798	2142.6000
2.4543907	2116.2000
2.4666627	2090.1000
2.4789960	2064.4000
2.4843943	2053.3000
2.4858058	2989.5000
2.4913910	2972.6000
2.5038479	2935.4000
2.5163672	2898.8000
2.5289490	2862.5000
2.5415938	2826.8000
2.5543017	2791.5000
2.5670732	2756.7000
2.5799086	2722.3000
2.5928082	2688.3000
2.6057722	2654.8000
2.6188011	2621.7000
2.6318951	2589.1000
2.6450545	2556.8000
2.6582798	2525.0000
2.6715712	2493.6000
2.6849291	2462.5000
2.6983537	2431.9000
2.7118455	2401.7000
2.7254047	2371.8000
2.7390317	2342.4000
2.7527269	2313.3000
2.7664905	2284.6000
2.7803230	2256.2000
2.7942246	2228.2000
2.8081957	2200.6000
2.8222367	2173.3000
2.8363479	2146.4000
2.8505296	2119.8000
2.8647823	2093.6000
2.8791062	2067.7000
2.8935017	2042.1000
2.9079692	2016.8000
2.9225091	1991.8000
2.9371216	1967.1000
2.9518072	1942.8000
2.9536434	1939.8000
2.9595566	2263.3000
2.9665662	2249.2000
2.9813991	2219.7000
2.9963061	2190.6000
3.0112876	2161.3000
3.0263440	2132.4000
3.0414758	2104.0000
3.0566831	2076.1000
3.0719666	2048.6000
3.0873264	2021.6000
3.1027630	1995.0000
3.1182768	1969.6000
3.1338682	1944.4000
3.1495376	1919.6000
3.1652853	1895.2000
3.1811117	1871.1000
3.1970172	1847.4000
3.2130023	1824.0000
3.2290673	1800.9000
3.2452127	1778.0000
3.2614387	1755.4000
3.2777459	1733.1000
3.2941347	1711.1000
3.3106053	1689.3000
3.3271584	1667.9000
3.3437941	1646.8000
3.3605131	1625.9000
3.3773157	1605.3000
3.3942023	1585.0000
3.4107130	1565.4000
3.4111733	1564.9000
3.4206869	1662.6000
3.4282291	1653.0000
3.4453703	1631.6000
3.4625971	1610.4000
3.4799101	1589.5000
3.4973097	1568.9000
3.5147962	1548.5000
3.5323702	1528.4000
3.5500321	1508.6000
3.5677822	1489.0000
3.5856211	1469.8000
3.6035492	1451.3000
3.6215670	1433.1000
3.6396748	1415.2000
3.6578732	1397.5000
3.6761626	1380.1000
3.6945434	1363.0000
3.6962102	1361.4000
3.7119896	1406.5000
3.7130161	1405.6000
3.7315812	1388.5000
3.7502391	1371.6000
3.7689903	1355.0000
3.7878352	1338.7000
3.8067744	1322.5000
3.8258083	1306.6000
3.8449373	1290.9000
3.8641620	1275.2000
3.8834828	1259.7000
3.9029002	1244.4000
3.9224147	1229.3000
3.9420268	1214.5000
3.9617369	1199.8000
3.9815456	1185.4000
4.0014533	1171.1000
4.0214606	1157.0000
4.0415679	1143.2000
4.0617757	1129.5000
4.0820846	1116.0000
4.1024950	1102.6000
4.1230075	1089.5000
4.1436226	1076.5000
4.1643407	1063.7000
4.1851624	1051.0000
4.2060882	1038.6000
4.2271186	1026.3000
4.2482542	1014.1000
4.2694955	1002.1000
4.2908430	990.26000
4.3122972	978.57000
4.3338587	967.02000
4.3555280	955.63000
4.3773056	944.38000
4.3991921	933.27000
4.4211881	922.30000
4.4432940	911.45000
4.4655105	900.59000
4.4878381	889.86000
4.5102772	879.26000
4.5328286	868.79000
4.5554928	858.46000
4.5782702	848.25000
4.6011616	838.16000
4.6241674	828.20000
4.6472882	818.37000
4.6705247	808.65000
4.6938773	799.05000
4.7173467	789.57000
4.7409334	780.21000
4.7646381	770.96000
4.7884613	761.70000
4.8124036	752.37000
4.8364656	743.13000
4.8606479	734.01000
4.8849512	725.00000
4.9093759	716.11000
4.9339228	707.34000
4.9585924	698.68000
4.9833854	690.03000
5.0083023	681.40000
5.0333438	672.90000
5.0585105	664.50000
5.0838031	656.21000
5.1092221	648.03000
5.1347682	639.96000
5.1604421	632.00000
5.1862443	624.14000
5.2121755	616.39000
5.2382364	608.73000
5.2644276	601.18000
5.2907497	593.72000
5.3172034	586.37000
5.3437895	579.11000
5.3705084	571.94000
5.3973609	564.87000
5.4243477	557.89000
5.4514695	551.01000
5.4787268	544.21000
5.5061205	537.50000
5.5336511	530.89000
5.5613193	524.35000
5.5891259	517.91000
5.6170716	511.54000
5.6451569	505.26000
5.6733827	499.07000
5.7017496	492.95000
5.7302584	486.91000
5.7589096	480.96000
5.7877042	475.08000
5.8166427	469.27000
5.8457259	463.55000
5.8749546	457.90000
5.9043293	452.32000
5.9338510	446.73000
5.9635202	441.18000
5.9933378	435.70000
6.0233045	430.29000
6.0534210	424.95000
6.0836882	419.68000
6.1141066	414.49000
6.1446771	409.36000
6.1754005	404.30000
6.2062775	399.30000
6.2373089	394.38000
6.2684954	389.51000
6.2998379	384.71000
6.3313371	379.98000
6.3629938	375.30000
6.3948088	370.69000
6.4267828	366.14000
6.4589167	361.65000
6.4912113	357.22000
6.5236674	352.85000
6.5562857	348.53000
6.5890671	344.27000
6.6220125	340.07000
6.6551225	335.92000
6.6883981	331.83000
6.7218401	327.79000
6.7554493	323.80000
6.7892266	319.87000
6.8231727	315.98000
6.8572886	312.13000
6.8915750	308.31000
6.9260329	304.54000
6.9606631	300.83000
6.9954664	297.16000
7.0304437	293.53000
7.0655959	289.96000
7.1009239	286.43000
7.1364285	282.95000
7.1721107	279.51000
7.2079712	276.12000
7.2440111	272.77000
7.2802311	269.44000
7.3166323	266.16000
7.3532155	262.92000
7.3899815	259.72000
7.4269314	256.56000
7.4640661	253.43000
7.5013864	250.34000
7.5388934	247.29000
7.5765878	244.29000
7.6144708	241.32000
7.6525431	238.38000
7.6908058	235.47000
7.7292599	232.61000
7.7679062	229.78000
7.8067457	226.98000
7.8457794	224.23000
7.8850083	221.51000
7.9244334	218.82000
7.9640555	216.17000
8.0038758	213.55000
8.0438952	210.97000
8.0841147	208.42000
8.1245352	205.90000
8.1651579	203.42000
8.2059837	200.97000
8.2470136	198.55000
8.2882487	196.16000
8.3296899	193.80000
8.3713384	191.47000
8.4131951	189.17000
8.4552610	186.90000
8.4975373	184.66000
8.5400250	182.45000
9.0307940	159.05000
9.6539190	133.71000
10.320040	112.63000
11.032120	94.754000
11.793340	79.771000
12.404350	70.115000
12.594210	67.466000
12.607080	67.292000
12.644840	66.784000
12.720790	165.74000
12.910650	159.29000
13.476970	141.93000
14.406880	118.55000
14.624410	113.86000
14.683200	112.64000
14.771390	154.36000
14.991860	148.39000
15.039770	147.13000
15.269970	141.31000
15.331350	139.81000
15.400950	159.49000
15.423430	158.91000
15.653630	153.11000
16.463620	134.84000
17.599610	113.69000
18.813980	95.867000
20.112150	80.804000
21.499880	68.098000
22.983380	57.430000
24.569230	48.471000
26.264500	40.914000
28.076760	34.315000
30.014050	28.738000
32.085020	24.028000
34.298890	20.095000
36.665510	16.825000
39.195430	14.106000
41.899920	11.841000
44.791010	9.9525000
47.881590	8.3763000
51.185420	7.0594000
54.717210	5.9576000
58.492700	5.0247000
62.528700	4.2451000
66.843180	3.5870000
71.455360	3.0268000
76.385780	2.5586000
81.656400	2.1621000
83.819800	2.0215000
85.102750	1.9444000
85.444870	1.9246000
85.958060	7.8178000
87.290690	7.5233000
93.313740	6.3649000
99.752390	5.3801000
106.63530	4.5436000
113.99310	3.8381000
121.85870	3.2434000
130.26690	2.7385000
139.25530	2.3143000
148.86400	1.9580000
159.13560	1.6589000
170.11590	1.4077000
181.85390	1.1964000
194.40180	1.0183000
207.81560	0.86872000
222.15480	0.74293000
237.48350	0.63711000
253.86990	0.54800000
271.38690	0.47289000
290.11260	0.40952000
310.13040	0.35599000
331.52940	0.31070000
354.40490	0.27233000
378.85880	0.23975000
405.00010	0.21205000
432.94510	0.18842000
