# Supplementary material for: Solving self-absorption in fluorescence
Source: IUCrJ. 2019 May 10;6(Pt 4):586–602. doi: 10.1107/S2052252519005128 (PMC6608621; doi:10.1107/S2052252519005128)
Supplement: Supplementary file 1 [file m-06-00586-sup1.zip › SeAFFluX_package_v2/ffast_files/82.csv]

ENERGY	MU_RHO
0.0049362210	117820.00
0.0050098960	114210.00
0.010690000	25787.000
0.011427610	22557.000
0.011456570	22441.000
0.011631930	21759.000
0.011678690	21582.000
0.011748830	38679.000
0.011924190	37273.000
0.012216120	35086.000
0.013059030	29667.000
0.013960100	24757.000
0.014923350	20394.000
0.015953060	16685.000
0.017053820	13619.000
0.018230530	11122.000
0.018816000	10112.000
0.019104000	9661.3000
0.019180800	9546.0000
0.019296000	23132.000
0.019488440	23207.000
0.019584000	23251.000
0.020833140	24168.000
0.021364000	24742.000
0.021691000	25182.000
0.021778200	25312.000
0.021909000	31797.000
0.022236000	32783.000
0.022270630	32892.000
0.023807300	38692.000
0.025450010	46736.000
0.027206060	56937.000
0.029083270	68839.000
0.031090020	81576.000
0.033235230	93901.000
0.035528460	104370.00
0.037979930	111600.00
0.040600540	114620.00
0.043401980	113060.00
0.046396710	107210.00
0.049598090	97922.000
0.053020350	86389.000
0.056678760	73850.000
0.060589590	61393.000
0.064770280	49824.000
0.069239420	39629.000
0.074016950	31017.000
0.079124110	23985.000
0.084280000	18677.000
0.084583680	18411.000
0.085570000	17576.000
0.085914000	17295.000
0.086430000	22049.000
0.087720000	20771.000
0.090419950	18381.000
0.096658930	14065.000
0.10270400	11106.000
0.10332840	10853.000
0.10427600	10483.000
0.10469520	10326.000
0.10532400	12562.000
0.10689600	11922.000
0.11045810	10638.000
0.11807970	8501.2000
0.12622720	6833.8000
0.13493680	5530.7000
0.13533800	5480.0000
0.13740950	5229.3000
0.13796190	5165.4000
0.13879050	5529.2000
0.14004200	5411.1000
0.14086200	5337.1000
0.14218550	5223.2000
0.14275710	5176.2000
0.14361450	5428.3000
0.14424750	5386.1000
0.14435400	5379.1000
0.14575800	5291.3000
0.14656350	5244.1000
0.14715270	5211.1000
0.14803650	5323.6000
0.15024600	5217.0000
0.15420050	5064.0000
0.16484040	4867.4000
0.17621440	4942.3000
0.18837320	5276.6000
0.20137090	5856.5000
0.21526550	6657.9000
0.23011880	7640.6000
0.24599700	8746.3000
0.26297080	9899.8000
0.28111580	11015.000
0.30051280	12009.000
0.32124820	12801.000
0.34341430	13338.000
0.36710990	13590.000
0.39244050	13555.000
0.40464200	13445.000
0.41083550	13370.000
0.41248710	13348.000
0.41496450	13770.000
0.41951890	13719.000
0.42115800	13699.000
0.42649600	13630.000
0.43302400	13538.000
0.43476480	13512.000
0.43737600	13764.000
0.44390400	13671.000
0.44846570	13601.000
0.47940980	13057.000
0.50000000	12634.000
0.50250000	12581.000
0.50501250	12526.000
0.50753756	12471.000
0.51007525	12414.000
0.51262563	12358.000
0.51518875	12300.000
0.51776470	12242.000
0.52035352	12184.000
0.52295529	12125.000
0.52557007	12065.000
0.52819792	12005.000
0.53083891	11944.000
0.53349310	11883.000
0.53616057	11821.000
0.53884137	11759.000
0.54153558	11696.000
0.54424325	11633.000
0.54696447	11569.000
0.54969929	11506.000
0.55244779	11441.000
0.55521003	11377.000
0.55798608	11312.000
0.56077601	11246.000
0.56357989	11181.000
0.56639779	11115.000
0.56922978	11048.000
0.57207593	10982.000
0.57493630	10915.000
0.57781099	10847.000
0.58070004	10780.000
0.58360354	10712.000
0.58652156	10644.000
0.58945417	10576.000
0.59240144	10508.000
0.59536345	10440.000
0.59834026	10371.000
0.60133196	10302.000
0.60433862	10234.000
0.60736032	10165.000
0.61039712	10096.000
0.61344910	10027.000
0.61651635	9958.7000
0.61959893	9890.0000
0.62269693	9821.3000
0.62581041	9752.7000
0.62893946	9684.2000
0.63208416	9615.8000
0.63524458	9547.6000
0.63842080	9479.4000
0.64161291	9411.5000
0.64372017	9366.9000
0.64482097	9922.1000
0.64527986	9912.2000
0.64804508	9852.5000
0.65128530	9783.2000
0.65454173	9714.1000
0.65781444	9645.2000
0.66110351	9576.6000
0.66440903	9508.3000
0.66773107	9440.3000
0.67106973	9372.6000
0.67442508	9305.3000
0.67779720	9238.2000
0.68118619	9171.5000
0.68459212	9105.2000
0.68801508	9039.2000
0.69145515	8973.7000
0.69491243	8908.5000
0.69838699	8843.0000
0.70187893	8774.6000
0.70538832	8706.6000
0.70891526	8638.9000
0.71245984	8571.5000
0.71602214	8504.5000
0.71960225	8437.8000
0.72320026	8371.5000
0.72681626	8305.6000
0.73045034	8240.0000
0.73410260	8174.8000
0.73777311	8108.6000
0.74146197	8041.9000
0.74516928	7975.6000
0.74889513	7909.6000
0.75263961	7844.0000
0.75640280	7778.8000
0.76018482	7713.9000
0.76283052	7669.0000
0.76398574	7755.2000
0.76496944	7738.6000
0.76780567	7691.0000
0.77164470	7627.3000
0.77550292	7563.9000
0.77938044	7501.0000
0.78327734	7438.4000
0.78719373	7376.3000
0.79112969	7314.6000
0.79508534	7253.2000
0.79906077	7192.3000
0.80305607	7131.8000
0.80707135	7071.8000
0.81110671	7012.2000
0.81516224	6952.9000
0.81923806	6894.2000
0.82333425	6835.8000
0.82745092	6777.9000
0.83158817	6720.4000
0.83574611	6663.4000
0.83992484	6606.8000
0.84412447	6550.6000
0.84834509	6494.9000
0.85258682	6439.6000
0.85684975	6384.8000
0.86113400	6330.4000
0.86543967	6276.4000
0.86976687	6222.9000
0.87411570	6169.8000
0.87848628	6117.1000
0.88287871	6064.9000
0.88729310	6013.1000
0.89172957	5961.8000
0.89230427	5955.2000
0.89489571	6048.5000
0.89618822	6033.7000
0.90066916	5982.9000
0.90517250	5932.5000
0.90969837	5882.5000
0.91424686	5832.9000
0.91881809	5783.8000
0.92341218	5735.2000
0.92802924	5686.9000
0.93266939	5639.1000
0.93733274	5591.8000
0.94201940	5544.8000
0.94672950	5498.4000
0.95146315	5452.3000
0.95622046	5406.6000
0.96100156	5361.4000
0.96580657	5316.6000
0.97063560	5272.3000
0.97548878	5228.3000
0.98036623	5184.8000
0.98526806	5141.7000
0.99019440	5099.0000
0.99514537	5056.7000
1.0001211	5014.5000
1.0051217	4960.4000
1.0101473	4906.9000
1.0151980	4854.1000
1.0202740	4801.9000
1.0253754	4750.3000
1.0305023	4699.4000
1.0356548	4649.0000
1.0408331	4599.3000
1.0460372	4550.1000
1.0512674	4501.6000
1.0565238	4453.6000
1.0618064	4406.1000
1.0671154	4359.3000
1.0724510	4313.0000
1.0778132	4267.2000
1.0832023	4222.0000
1.0886183	4177.4000
1.0940614	4132.9000
1.0995317	4088.9000
1.1050294	4045.4000
1.1105545	4002.5000
1.1161073	3960.0000
1.1216878	3918.1000
1.1272963	3876.6000
1.1329328	3835.6000
1.1385974	3795.1000
1.1442904	3755.1000
1.1500119	3715.6000
1.1557619	3676.5000
1.1615407	3637.9000
1.1673484	3599.7000
1.1731852	3562.0000
1.1790511	3524.7000
1.1849464	3487.9000
1.1908711	3451.5000
1.1968254	3415.5000
1.2028096	3379.9000
1.2088236	3344.8000
1.2148677	3310.0000
1.2209421	3275.7000
1.2270468	3241.7000
1.2331820	3208.2000
1.2393479	3175.1000
1.2455447	3142.3000
1.2517724	3109.9000
1.2580312	3077.9000
1.2643214	3046.2000
1.2706430	3015.0000
1.2769962	2984.1000
1.2833812	2953.5000
1.2897981	2923.3000
1.2962471	2893.3000
1.3027283	2863.6000
1.3092420	2834.2000
1.3157882	2805.2000
1.3223671	2776.5000
1.3289790	2748.2000
1.3356239	2720.2000
1.3423020	2692.4000
1.3490135	2665.0000
1.3557586	2638.0000
1.3625374	2611.2000
1.3693500	2584.7000
1.3761968	2558.5000
1.3830778	2532.7000
1.3899932	2507.1000
1.3969431	2481.8000
1.4039278	2456.8000
1.4109475	2432.1000
1.4180022	2407.7000
1.4250922	2383.5000
1.4322177	2359.6000
1.4393788	2336.0000
1.4465757	2312.6000
1.4538086	2289.5000
1.4610776	2266.7000
1.4683830	2244.1000
1.4757249	2221.8000
1.4831035	2199.8000
1.4905190	2177.9000
1.4979716	2156.4000
1.5054615	2135.0000
1.5129888	2113.9000
1.5205537	2093.0000
1.5281565	2072.3000
1.5357973	2051.8000
1.5434763	2031.6000
1.5511937	2011.5000
1.5589496	1991.7000
1.5667444	1972.2000
1.5745781	1952.8000
1.5824510	1933.7000
1.5903633	1914.7000
1.5983151	1896.0000
1.6063066	1877.5000
1.6143382	1859.2000
1.6224099	1841.0000
1.6305219	1823.1000
1.6386745	1805.3000
1.6468679	1787.8000
1.6551022	1769.9000
1.6633777	1751.6000
1.6716946	1733.4000
1.6800531	1715.5000
1.6884534	1697.7000
1.6968956	1680.2000
1.7053801	1662.9000
1.7139070	1645.7000
1.7224766	1628.8000
1.7310889	1612.1000
1.7397444	1595.5000
1.7484431	1578.5000
1.7571853	1561.6000
1.7659712	1544.8000
1.7748011	1528.3000
1.7836751	1511.9000
1.7925935	1495.8000
1.8015565	1479.8000
1.8105642	1464.0000
1.8196171	1448.4000
1.8287151	1433.0000
1.8378587	1417.8000
1.8470480	1402.7000
1.8562833	1387.8000
1.8655647	1373.1000
1.8748925	1358.5000
1.8842670	1344.1000
1.8936883	1329.9000
1.9031567	1315.9000
1.9126725	1302.0000
1.9222359	1288.2000
1.9318471	1274.6000
1.9415063	1261.2000
1.9512138	1248.0000
1.9609699	1234.8000
1.9707747	1221.9000
1.9806286	1209.0000
1.9905318	1196.3000
2.0004844	1183.8000
2.0104868	1171.4000
2.0205393	1159.1000
2.0306420	1147.0000
2.0407952	1135.0000
2.0509992	1123.2000
2.0612542	1111.5000
2.0715604	1099.9000
2.0819182	1088.4000
2.0923278	1077.1000
2.1027895	1065.9000
2.1133034	1054.8000
2.1238699	1043.9000
2.1344893	1033.1000
2.1451617	1022.4000
2.1558875	1011.8000
2.1666670	1001.4000
2.1775003	991.02000
2.1883878	980.79000
2.1993297	970.68000
2.2103264	960.69000
2.2213780	950.81000
2.2324849	941.03000
2.2436473	931.37000
2.2548656	921.81000
2.2661399	912.36000
2.2774706	903.02000
2.2888579	893.78000
2.3003022	884.64000
2.3118037	875.60000
2.3233628	866.67000
2.3349796	857.83000
2.3466545	849.10000
2.3583878	840.46000
2.3701797	831.91000
2.3820306	823.46000
2.3939407	815.10000
2.4059104	806.84000
2.4179400	798.66000
2.4300297	790.58000
2.4421798	782.59000
2.4543907	774.68000
2.4666627	766.86000
2.4789960	759.13000
2.4833243	756.44000
2.4846756	2144.0000
2.4913910	2129.8000
2.5038479	2103.9000
2.5163672	2078.2000
2.5289490	2052.9000
2.5415938	2027.9000
2.5543017	2003.2000
2.5670732	1978.9000
2.5799086	1954.8000
2.5848604	1945.6000
2.5863394	2828.0000
2.5928082	2810.3000
2.6057722	2775.0000
2.6188011	2740.2000
2.6318951	2705.8000
2.6450545	2671.8000
2.6582798	2638.3000
2.6715712	2605.3000
2.6849291	2572.6000
2.6983537	2540.3000
2.7118455	2508.4000
2.7254047	2476.9000
2.7390317	2445.7000
2.7527269	2415.0000
2.7664905	2384.7000
2.7803230	2354.8000
2.7942246	2325.3000
2.8081957	2296.2000
2.8222367	2267.4000
2.8363479	2239.0000
2.8505296	2210.9000
2.8647823	2183.3000
2.8791062	2156.0000
2.8935017	2129.0000
2.9079692	2102.4000
2.9225091	2076.1000
2.9371216	2050.2000
2.9518072	2024.6000
2.9665662	1999.3000
2.9813991	1974.4000
2.9963061	1949.8000
3.0112876	1924.4000
3.0263440	1898.9000
3.0414758	1873.9000
3.0566831	1849.1000
3.0632417	1838.5000
3.0695584	2147.5000
3.0719666	2142.9000
3.0873264	2113.8000
3.1027630	2085.2000
3.1182768	2056.9000
3.1338682	2029.0000
3.1495376	2001.4000
3.1652853	1974.3000
3.1811117	1947.5000
3.1970172	1921.1000
3.2130023	1895.0000
3.2290673	1870.2000
3.2452127	1845.7000
3.2614387	1821.5000
3.2777459	1797.8000
3.2941347	1774.4000
3.3106053	1751.4000
3.3271584	1728.8000
3.3437941	1706.5000
3.3605131	1684.6000
3.3773157	1662.8000
3.3942023	1641.3000
3.4111733	1620.1000
3.4282291	1599.3000
3.4453703	1578.7000
3.4625971	1558.5000
3.4799101	1538.6000
3.4973097	1519.0000
3.5147962	1499.6000
3.5323702	1480.5000
3.5490108	1462.8000
3.5500321	1461.7000
3.5593891	1553.8000
3.5677822	1544.3000
3.5856211	1524.3000
3.6035492	1504.5000
3.6215670	1485.1000
3.6396748	1466.0000
3.6578732	1447.1000
3.6761626	1428.5000
3.6945434	1410.1000
3.7130161	1392.0000
3.7315812	1374.2000
3.7502391	1357.2000
3.7689903	1340.4000
3.7878352	1323.8000
3.8067744	1307.5000
3.8258083	1291.5000
3.8424209	1277.7000
3.8449373	1275.6000
3.8589789	1319.9000
3.8641620	1315.7000
3.8834828	1300.0000
3.9029002	1284.5000
3.9224147	1269.3000
3.9420268	1254.2000
3.9617369	1239.4000
3.9815456	1224.8000
4.0014533	1210.1000
4.0214606	1195.6000
4.0415679	1181.3000
4.0617757	1167.1000
4.0820846	1153.1000
4.1024950	1139.4000
4.1230075	1125.8000
4.1436226	1112.3000
4.1643407	1099.1000
4.1851624	1086.0000
4.2060882	1073.1000
4.2271186	1060.3000
4.2482542	1047.7000
4.2694955	1035.3000
4.2908430	1023.1000
4.3122972	1010.9000
4.3338587	998.98000
4.3555280	987.18000
4.3773056	975.52000
4.3991921	964.01000
4.4211881	952.64000
4.4432940	941.41000
4.4655105	930.32000
4.4878381	919.37000
4.5102772	908.55000
4.5328286	897.86000
4.5554928	887.31000
4.5782702	876.89000
4.6011616	866.59000
4.6241674	856.39000
4.6472882	846.18000
4.6705247	836.10000
4.6938773	826.13000
4.7173467	816.29000
4.7409334	806.57000
4.7646381	796.96000
4.7884613	787.46000
4.8124036	778.09000
4.8364656	768.82000
4.8606479	759.66000
4.8849512	750.62000
4.9093759	741.68000
4.9339228	732.86000
4.9585924	724.14000
4.9833854	715.35000
5.0083023	706.56000
5.0333438	697.86000
5.0585105	689.27000
5.0838031	680.79000
5.1092221	672.42000
5.1347682	664.16000
5.1604421	656.00000
5.1862443	647.84000
5.2121755	639.73000
5.2382364	631.72000
5.2644276	623.82000
5.2907497	616.02000
5.3172034	608.32000
5.3437895	600.72000
5.3705084	593.22000
5.3973609	585.82000
5.4243477	578.52000
5.4514695	571.31000
5.4787268	564.19000
5.5061205	557.17000
5.5336511	550.24000
5.5613193	543.40000
5.5891259	536.66000
5.6170716	530.00000
5.6451569	523.42000
5.6733827	516.94000
5.7017496	510.54000
5.7302584	504.22000
5.7589096	497.99000
5.7877042	491.83000
5.8166427	485.76000
5.8457259	479.77000
5.8749546	473.86000
5.9043293	468.02000
5.9338510	462.27000
5.9635202	456.58000
5.9933378	450.98000
6.0233045	445.44000
6.0534210	439.98000
6.0836882	434.60000
6.1141066	429.28000
6.1446771	424.00000
6.1754005	418.74000
6.2062775	413.56000
6.2373089	408.44000
6.2684954	403.39000
6.2998379	398.40000
6.3313371	393.49000
6.3629938	388.63000
6.3948088	383.84000
6.4267828	379.12000
6.4589167	374.45000
6.4912113	369.85000
6.5236674	365.31000
6.5562857	360.82000
6.5890671	356.40000
6.6220125	352.04000
6.6551225	347.73000
6.6883981	343.48000
6.7218401	339.28000
6.7554493	335.14000
6.7892266	331.05000
6.8231727	327.02000
6.8572886	323.04000
6.8915750	319.11000
6.9260329	315.24000
6.9606631	311.41000
6.9954664	307.64000
7.0304437	303.91000
7.0655959	300.23000
7.1009239	296.60000
7.1364285	293.00000
7.1721107	289.43000
7.2079712	285.91000
7.2440111	282.44000
7.2802311	279.01000
7.3166323	275.62000
7.3532155	272.28000
7.3899815	268.98000
7.4269314	265.73000
7.4640661	262.52000
7.5013864	259.34000
7.5388934	256.21000
7.5765878	253.12000
7.6144708	250.07000
7.6525431	247.06000
7.6908058	244.09000
7.7292599	241.15000
7.7679062	238.23000
7.8067457	235.34000
7.8457794	232.49000
7.8850083	229.68000
7.9244334	226.90000
7.9640555	224.16000
8.0038758	221.45000
8.0438952	218.78000
8.0841147	216.14000
8.1245352	213.54000
8.1651579	210.97000
8.2059837	208.43000
8.2470136	205.91000
8.2882487	203.43000
8.3296899	200.98000
8.3713384	198.56000
8.4131951	196.17000
8.4552610	193.82000
8.4975373	191.49000
8.5400250	189.19000
9.0307940	164.87000
9.6539190	138.55000
10.320040	116.66000
11.032120	98.318000
11.793340	82.779000
12.607080	69.804000
12.774500	67.505000
12.970020	64.960000
13.022160	64.306000
13.100380	158.50000
13.295900	152.41000
13.476970	147.02000
14.406880	122.93000
14.896000	112.36000
15.124000	107.86000
15.184800	106.70000
15.276000	146.36000
15.400950	143.22000
15.504000	140.69000
15.543580	139.74000
15.781500	134.18000
15.844940	132.74000
15.940100	150.85000
16.178020	145.33000
16.463620	139.08000
17.599610	117.39000
18.813980	99.005000
20.112150	83.513000
21.499880	70.404000
22.983380	59.378000
24.569230	50.116000
26.264500	42.328000
28.076760	35.499000
30.014050	29.745000
32.085020	24.907000
34.298890	20.827000
36.665510	17.435000
39.195430	14.615000
41.899920	12.265000
44.791010	10.306000
47.881590	8.6715000
51.185420	7.3059000
54.717210	6.1638000
58.492700	5.2015000
62.528700	4.3923000
66.843180	3.7140000
71.455360	3.1368000
76.385780	2.6511000
81.656400	2.2397000
86.244410	1.9461000
87.290690	1.8872000
87.564480	1.8721000
87.916500	1.8532000
88.444520	7.4685000
89.764590	7.1972000
93.313740	6.5313000
99.752390	5.5237000
106.63530	4.6666000
113.99310	3.9428000
121.85870	3.3329000
130.26690	2.8161000
139.25530	2.3803000
148.86400	2.0140000
159.13560	1.7063000
170.11590	1.4478000
181.85390	1.2307000
194.40180	1.0476000
207.81560	0.89365000
222.15480	0.76416000
237.48350	0.65519000
253.86990	0.56339000
271.38690	0.48600000
290.11260	0.42068000
310.13040	0.36548000
331.52940	0.31877000
354.40490	0.27920000
378.85880	0.24560000
405.00010	0.21702000
432.94510	0.19265000
