# Supplementary material for: Solving self-absorption in fluorescence
Source: IUCrJ. 2019 May 10;6(Pt 4):586–602. doi: 10.1107/S2052252519005128 (PMC6608621; doi:10.1107/S2052252519005128)
Supplement: Supplementary file 1 [file m-06-00586-sup1.zip › SeAFFluX_package_v2/ffast_files/83.csv]

ENERGY	MU_RHO
0.0062007580	110470.00
0.0062933060	107560.00
0.010690000	42995.000
0.011427610	38053.000
0.012216120	33528.000
0.013059030	29394.000
0.013960100	25635.000
0.014162220	24872.000
0.014219160	24662.000
0.014304560	37244.000
0.014518060	35711.000
0.014923350	33031.000
0.015953060	27337.000
0.017053820	22546.000
0.018230530	18544.000
0.019488440	15234.000
0.020833140	12509.000
0.022270630	10271.000
0.023807300	8432.6000
0.023912000	8323.9000
0.024278000	7958.4000
0.024375600	7864.5000
0.024522000	14012.000
0.024888000	14591.000
0.025450010	15744.000
0.025970000	17130.000
0.026367500	18420.000
0.026473500	18801.000
0.026632500	22530.000
0.027030000	24712.000
0.027206060	25760.000
0.029083270	39804.000
0.031090020	59723.000
0.033235230	83345.000
0.035528460	107230.00
0.037979930	127320.00
0.040600540	140210.00
0.043401980	144190.00
0.046396710	139480.00
0.049598090	127900.00
0.053020350	112000.00
0.056678760	94344.000
0.060589590	76968.000
0.064770280	61207.000
0.069239420	47726.000
0.074016950	36688.000
0.079124110	27942.000
0.084583680	21176.000
0.090419950	16033.000
0.090944000	15652.000
0.092336000	14695.000
0.092707200	14453.000
0.093264000	18277.000
0.094656000	17201.000
0.096658930	15792.000
0.10332840	12073.000
0.11045810	9343.0000
0.11446400	8203.1000
0.11621600	7771.9000
0.11668320	7663.0000
0.11738400	9630.1000
0.11807970	9436.8000
0.11913600	9154.6000
0.12622720	7560.1000
0.13493680	6130.1000
0.14424750	5021.3000
0.15420050	4162.1000
0.15425200	4158.4000
0.15611400	4025.9000
0.15661300	3991.6000
0.15724260	3949.2000
0.15818700	4222.1000
0.15866200	4198.4000
0.15914070	4175.0000
0.16009650	4287.6000
0.16054800	4267.3000
0.16109050	4243.4000
0.16173810	4215.9000
0.16248600	4421.6000
0.16270950	4415.0000
0.16484040	4358.7000
0.16513800	4351.8000
0.17621440	4251.8000
0.18837320	4447.3000
0.20137090	4928.0000
0.21526550	5678.0000
0.23011880	6661.0000
0.24599700	7816.5000
0.26297080	9061.5000
0.28111580	10300.000
0.30051280	11434.000
0.32124820	12376.000
0.34341430	13060.000
0.36710990	13449.000
0.39244050	13531.000
0.41951890	13323.000
0.43120000	13162.000
0.43780000	13054.000
0.43956000	13024.000
0.44220000	13537.000
0.44846570	13440.000
0.44880000	13435.000
0.45432800	13343.000
0.46128200	13221.000
0.46313640	13188.000
0.46591800	13483.000
0.47287200	13364.000
0.47940980	13247.000
0.50000000	12854.000
0.50250000	12804.000
0.50501250	12754.000
0.50753756	12702.000
0.51007525	12650.000
0.51262563	12597.000
0.51518875	12544.000
0.51776470	12490.000
0.52035352	12435.000
0.52295529	12379.000
0.52557007	12323.000
0.52819792	12266.000
0.53083891	12209.000
0.53349310	12151.000
0.53616057	12092.000
0.53884137	12033.000
0.54153558	11973.000
0.54424325	11912.000
0.54696447	11852.000
0.54969929	11790.000
0.55244779	11729.000
0.55521003	11666.000
0.55798608	11604.000
0.56077601	11541.000
0.56357989	11477.000
0.56639779	11413.000
0.56922978	11349.000
0.57207593	11285.000
0.57493630	11220.000
0.57781099	11155.000
0.58070004	11090.000
0.58360354	11024.000
0.58652156	10958.000
0.58945417	10892.000
0.59240144	10826.000
0.59536345	10759.000
0.59834026	10693.000
0.60133196	10626.000
0.60433862	10559.000
0.60736032	10492.000
0.61039712	10425.000
0.61344910	10358.000
0.61651635	10290.000
0.61959893	10223.000
0.62269693	10156.000
0.62581041	10088.000
0.62893946	10021.000
0.63208416	9953.6000
0.63524458	9886.1000
0.63842080	9818.7000
0.64161291	9751.3000
0.64482097	9683.9000
0.64804508	9616.5000
0.65128530	9549.1000
0.65454173	9481.8000
0.65781444	9414.5000
0.66110351	9347.3000
0.66440903	9280.2000
0.66773107	9213.2000
0.67106973	9146.3000
0.67442508	9079.5000
0.67779720	9012.9000
0.67809211	9007.1000
0.67970789	9537.1000
0.68118619	9507.2000
0.68459212	9438.9000
0.68801508	9370.7000
0.69145515	9302.8000
0.69491243	9235.1000
0.69838699	9167.7000
0.70187893	9100.5000
0.70538832	9033.6000
0.70891526	8967.1000
0.71245984	8900.8000
0.71602214	8834.8000
0.71960225	8769.2000
0.72320026	8703.9000
0.72681626	8638.9000
0.73045034	8574.3000
0.73410260	8510.1000
0.73777311	8446.3000
0.74146197	8382.9000
0.74516928	8318.5000
0.74889513	8252.6000
0.75263961	8187.0000
0.75640280	8121.8000
0.76018482	8056.9000
0.76398574	7992.4000
0.76780567	7928.3000
0.77164470	7864.5000
0.77550292	7801.1000
0.77938044	7738.1000
0.78327734	7675.4000
0.78719373	7611.5000
0.79112969	7547.8000
0.79508534	7484.4000
0.79906077	7421.5000
0.80305607	7358.9000
0.80418063	7341.4000
0.80641936	7407.4000
0.80707135	7397.3000
0.81110671	7335.5000
0.81516224	7274.0000
0.81923806	7213.0000
0.82333425	7152.3000
0.82745092	7092.0000
0.83158817	7032.2000
0.83574611	6972.7000
0.83992484	6913.7000
0.84412447	6855.1000
0.84834509	6796.9000
0.85258682	6739.2000
0.85684975	6681.8000
0.86113400	6624.9000
0.86543967	6568.4000
0.86976687	6512.4000
0.87411570	6456.8000
0.87848628	6401.6000
0.88287871	6346.9000
0.88729310	6292.6000
0.89172957	6238.7000
0.89618822	6185.3000
0.90066916	6132.3000
0.90517250	6079.7000
0.90969837	6027.6000
0.91424686	5975.9000
0.91881809	5924.7000
0.92341218	5873.9000
0.92802924	5823.5000
0.93266939	5773.6000
0.93687713	5728.9000
0.93733274	5724.1000
0.93952286	5816.8000
0.94201940	5790.6000
0.94672950	5741.7000
0.95146315	5693.1000
0.95622046	5645.1000
0.96100156	5597.4000
0.96580657	5550.2000
0.97063560	5503.4000
0.97548878	5457.1000
0.98036623	5411.2000
0.98526806	5365.7000
0.99019440	5320.7000
0.99514537	5276.1000
1.0001211	5231.6000
1.0051217	5174.3000
1.0101473	5117.7000
1.0151980	5061.9000
1.0202740	5006.7000
1.0253754	4952.2000
1.0305023	4898.3000
1.0356548	4845.1000
1.0408331	4792.4000
1.0460372	4740.4000
1.0512674	4689.1000
1.0565238	4638.3000
1.0618064	4588.2000
1.0671154	4538.7000
1.0724510	4489.7000
1.0778132	4441.4000
1.0832023	4393.6000
1.0886183	4346.4000
1.0940614	4299.8000
1.0995317	4253.8000
1.1050294	4208.3000
1.1105545	4163.3000
1.1161073	4118.9000
1.1216878	4075.0000
1.1272963	4031.6000
1.1329328	3988.8000
1.1385974	3946.5000
1.1442904	3904.7000
1.1500119	3863.2000
1.1557619	3822.0000
1.1615407	3781.2000
1.1673484	3741.0000
1.1731852	3701.2000
1.1790511	3661.9000
1.1849464	3623.1000
1.1908711	3584.7000
1.1968254	3546.8000
1.2028096	3509.4000
1.2088236	3472.4000
1.2148677	3435.8000
1.2209421	3399.6000
1.2270468	3363.9000
1.2331820	3328.6000
1.2393479	3293.7000
1.2455447	3259.2000
1.2517724	3225.1000
1.2580312	3191.5000
1.2643214	3158.2000
1.2706430	3125.3000
1.2769962	3092.8000
1.2833812	3060.7000
1.2897981	3028.9000
1.2962471	2997.5000
1.3027283	2966.5000
1.3092420	2935.9000
1.3157882	2905.6000
1.3223671	2875.6000
1.3289790	2846.1000
1.3356239	2816.8000
1.3423020	2787.9000
1.3490135	2759.3000
1.3557586	2731.1000
1.3625374	2703.1000
1.3693500	2675.4000
1.3761968	2647.9000
1.3830778	2620.8000
1.3899932	2594.0000
1.3969431	2567.4000
1.4039278	2541.2000
1.4109475	2515.3000
1.4180022	2489.7000
1.4250922	2464.4000
1.4322177	2439.3000
1.4393788	2414.6000
1.4465757	2390.1000
1.4538086	2366.0000
1.4610776	2342.0000
1.4683830	2318.4000
1.4757249	2295.0000
1.4831035	2271.9000
1.4905190	2249.1000
1.4979716	2226.5000
1.5054615	2204.2000
1.5129888	2182.1000
1.5205537	2160.3000
1.5281565	2138.7000
1.5357973	2117.4000
1.5434763	2096.3000
1.5511937	2075.4000
1.5589496	2054.8000
1.5667444	2034.4000
1.5745781	2014.2000
1.5824510	1994.3000
1.5903633	1974.5000
1.5983151	1955.0000
1.6063066	1935.6000
1.6143382	1916.5000
1.6224099	1897.6000
1.6305219	1878.9000
1.6386745	1860.4000
1.6468679	1842.1000
1.6551022	1824.0000
1.6633777	1806.1000
1.6716946	1788.5000
1.6800531	1771.0000
1.6884534	1753.7000
1.6968956	1736.6000
1.7053801	1719.6000
1.7139070	1702.9000
1.7224766	1686.4000
1.7310889	1670.0000
1.7397444	1653.8000
1.7484431	1637.8000
1.7571853	1621.9000
1.7659712	1605.5000
1.7748011	1588.9000
1.7836751	1572.5000
1.7925935	1556.3000
1.8015565	1540.3000
1.8105642	1524.4000
1.8196171	1508.8000
1.8287151	1493.3000
1.8378587	1478.0000
1.8470480	1462.8000
1.8562833	1447.7000
1.8655647	1432.3000
1.8748925	1417.0000
1.8842670	1401.8000
1.8936883	1386.9000
1.9031567	1372.1000
1.9126725	1357.5000
1.9222359	1343.1000
1.9318471	1328.8000
1.9415063	1314.7000
1.9512138	1300.8000
1.9609699	1287.0000
1.9707747	1273.3000
1.9806286	1259.9000
1.9905318	1246.6000
2.0004844	1233.4000
2.0104868	1220.4000
2.0205393	1207.5000
2.0306420	1194.8000
2.0407952	1182.3000
2.0509992	1169.8000
2.0612542	1157.6000
2.0715604	1145.4000
2.0819182	1133.4000
2.0923278	1121.6000
2.1027895	1109.8000
2.1133034	1098.2000
2.1238699	1086.8000
2.1344893	1075.4000
2.1451617	1064.2000
2.1558875	1053.2000
2.1666670	1042.2000
2.1775003	1031.4000
2.1883878	1020.7000
2.1993297	1010.1000
2.2103264	999.60000
2.2213780	989.24000
2.2324849	979.00000
2.2436473	968.87000
2.2548656	958.85000
2.2661399	948.95000
2.2774706	939.16000
2.2888579	929.48000
2.3003022	919.90000
2.3118037	910.44000
2.3233628	901.08000
2.3349796	891.82000
2.3466545	882.67000
2.3583878	873.62000
2.3701797	864.68000
2.3820306	855.83000
2.3939407	847.08000
2.4059104	838.43000
2.4179400	829.87000
2.4300297	821.41000
2.4421798	813.04000
2.4543907	804.77000
2.4666627	796.59000
2.4789960	788.50000
2.4913910	780.49000
2.5038479	772.58000
2.5163672	764.76000
2.5289490	757.02000
2.5415938	749.36000
2.5543017	741.79000
2.5670732	734.31000
2.5788933	727.48000
2.5799086	2046.3000
2.5803069	2045.6000
2.5928082	2021.1000
2.6057722	1996.2000
2.6188011	1971.6000
2.6318951	1947.3000
2.6450545	1923.3000
2.6582798	1899.7000
2.6715712	1876.3000
2.6849291	1853.2000
2.6868259	1850.0000
2.6883739	2684.1000
2.6983537	2659.0000
2.7118455	2625.5000
2.7254047	2592.4000
2.7390317	2559.7000
2.7527269	2527.4000
2.7664905	2495.5000
2.7803230	2464.1000
2.7942246	2433.0000
2.8081957	2402.4000
2.8222367	2372.1000
2.8363479	2342.2000
2.8505296	2312.8000
2.8647823	2283.7000
2.8791062	2255.0000
2.8935017	2226.6000
2.9079692	2198.6000
2.9225091	2171.0000
2.9371216	2143.7000
2.9518072	2116.8000
2.9665662	2090.2000
2.9813991	2063.8000
2.9963061	2037.8000
3.0112876	2011.2000
3.0263440	1984.6000
3.0414758	1958.4000
3.0566831	1932.4000
3.0719666	1906.8000
3.0873264	1881.6000
3.1027630	1856.7000
3.1182768	1832.1000
3.1338682	1807.9000
3.1495376	1783.9000
3.1652853	1760.3000
3.1735006	1748.2000
3.1802992	2042.6000
3.1811117	2041.1000
3.1970172	2013.6000
3.2130023	1986.4000
3.2290673	1959.5000
3.2452127	1933.0000
3.2614387	1906.9000
3.2777459	1881.1000
3.2941347	1855.7000
3.3106053	1830.6000
3.3271584	1805.9000
3.3437941	1782.1000
3.3605131	1758.9000
3.3773157	1736.0000
3.3942023	1713.4000
3.4111733	1691.2000
3.4282291	1669.3000
3.4453703	1647.7000
3.4625971	1626.5000
3.4799101	1605.6000
3.4973097	1585.0000
3.5147962	1564.5000
3.5323702	1544.3000
3.5500321	1524.5000
3.5677822	1504.9000
3.5856211	1485.6000
3.6035492	1466.6000
3.6215670	1447.9000
3.6396748	1429.4000
3.6578732	1411.2000
3.6761626	1393.3000
3.6909034	1379.1000
3.6945434	1375.6000
3.7016966	1466.7000
3.7130161	1454.9000
3.7315812	1435.9000
3.7502391	1417.2000
3.7689903	1398.8000
3.7878352	1380.6000
3.8067744	1362.7000
3.8258083	1345.0000
3.8449373	1327.6000
3.8641620	1310.4000
3.8834828	1293.6000
3.9029002	1277.5000
3.9224147	1261.7000
3.9420268	1246.0000
3.9617369	1230.6000
3.9815456	1215.5000
3.9904219	1208.8000
4.0014533	1253.3000
4.0077780	1248.5000
4.0214606	1238.3000
4.0415679	1223.5000
4.0617757	1208.9000
4.0820846	1194.6000
4.1024950	1180.4000
4.1230075	1166.5000
4.1436226	1152.5000
4.1643407	1138.7000
4.1851624	1125.0000
4.2060882	1111.5000
4.2271186	1098.2000
4.2482542	1085.0000
4.2694955	1072.0000
4.2908430	1059.2000
4.3122972	1046.6000
4.3338587	1034.1000
4.3555280	1021.8000
4.3773056	1009.7000
4.3991921	997.67000
4.4211881	985.83000
4.4432940	974.14000
4.4655105	962.60000
4.4878381	951.21000
4.5102772	939.96000
4.5328286	928.85000
4.5554928	917.89000
4.5782702	907.06000
4.6011616	896.36000
4.6241674	885.80000
4.6472882	875.38000
4.6705247	865.08000
4.6938773	854.90000
4.7173467	844.85000
4.7409334	834.93000
4.7646381	825.13000
4.7884613	815.44000
4.8124036	805.83000
4.8364656	796.22000
4.8606479	786.72000
4.8849512	777.34000
4.9093759	768.07000
4.9339228	758.91000
4.9585924	749.87000
4.9833854	740.93000
5.0083023	732.10000
5.0333438	723.37000
5.0585105	714.75000
5.0838031	706.23000
5.1092221	697.82000
5.1347682	689.51000
5.1604421	681.28000
5.1862443	672.92000
5.2121755	664.66000
5.2382364	656.49000
5.2644276	648.42000
5.2907497	640.46000
5.3172034	632.59000
5.3437895	624.83000
5.3705084	617.16000
5.3973609	609.48000
5.4243477	601.86000
5.4514695	594.35000
5.4787268	586.93000
5.5061205	579.61000
5.5336511	572.38000
5.5613193	565.25000
5.5891259	558.22000
5.6170716	551.27000
5.6451569	544.42000
5.6733827	537.65000
5.7017496	530.97000
5.7302584	524.38000
5.7589096	517.88000
5.7877042	511.46000
5.8166427	505.12000
5.8457259	498.87000
5.8749546	492.70000
5.9043293	486.61000
5.9338510	480.60000
5.9635202	474.67000
5.9933378	468.82000
6.0233045	463.04000
6.0534210	457.34000
6.0836882	451.72000
6.1141066	446.17000
6.1446771	440.69000
6.1754005	435.28000
6.2062775	429.95000
6.2373089	424.68000
6.2684954	419.48000
6.2998379	414.36000
6.3313371	409.30000
6.3629938	404.28000
6.3948088	399.28000
6.4267828	394.35000
6.4589167	389.48000
6.4912113	384.68000
6.5236674	379.93000
6.5562857	375.26000
6.5890671	370.64000
6.6220125	366.08000
6.6551225	361.59000
6.6883981	357.15000
6.7218401	352.77000
6.7554493	348.45000
6.7892266	344.18000
6.8231727	339.97000
6.8572886	335.82000
6.8915750	331.72000
6.9260329	327.67000
6.9606631	323.68000
6.9954664	319.74000
7.0304437	315.85000
7.0655959	312.02000
7.1009239	308.23000
7.1364285	304.49000
7.1721107	300.80000
7.2079712	297.16000
7.2440111	293.57000
7.2802311	290.02000
7.3166323	286.52000
7.3532155	283.07000
7.3899815	279.66000
7.4269314	276.27000
7.4640661	272.92000
7.5013864	269.61000
7.5388934	266.35000
7.5765878	263.13000
7.6144708	259.95000
7.6525431	256.81000
7.6908058	253.72000
7.7292599	250.66000
7.7679062	247.64000
7.8067457	244.66000
7.8457794	241.72000
7.8850083	238.82000
7.9244334	235.95000
7.9640555	233.12000
8.0038758	230.33000
8.0438952	227.56000
8.0841147	224.83000
8.1245352	222.13000
8.1651579	219.47000
8.2059837	216.84000
8.2470136	214.25000
8.2882487	211.67000
8.3296899	209.13000
8.3713384	206.62000
8.4131951	204.14000
8.4552610	201.69000
8.4975373	199.28000
8.5400250	196.89000
9.0307940	171.57000
9.6539190	144.12000
10.320040	121.31000
11.032120	102.31000
11.793340	86.233000
12.607080	72.705000
13.150230	65.327000
13.351510	62.869000
13.405180	62.236000
13.476970	152.82000
13.485690	152.55000
13.686970	146.66000
14.406880	127.82000
15.400950	106.83000
15.632540	102.63000
15.695390	101.53000
15.789660	139.37000
16.025320	134.03000
16.059750	133.26000
16.305560	127.99000
16.371110	126.64000
16.463620	144.03000
16.469440	143.90000
16.715250	138.66000
17.599610	121.80000
18.813980	102.74000
20.112150	86.673000
21.499880	73.101000
22.983380	61.656000
24.569230	52.040000
26.264500	43.960000
28.076760	36.887000
30.014050	30.906000
32.085020	25.915000
34.298890	21.685000
36.665510	18.152000
39.195430	15.212000
41.899920	12.764000
44.791010	10.723000
47.881590	9.0202000
51.185420	7.5978000
54.717210	6.4084000
58.492700	5.4115000
62.528700	4.5676000
66.843180	3.8622000
71.455360	3.2668000
76.385780	2.7599000
81.656400	2.3310000
87.290690	1.9632000
88.715380	1.8838000
90.073270	1.8124000
90.435380	1.7941000
90.978530	7.1629000
92.336420	6.9037000
93.313740	6.7251000
99.752390	5.6917000
106.63530	4.8133000
113.99310	4.0680000
121.85870	3.4394000
130.26690	2.9087000
139.25530	2.4588000
148.86400	2.0806000
159.13560	1.7628000
170.11590	1.4958000
181.85390	1.2712000
194.40180	1.0823000
207.81560	0.92319000
222.15480	0.78932000
237.48350	0.67659000
253.86990	0.58162000
271.38690	0.50152000
290.11260	0.43389000
310.13040	0.37673000
331.52940	0.32837000
354.40490	0.28737000
378.85880	0.25257000
405.00010	0.22297000
432.94510	0.19773000
