# Supplementary material for: Solving self-absorption in fluorescence
Source: IUCrJ. 2019 May 10;6(Pt 4):586–602. doi: 10.1107/S2052252519005128 (PMC6608621; doi:10.1107/S2052252519005128)
Supplement: Supplementary file 1 [file m-06-00586-sup1.zip › SeAFFluX_package_v2/ffast_files/84.csv]

ENERGY	MU_RHO
0.0054217450	126860.00
0.0055026670	122300.00
0.0074085490	63243.000
0.0075219450	61432.000
0.0075521840	60965.000
0.0075975430	160760.00
0.0077109390	156920.00
0.010690000	91275.000
0.011427610	80886.000
0.012216120	71265.000
0.013059030	62391.000
0.013960100	54260.000
0.014923350	46870.000
0.015953060	40212.000
0.016442130	37436.000
0.016693790	36094.000
0.016760900	35746.000
0.016861570	44854.000
0.017053820	43380.000
0.017113230	42937.000
0.018230530	35615.000
0.019488440	29205.000
0.020833140	23924.000
0.022270630	19578.000
0.023807300	16005.000
0.025450010	13072.000
0.027206060	10668.000
0.029083270	8701.4000
0.030772000	7321.7000
0.031090020	7095.1000
0.031243000	6989.4000
0.031368600	6904.1000
0.031557000	12346.000
0.032028000	13327.000
0.033235230	17275.000
0.035528460	33293.000
0.037979930	61867.000
0.040600540	98350.000
0.043401980	133170.00
0.046396710	156430.00
0.049598090	162990.00
0.053020350	153940.00
0.056678760	134370.00
0.060589590	110290.00
0.064770280	86400.000
0.069239420	65438.000
0.074016950	48446.000
0.079124110	35388.000
0.084583680	25704.000
0.090419950	18685.000
0.096347860	13870.000
0.096658930	13665.000
0.097822570	12932.000
0.098215830	12696.000
0.098805710	15872.000
0.10028040	14878.000
0.10332840	13077.000
0.11045810	9890.5000
0.11807970	7617.3000
0.12318130	6524.0000
0.12506670	6183.5000
0.12556950	6097.6000
0.12622720	7854.9000
0.12632370	7834.1000
0.12820910	7445.2000
0.13493680	6286.5000
0.14424750	5116.0000
0.15420050	4227.8000
0.16484040	3549.2000
0.16597460	3489.1000
0.16748820	3411.9000
0.16851500	3361.5000
0.16919240	3329.1000
0.17020860	3556.8000
0.17073540	3539.9000
0.17183690	3665.6000
0.17274900	3639.6000
0.17446710	3594.9000
0.17516850	3578.1000
0.17621440	3748.4000
0.17622050	3748.3000
0.17885070	3725.0000
0.18837320	3771.4000
0.20137090	4137.2000
0.21526550	4831.3000
0.23011880	5829.0000
0.24599700	7070.1000
0.26297080	8458.8000
0.28111580	9876.8000
0.30051280	11202.000
0.32124820	12325.000
0.34341430	13166.000
0.36710990	13679.000
0.39244050	13853.000
0.41951890	13708.000
0.44846570	13284.000
0.46393200	12979.000
0.47103300	12826.000
0.47292660	12784.000
0.47576700	13384.000
0.47940980	13310.000
0.48286800	13238.000
0.49019600	13082.000
0.49769900	12917.000
0.49969980	12873.000
0.50000000	12866.000
0.50056912	13246.000
0.50250000	13206.000
0.50501250	13153.000
0.50753756	13100.000
0.51007525	13046.000
0.51262563	12991.000
0.51518875	12936.000
0.51776470	12880.000
0.52035352	12824.000
0.52295529	12768.000
0.52557007	12711.000
0.52819792	12653.000
0.53083891	12595.000
0.53349310	12536.000
0.53616057	12477.000
0.53884137	12417.000
0.54153558	12357.000
0.54424325	12296.000
0.54696447	12235.000
0.54969929	12173.000
0.55244779	12111.000
0.55521003	12049.000
0.55798608	11986.000
0.56077601	11922.000
0.56357989	11859.000
0.56639779	11794.000
0.56922978	11730.000
0.57207593	11665.000
0.57493630	11599.000
0.57781099	11534.000
0.58070004	11468.000
0.58360354	11401.000
0.58652156	11335.000
0.58945417	11268.000
0.59240144	11201.000
0.59536345	11134.000
0.59834026	11067.000
0.60133196	10999.000
0.60433862	10931.000
0.60736032	10863.000
0.61039712	10795.000
0.61344910	10727.000
0.61651635	10659.000
0.61959893	10591.000
0.62269693	10522.000
0.62581041	10454.000
0.62893946	10385.000
0.63208416	10316.000
0.63524458	10248.000
0.63842080	10179.000
0.64161291	10110.000
0.64482097	10042.000
0.64804508	9972.8000
0.65128530	9904.2000
0.65454173	9835.6000
0.65781444	9767.0000
0.66110351	9698.6000
0.66440903	9630.2000
0.66773107	9561.9000
0.67106973	9493.8000
0.67442508	9425.7000
0.67779720	9357.8000
0.68118619	9290.1000
0.68459212	9222.4000
0.68801508	9154.8000
0.69145515	9087.4000
0.69491243	9020.1000
0.69838699	8953.1000
0.70187893	8886.1000
0.70406938	8844.4000
0.70538832	9374.2000
0.70593058	9363.6000
0.70891526	9305.5000
0.71245984	9236.9000
0.71602214	9168.6000
0.71960225	9100.4000
0.72320026	9032.6000
0.72681626	8964.9000
0.73045034	8897.5000
0.73410260	8830.4000
0.73777311	8763.6000
0.74146197	8697.1000
0.74516928	8630.9000
0.74889513	8565.0000
0.75263961	8499.4000
0.75640280	8434.2000
0.76018482	8369.3000
0.76398574	8304.8000
0.76780567	8240.7000
0.77164470	8176.9000
0.77550292	8113.5000
0.77938044	8050.5000
0.78327734	7987.9000
0.78719373	7925.7000
0.79112969	7863.9000
0.79508534	7802.5000
0.79906077	7741.5000
0.80305607	7679.0000
0.80707135	7616.2000
0.81110671	7553.9000
0.81516224	7491.9000
0.81923806	7430.3000
0.82333425	7369.1000
0.82745092	7308.3000
0.83158817	7247.9000
0.83574611	7187.9000
0.83992484	7128.4000
0.84412447	7069.2000
0.84834509	7009.5000
0.84973202	6989.8000
0.85226800	7050.4000
0.85258682	7045.9000
0.85684975	6986.5000
0.86113400	6927.5000
0.86543967	6868.8000
0.86976687	6810.6000
0.87411570	6752.8000
0.87848628	6695.4000
0.88287871	6638.5000
0.88729310	6581.9000
0.89172957	6525.8000
0.89618822	6470.1000
0.90066916	6414.9000
0.90517250	6360.0000
0.90969837	6305.6000
0.91424686	6251.7000
0.91881809	6198.2000
0.92341218	6145.1000
0.92802924	6092.4000
0.93266939	6040.2000
0.93733274	5988.5000
0.94201940	5937.2000
0.94672950	5886.3000
0.95146315	5835.9000
0.95622046	5785.9000
0.96100156	5736.3000
0.96580657	5687.2000
0.97063560	5638.5000
0.97548878	5590.3000
0.98036623	5542.5000
0.98526806	5495.2000
0.99019440	5448.3000
0.99395634	5412.9000
0.99514537	5401.8000
0.99664365	5504.9000
1.0001211	5471.8000
1.0051217	5411.5000
1.0101473	5352.0000
1.0151980	5293.2000
1.0202740	5235.1000
1.0253754	5177.7000
1.0305023	5121.0000
1.0356548	5065.0000
1.0408331	5009.7000
1.0460372	4955.0000
1.0512674	4901.0000
1.0565238	4847.7000
1.0618064	4795.0000
1.0671154	4742.9000
1.0724510	4691.5000
1.0778132	4640.7000
1.0832023	4590.5000
1.0886183	4540.9000
1.0940614	4491.9000
1.0995317	4443.6000
1.1050294	4395.8000
1.1105545	4348.7000
1.1161073	4302.1000
1.1216878	4256.0000
1.1272963	4210.6000
1.1329328	4165.6000
1.1385974	4121.3000
1.1442904	4077.4000
1.1500119	4034.1000
1.1557619	3991.3000
1.1615407	3949.0000
1.1673484	3907.2000
1.1731852	3865.9000
1.1790511	3825.1000
1.1849464	3784.8000
1.1908711	3745.0000
1.1968254	3705.3000
1.2028096	3666.0000
1.2088236	3627.2000
1.2148677	3588.8000
1.2209421	3551.0000
1.2270468	3513.5000
1.2331820	3476.5000
1.2393479	3440.0000
1.2455447	3403.8000
1.2517724	3368.1000
1.2580312	3332.8000
1.2643214	3298.0000
1.2706430	3263.5000
1.2769962	3229.4000
1.2833812	3195.8000
1.2897981	3162.5000
1.2962471	3129.6000
1.3027283	3097.2000
1.3092420	3065.0000
1.3157882	3033.3000
1.3223671	3001.9000
1.3289790	2970.9000
1.3356239	2940.3000
1.3423020	2910.0000
1.3490135	2880.1000
1.3557586	2850.5000
1.3625374	2821.3000
1.3693500	2792.3000
1.3761968	2763.8000
1.3830778	2735.5000
1.3899932	2707.6000
1.3969431	2680.0000
1.4039278	2652.8000
1.4109475	2625.8000
1.4180022	2599.1000
1.4250922	2572.8000
1.4322177	2546.8000
1.4393788	2521.0000
1.4465757	2495.4000
1.4538086	2470.0000
1.4610776	2445.0000
1.4683830	2420.2000
1.4757249	2395.8000
1.4831035	2371.6000
1.4905190	2347.6000
1.4979716	2324.0000
1.5054615	2300.6000
1.5129888	2277.5000
1.5205537	2254.6000
1.5281565	2232.0000
1.5357973	2209.7000
1.5434763	2187.6000
1.5511937	2165.7000
1.5589496	2144.1000
1.5667444	2122.8000
1.5745781	2101.6000
1.5824510	2080.7000
1.5903633	2060.1000
1.5983151	2039.7000
1.6063066	2019.5000
1.6143382	1999.5000
1.6224099	1979.8000
1.6305219	1960.2000
1.6386745	1940.9000
1.6468679	1921.8000
1.6551022	1902.9000
1.6633777	1884.2000
1.6716946	1865.8000
1.6800531	1847.5000
1.6884534	1829.4000
1.6968956	1811.4000
1.7053801	1793.7000
1.7139070	1776.1000
1.7224766	1758.7000
1.7310889	1741.6000
1.7397444	1724.6000
1.7484431	1707.8000
1.7571853	1691.1000
1.7659712	1674.7000
1.7748011	1658.4000
1.7836751	1642.4000
1.7925935	1626.4000
1.8015565	1610.7000
1.8105642	1595.1000
1.8196171	1579.8000
1.8287151	1564.5000
1.8378587	1549.5000
1.8470480	1534.6000
1.8562833	1519.8000
1.8655647	1505.2000
1.8748925	1490.7000
1.8842670	1476.4000
1.8936883	1462.3000
1.9031567	1447.3000
1.9126725	1432.5000
1.9222359	1417.9000
1.9318471	1403.4000
1.9415063	1389.1000
1.9512138	1375.0000
1.9609699	1361.0000
1.9707747	1347.2000
1.9806286	1333.5000
1.9905318	1320.0000
2.0004844	1306.6000
2.0104868	1292.8000
2.0205393	1279.1000
2.0306420	1265.6000
2.0407952	1252.3000
2.0509992	1239.0000
2.0612542	1226.0000
2.0715604	1213.1000
2.0819182	1200.3000
2.0923278	1187.7000
2.1027895	1175.2000
2.1133034	1162.9000
2.1238699	1150.7000
2.1344893	1138.6000
2.1451617	1126.7000
2.1558875	1114.9000
2.1666670	1103.3000
2.1775003	1091.7000
2.1883878	1080.4000
2.1993297	1069.1000
2.2103264	1058.0000
2.2213780	1047.0000
2.2324849	1036.1000
2.2436473	1025.3000
2.2548656	1014.7000
2.2661399	1004.2000
2.2774706	993.76000
2.2888579	983.47000
2.3003022	973.31000
2.3118037	963.25000
2.3233628	953.31000
2.3349796	943.48000
2.3466545	933.76000
2.3583878	924.15000
2.3701797	914.64000
2.3820306	905.23000
2.3939407	895.92000
2.4059104	886.72000
2.4179400	877.62000
2.4300297	868.62000
2.4421798	859.72000
2.4543907	850.92000
2.4666627	842.22000
2.4789960	833.62000
2.4913910	825.11000
2.5038479	816.69000
2.5163672	808.37000
2.5289490	800.14000
2.5415938	792.00000
2.5543017	783.95000
2.5670732	775.99000
2.5799086	768.12000
2.5928082	760.33000
2.6057722	752.64000
2.6188011	745.02000
2.6318951	737.49000
2.6450545	730.04000
2.6582798	722.68000
2.6715712	715.39000
2.6822596	709.61000
2.6837406	1964.8000
2.6849291	1962.6000
2.6983537	1938.2000
2.7118455	1914.0000
2.7254047	1890.2000
2.7390317	1866.7000
2.7527269	1843.5000
2.7664905	1820.6000
2.7803230	1798.0000
2.7942246	1775.7000
2.7971803	1771.0000
2.7988199	2569.5000
2.8081957	2547.1000
2.8222367	2514.2000
2.8363479	2481.5000
2.8505296	2449.3000
2.8647823	2417.6000
2.8791062	2386.2000
2.8935017	2355.3000
2.9079692	2324.8000
2.9225091	2294.7000
2.9371216	2265.0000
2.9518072	2235.6000
2.9665662	2206.7000
2.9813991	2178.2000
2.9963061	2150.0000
3.0112876	2121.6000
3.0263440	2093.3000
3.0414758	2065.4000
3.0566831	2037.9000
3.0719666	2010.8000
3.0873264	1984.2000
3.1027630	1957.9000
3.1182768	1932.0000
3.1338682	1906.4000
3.1495376	1881.2000
3.1652853	1856.4000
3.1811117	1831.9000
3.1970172	1807.7000
3.2130023	1783.9000
3.2290673	1760.3000
3.2452127	1737.1000
3.2614387	1714.2000
3.2777459	1691.7000
3.2941347	1669.4000
3.2982348	1663.9000
3.3055650	1948.0000
3.3106053	1939.9000
3.3271584	1913.7000
3.3437941	1887.8000
3.3605131	1862.2000
3.3773157	1837.1000
3.3942023	1812.2000
3.4111733	1787.7000
3.4282291	1763.6000
3.4453703	1739.7000
3.4625971	1716.2000
3.4799101	1693.9000
3.4973097	1672.0000
3.5147962	1650.2000
3.5323702	1628.8000
3.5500321	1607.7000
3.5677822	1587.0000
3.5856211	1566.6000
3.6035492	1546.5000
3.6215670	1526.7000
3.6396748	1507.2000
3.6578732	1487.7000
3.6761626	1468.5000
3.6945434	1449.7000
3.7130161	1431.1000
3.7315812	1412.8000
3.7502391	1394.7000
3.7689903	1376.9000
3.7878352	1359.4000
3.8067744	1342.1000
3.8258083	1325.1000
3.8449373	1308.3000
3.8485501	1305.2000
3.8596499	1388.8000
3.8641620	1384.5000
3.8834828	1366.4000
3.9029002	1348.6000
3.9224147	1331.1000
3.9420268	1313.8000
3.9617369	1296.8000
3.9815456	1280.0000
4.0014533	1263.4000
4.0214606	1247.1000
4.0415679	1231.0000
4.0617757	1215.5000
4.0820846	1200.4000
4.1024950	1185.6000
4.1230075	1170.9000
4.1406035	1158.6000
4.1436226	1156.5000
4.1581970	1197.1000
4.1643407	1192.8000
4.1851624	1178.5000
4.2060882	1164.4000
4.2271186	1150.4000
4.2482542	1136.7000
4.2694955	1123.2000
4.2908430	1109.9000
4.3122972	1096.5000
4.3338587	1083.2000
4.3555280	1070.1000
4.3773056	1057.2000
4.3991921	1044.5000
4.4211881	1032.0000
4.4432940	1019.6000
4.4655105	1007.4000
4.4878381	995.30000
4.5102772	983.40000
4.5328286	971.65000
4.5554928	960.06000
4.5782702	948.63000
4.6011616	937.34000
4.6241674	926.19000
4.6472882	915.19000
4.6705247	904.33000
4.6938773	893.61000
4.7173467	883.02000
4.7409334	872.57000
4.7646381	862.25000
4.7884613	852.06000
4.8124036	842.00000
4.8364656	832.07000
4.8606479	822.26000
4.8849512	812.57000
4.9093759	803.00000
4.9339228	793.55000
4.9585924	784.21000
4.9833854	774.99000
5.0083023	765.89000
5.0333438	756.75000
5.0585105	747.71000
5.0838031	738.78000
5.1092221	729.95000
5.1347682	721.24000
5.1604421	712.62000
5.1862443	704.12000
5.2121755	695.71000
5.2382364	687.41000
5.2644276	679.21000
5.2907497	671.10000
5.3172034	663.10000
5.3437895	655.19000
5.3705084	647.34000
5.3973609	639.40000
5.4243477	631.54000
5.4514695	623.78000
5.4787268	616.11000
5.5061205	608.55000
5.5336511	601.08000
5.5613193	593.70000
5.5891259	586.42000
5.6170716	579.14000
5.6451569	571.92000
5.6733827	564.79000
5.7017496	557.76000
5.7302584	550.81000
5.7589096	543.96000
5.7877042	537.20000
5.8166427	530.52000
5.8457259	523.94000
5.8749546	517.43000
5.9043293	511.02000
5.9338510	504.68000
5.9635202	498.43000
5.9933378	492.26000
6.0233045	486.17000
6.0534210	480.16000
6.0836882	474.23000
6.1141066	468.38000
6.1446771	462.60000
6.1754005	456.90000
6.2062775	451.27000
6.2373089	445.72000
6.2684954	440.24000
6.2998379	434.83000
6.3313371	429.50000
6.3629938	424.23000
6.3948088	419.03000
6.4267828	413.90000
6.4589167	408.84000
6.4912113	403.84000
6.5236674	398.91000
6.5562857	394.04000
6.5890671	389.24000
6.6220125	384.47000
6.6551225	379.73000
6.6883981	375.05000
6.7218401	370.43000
6.7554493	365.87000
6.7892266	361.38000
6.8231727	356.94000
6.8572886	352.56000
6.8915750	348.24000
6.9260329	343.98000
6.9606631	339.77000
6.9954664	335.61000
7.0304437	331.51000
7.0655959	327.47000
7.1009239	323.48000
7.1364285	319.54000
7.1721107	315.65000
7.2079712	311.81000
7.2440111	308.02000
7.2802311	304.28000
7.3166323	300.60000
7.3532155	296.95000
7.3899815	293.36000
7.4269314	289.81000
7.4640661	286.31000
7.5013864	282.86000
7.5388934	279.45000
7.5765878	276.09000
7.6144708	272.76000
7.6525431	269.49000
7.6908058	266.25000
7.7292599	263.04000
7.7679062	259.87000
7.8067457	256.73000
7.8457794	253.63000
7.8850083	250.58000
7.9244334	247.56000
7.9640555	244.58000
8.0038758	241.64000
8.0438952	238.74000
8.0841147	235.88000
8.1245352	233.05000
8.1651579	230.26000
8.2059837	227.51000
8.2470136	224.78000
8.2882487	222.10000
8.3296899	219.44000
8.3713384	216.82000
8.4131951	214.22000
8.4552610	211.66000
8.4975373	209.14000
8.5400250	206.64000
9.0307940	180.16000
9.6539190	151.30000
10.320040	127.28000
11.032120	107.30000
11.793340	90.568000
12.607080	76.367000
13.476970	64.489000
13.537520	63.763000
13.744730	61.370000
13.799990	60.755000
13.882870	147.92000
14.090080	142.26000
14.406880	134.16000
15.400950	112.18000
15.919410	102.64000
16.163080	98.535000
16.228060	97.479000
16.325520	133.84000
16.463620	130.91000
16.569190	128.72000
16.600510	128.09000
16.854600	123.06000
16.922360	121.77000
17.024000	138.34000
17.278090	133.31000
17.599610	127.30000
18.813980	107.50000
20.112150	90.699000
21.499880	76.535000
22.983380	64.570000
24.569230	54.508000
26.264500	46.050000
28.076760	38.680000
30.014050	32.404000
32.085020	27.182000
34.298890	22.782000
36.665510	19.065000
39.195430	15.973000
41.899920	13.399000
44.791010	11.254000
47.881590	9.4638000
51.185420	7.9688000
54.717210	6.7192000
58.492700	5.6734000
62.528700	4.7905000
66.843180	4.0489000
71.455360	3.4272000
76.385780	2.8982000
81.656400	2.4474000
87.290690	2.0607000
91.242900	1.8409000
92.639480	1.7715000
93.011900	1.7537000
93.313740	6.9880000
93.570530	6.9403000
94.967100	6.6890000
99.752390	5.9165000
106.63530	5.0065000
113.99310	4.2326000
121.85870	3.5794000
130.26690	3.0290000
139.25530	2.5618000
148.86400	2.1683000
159.13560	1.8374000
170.11590	1.5593000
181.85390	1.3253000
194.40180	1.1286000
207.81560	0.96286000
222.15480	0.82336000
237.48350	0.70585000
253.86990	0.60679000
271.38690	0.52321000
290.11260	0.45263000
310.13040	0.39295000
331.52940	0.34244000
354.40490	0.29961000
378.85880	0.26324000
405.00010	0.23231000
432.94510	0.20593000
