# Supplementary material for: Solving self-absorption in fluorescence
Source: IUCrJ. 2019 May 10;6(Pt 4):586–602. doi: 10.1107/S2052252519005128 (PMC6608621; doi:10.1107/S2052252519005128)
Supplement: Supplementary file 1 [file m-06-00586-sup1.zip › SeAFFluX_package_v2/ffast_files/85.csv]

ENERGY	MU_RHO
0.0062757260	181600.00
0.0063693940	176050.00
0.0088504190	92600.000
0.0089858840	90020.000
0.0090220090	89349.000
0.0090761950	180270.00
0.0092116600	176140.00
0.010690000	138860.00
0.011427610	123960.00
0.012216120	109980.00
0.013059030	96900.000
0.013960100	84748.000
0.014923350	73553.000
0.015953060	63344.000
0.017053820	54135.000
0.018230530	45921.000
0.018952200	41591.000
0.019242290	39984.000
0.019319640	39568.000
0.019435680	46307.000
0.019488440	45929.000
0.019725760	44278.000
0.020833140	37503.000
0.022270630	30568.000
0.023807300	24895.000
0.025450010	20251.000
0.027206060	16456.000
0.029083270	13359.000
0.031090020	10839.000
0.033235230	8792.2000
0.035528460	7134.0000
0.036908570	6333.5000
0.037473500	6040.9000
0.037624150	5966.0000
0.037850120	8879.9000
0.037979930	8979.1000
0.038415050	9378.2000
0.040600540	13473.000
0.040762320	13960.000
0.041386230	16157.000
0.041552610	16835.000
0.041802170	19804.000
0.042426080	23207.000
0.043401980	29438.000
0.046396710	54527.000
0.049598090	84849.000
0.053020350	110030.00
0.056678760	121800.00
0.060589590	118240.00
0.064770280	103300.00
0.069239420	83163.000
0.074016950	63030.000
0.079124110	45819.000
0.084583680	32464.000
0.090419950	22725.000
0.096658930	15892.000
0.10332840	11201.000
0.10625750	9714.3000
0.10788390	9001.5000
0.10831760	8823.6000
0.10896810	11444.000
0.11045810	10758.000
0.11059450	10698.000
0.11807970	8017.8000
0.12622720	6104.6000
0.13493680	4776.3000
0.13572940	4680.6000
0.13780690	4445.3000
0.13836090	4386.2000
0.13919190	5886.5000
0.14126940	5596.8000
0.14424750	5221.3000
0.15420050	4233.8000
0.16484040	3499.5000
0.17621440	2950.5000
0.18190460	2739.1000
0.18468880	2647.4000
0.18543130	2624.2000
0.18654500	2748.8000
0.18676570	2742.2000
0.18837320	2695.1000
0.18932920	2668.1000
0.18962430	2659.9000
0.19038660	2639.0000
0.19153010	2809.5000
0.19313410	2786.6000
0.19438870	2770.9000
0.19609020	2752.8000
0.19687850	2745.7000
0.19806100	2878.2000
0.20101710	2887.8000
0.20137090	2890.0000
0.21526550	3168.0000
0.23011880	3860.0000
0.24599700	4956.8000
0.26297080	6397.8000
0.28111580	8050.8000
0.30051280	9739.5000
0.32124820	11285.000
0.34341430	12540.000
0.36710990	13415.000
0.39244050	13874.000
0.41951890	13933.000
0.44846570	13643.000
0.46587690	13346.000
0.47300770	13205.000
0.47490920	13166.000
0.47776150	13906.000
0.47940980	13874.000
0.48489230	13766.000
0.50000000	13447.000
0.50250000	13392.000
0.50501250	13336.000
0.50753756	13279.000
0.51007525	13222.000
0.51262563	13163.000
0.51518875	13104.000
0.51776470	13044.000
0.52035352	12984.000
0.52295529	12923.000
0.52557007	12861.000
0.52819792	12799.000
0.53083891	12736.000
0.53281612	12688.000
0.53349310	13108.000
0.53358393	13105.000
0.53616057	13046.000
0.53884137	12985.000
0.54153558	12922.000
0.54424325	12859.000
0.54696447	12796.000
0.54969929	12732.000
0.55244779	12667.000
0.55521003	12602.000
0.55798608	12537.000
0.56077601	12471.000
0.56357989	12405.000
0.56639779	12338.000
0.56922978	12271.000
0.57207593	12204.000
0.57493630	12136.000
0.57781099	12069.000
0.58070004	12000.000
0.58360354	11932.000
0.58652156	11864.000
0.58945417	11795.000
0.59240144	11726.000
0.59536345	11656.000
0.59834026	11587.000
0.60133196	11517.000
0.60433862	11447.000
0.60736032	11376.000
0.61039712	11306.000
0.61344910	11235.000
0.61651635	11164.000
0.61959893	11093.000
0.62269693	11022.000
0.62581041	10951.000
0.62893946	10880.000
0.63208416	10809.000
0.63524458	10737.000
0.63842080	10666.000
0.64161291	10595.000
0.64482097	10523.000
0.64804508	10452.000
0.65128530	10380.000
0.65454173	10309.000
0.65781444	10238.000
0.66110351	10166.000
0.66440903	10095.000
0.66773107	10024.000
0.67106973	9952.3000
0.67442508	9881.3000
0.67779720	9810.3000
0.68118619	9739.5000
0.68459212	9668.9000
0.68801508	9598.4000
0.69145515	9528.1000
0.69491243	9458.0000
0.69838699	9388.0000
0.70187893	9318.3000
0.70538832	9248.8000
0.70891526	9179.5000
0.71245984	9110.5000
0.71602214	9041.6000
0.71960225	8973.1000
0.72320026	8904.8000
0.72681626	8836.8000
0.73045034	8769.0000
0.73410260	8701.5000
0.73777311	8634.4000
0.73891221	8613.6000
0.74108781	9112.5000
0.74146197	9105.6000
0.74516928	9036.8000
0.74889513	8968.4000
0.75263961	8900.3000
0.75640280	8832.6000
0.76018482	8765.2000
0.76398574	8698.2000
0.76780567	8631.5000
0.77164470	8565.1000
0.77550292	8498.9000
0.77938044	8433.1000
0.78327734	8367.7000
0.78719373	8302.6000
0.79112969	8237.9000
0.79508534	8173.5000
0.79906077	8109.6000
0.80305607	8045.9000
0.80707135	7980.6000
0.81110671	7915.3000
0.81516224	7850.4000
0.81923806	7785.9000
0.82333425	7721.7000
0.82745092	7657.9000
0.83158817	7594.4000
0.83574611	7531.3000
0.83992484	7468.6000
0.84412447	7406.3000
0.84834509	7344.3000
0.85258682	7282.8000
0.85684975	7221.7000
0.86113400	7161.0000
0.86543967	7100.7000
0.86976687	7040.8000
0.87411570	6981.4000
0.87848628	6922.4000
0.88287871	6863.8000
0.88458238	6841.3000
0.88729310	6898.8000
0.88741758	6897.2000
0.89172957	6841.1000
0.89618822	6783.8000
0.90066916	6726.9000
0.90517250	6669.4000
0.90969837	6612.1000
0.91424686	6555.3000
0.91881809	6498.9000
0.92341218	6443.0000
0.92802924	6387.5000
0.93266939	6332.4000
0.93733274	6277.8000
0.94201940	6223.6000
0.94672950	6169.8000
0.95146315	6116.6000
0.95622046	6063.7000
0.96100156	6011.3000
0.96580657	5959.4000
0.97063560	5908.0000
0.97548878	5856.9000
0.98036623	5806.4000
0.98526806	5756.3000
0.99019440	5706.7000
0.99514537	5657.5000
1.0001211	5608.5000
1.0051217	5546.0000
1.0101473	5484.3000
1.0151980	5423.3000
1.0202740	5363.1000
1.0253754	5303.6000
1.0305023	5244.9000
1.0356548	5186.8000
1.0406559	5131.5000
1.0408331	5129.5000
1.0433442	5207.2000
1.0460372	5177.8000
1.0512674	5121.4000
1.0565238	5065.7000
1.0618064	5010.7000
1.0671154	4956.4000
1.0724510	4902.7000
1.0778132	4849.6000
1.0832023	4797.2000
1.0886183	4745.5000
1.0940614	4694.3000
1.0995317	4643.8000
1.1050294	4593.8000
1.1105545	4544.5000
1.1161073	4495.7000
1.1216878	4447.6000
1.1272963	4400.0000
1.1329328	4353.0000
1.1385974	4306.5000
1.1442904	4260.6000
1.1500119	4215.2000
1.1557619	4170.4000
1.1615407	4126.1000
1.1673484	4082.4000
1.1731852	4039.2000
1.1790511	3996.4000
1.1849464	3954.2000
1.1908711	3912.5000
1.1968254	3871.3000
1.2028096	3830.6000
1.2088236	3790.3000
1.2148677	3750.6000
1.2209421	3711.3000
1.2270468	3672.4000
1.2331820	3634.1000
1.2393479	3596.1000
1.2455447	3558.7000
1.2517724	3521.6000
1.2580312	3484.6000
1.2643214	3448.0000
1.2706430	3411.9000
1.2769962	3376.2000
1.2833812	3340.9000
1.2897981	3306.1000
1.2962471	3271.6000
1.3027283	3237.5000
1.3092420	3203.9000
1.3157882	3170.6000
1.3223671	3137.7000
1.3289790	3105.2000
1.3356239	3073.1000
1.3423020	3041.3000
1.3490135	3009.9000
1.3557586	2978.9000
1.3625374	2948.2000
1.3693500	2917.8000
1.3761968	2887.7000
1.3830778	2858.0000
1.3899932	2828.7000
1.3969431	2799.6000
1.4039278	2771.0000
1.4109475	2742.6000
1.4180022	2714.6000
1.4250922	2686.9000
1.4322177	2659.5000
1.4393788	2632.4000
1.4465757	2605.6000
1.4538086	2579.2000
1.4610776	2553.0000
1.4683830	2527.1000
1.4757249	2501.6000
1.4831035	2476.3000
1.4905190	2451.3000
1.4979716	2426.6000
1.5054615	2402.0000
1.5129888	2377.7000
1.5205537	2353.6000
1.5281565	2329.8000
1.5357973	2306.3000
1.5434763	2283.1000
1.5511937	2260.1000
1.5589496	2237.4000
1.5667444	2214.9000
1.5745781	2192.7000
1.5824510	2170.7000
1.5903633	2149.0000
1.5983151	2127.5000
1.6063066	2106.3000
1.6143382	2085.3000
1.6224099	2064.5000
1.6305219	2044.0000
1.6386745	2023.7000
1.6468679	2003.6000
1.6551022	1983.7000
1.6633777	1964.1000
1.6716946	1944.7000
1.6800531	1925.5000
1.6884534	1906.5000
1.6968956	1887.7000
1.7053801	1869.1000
1.7139070	1850.7000
1.7224766	1832.5000
1.7310889	1814.6000
1.7397444	1796.8000
1.7484431	1779.2000
1.7571853	1761.8000
1.7659712	1744.6000
1.7748011	1727.6000
1.7836751	1710.8000
1.7925935	1694.2000
1.8015565	1677.7000
1.8105642	1661.4000
1.8196171	1645.3000
1.8287151	1629.4000
1.8378587	1613.6000
1.8470480	1598.1000
1.8562833	1582.7000
1.8655647	1567.4000
1.8748925	1552.3000
1.8842670	1537.4000
1.8936883	1522.7000
1.9031567	1507.9000
1.9126725	1492.5000
1.9222359	1477.3000
1.9318471	1462.3000
1.9415063	1447.4000
1.9512138	1432.7000
1.9609699	1418.1000
1.9707747	1403.8000
1.9806286	1389.5000
1.9905318	1375.5000
2.0004844	1361.6000
2.0104868	1347.8000
2.0205393	1334.2000
2.0306420	1320.8000
2.0407952	1307.5000
2.0509992	1294.3000
2.0612542	1281.3000
2.0715604	1268.4000
2.0819182	1255.7000
2.0923278	1243.0000
2.1027895	1230.5000
2.1133034	1218.1000
2.1238699	1205.9000
2.1344893	1193.7000
2.1451617	1181.2000
2.1558875	1168.8000
2.1666670	1156.6000
2.1775003	1144.5000
2.1883878	1132.5000
2.1993297	1120.7000
2.2103264	1109.0000
2.2213780	1097.4000
2.2324849	1085.9000
2.2436473	1074.6000
2.2548656	1063.5000
2.2661399	1052.4000
2.2774706	1041.5000
2.2888579	1030.7000
2.3003022	1020.0000
2.3118037	1009.4000
2.3233628	998.98000
2.3349796	988.65000
2.3466545	978.44000
2.3583878	968.34000
2.3701797	958.35000
2.3820306	948.48000
2.3939407	938.72000
2.4059104	929.06000
2.4179400	919.52000
2.4300297	910.07000
2.4421798	900.74000
2.4543907	891.51000
2.4666627	882.38000
2.4789960	873.35000
2.4913910	864.43000
2.5038479	855.60000
2.5163672	846.87000
2.5289490	838.24000
2.5415938	829.70000
2.5543017	821.26000
2.5670732	812.91000
2.5799086	804.65000
2.5928082	796.48000
2.6057722	788.40000
2.6188011	780.40000
2.6318951	772.49000
2.6450545	764.67000
2.6582798	756.93000
2.6715712	749.28000
2.6849291	741.71000
2.6983537	734.22000
2.7118455	726.82000
2.7254047	719.49000
2.7390317	712.25000
2.7527269	705.09000
2.7664905	698.00000
2.7803230	690.99000
2.7859225	688.19000
2.7874775	1880.7000
2.7942246	1869.0000
2.8081957	1845.1000
2.8222367	1821.4000
2.8363479	1798.2000
2.8505296	1775.2000
2.8647823	1752.5000
2.8791062	1730.1000
2.8935017	1708.0000
2.9079692	1686.3000
2.9095697	2467.0000
2.9225091	2435.9000
2.9371216	2401.4000
2.9518072	2367.5000
2.9665662	2334.1000
2.9813991	2301.0000
2.9963061	2268.5000
3.0112876	2235.7000
3.0263440	2203.2000
3.0414758	2171.1000
3.0566831	2140.0000
3.0719666	2110.2000
3.0873264	2080.9000
3.1027630	2052.2000
3.1182768	2024.0000
3.1338682	1996.3000
3.1495376	1969.1000
3.1652853	1942.4000
3.1811117	1916.2000
3.1970172	1890.3000
3.2130023	1865.0000
3.2290673	1840.0000
3.2452127	1815.5000
3.2614387	1791.4000
3.2777459	1767.6000
3.2941347	1744.2000
3.3106053	1721.2000
3.3271584	1698.6000
3.3437941	1676.3000
3.3605131	1654.4000
3.3773157	1632.8000
3.3942023	1611.5000
3.4111733	1590.5000
3.4220602	1577.3000
3.4282291	1851.0000
3.4299400	1848.5000
3.4453703	1826.4000
3.4625971	1802.1000
3.4799101	1778.2000
3.4973097	1754.6000
3.5147962	1731.4000
3.5323702	1708.5000
3.5500321	1685.9000
3.5677822	1663.5000
3.5856211	1641.5000
3.6035492	1620.2000
3.6215670	1599.7000
3.6396748	1579.2000
3.6578732	1558.9000
3.6761626	1539.0000
3.6945434	1519.4000
3.7130161	1500.1000
3.7315812	1481.0000
3.7502391	1462.2000
3.7689903	1443.7000
3.7878352	1425.4000
3.8067744	1407.1000
3.8258083	1389.2000
3.8449373	1371.4000
3.8641620	1353.9000
3.8834828	1336.7000
3.9029002	1319.7000
3.9224147	1303.0000
3.9420268	1286.5000
3.9617369	1270.2000
3.9815456	1254.2000
4.0014533	1238.3000
4.0023486	1237.6000
4.0136512	1316.9000
4.0214606	1310.2000
4.0415679	1293.2000
4.0617757	1276.4000
4.0820846	1259.9000
4.1024950	1243.6000
4.1230075	1227.5000
4.1436226	1211.7000
4.1643407	1196.0000
4.1851624	1180.6000
4.2060882	1165.4000
4.2271186	1150.9000
4.2482542	1136.6000
4.2694955	1122.6000
4.2908430	1108.7000
4.3080637	1097.8000
4.3122972	1095.1000
4.3259361	1134.5000
4.3338587	1129.5000
4.3555280	1115.9000
4.3773056	1102.6000
4.3991921	1089.4000
4.4211881	1076.4000
4.4432940	1063.6000
4.4655105	1050.8000
4.4878381	1038.1000
4.5102772	1025.6000
4.5328286	1013.2000
4.5554928	1001.0000
4.5782702	988.88000
4.6011616	976.97000
4.6241674	965.21000
4.6472882	953.62000
4.6705247	942.17000
4.6938773	930.87000
4.7173467	919.72000
4.7409334	908.71000
4.7646381	897.85000
4.7884613	887.13000
4.8124036	876.54000
4.8364656	866.09000
4.8606479	855.78000
4.8849512	845.59000
4.9093759	835.54000
4.9339228	825.61000
4.9585924	815.81000
4.9833854	806.13000
5.0083023	796.57000
5.0333438	787.13000
5.0585105	777.81000
5.0838031	768.61000
5.1092221	759.52000
5.1347682	750.55000
5.1604421	741.68000
5.1862443	732.93000
5.2121755	724.27000
5.2382364	715.58000
5.2644276	707.00000
5.2907497	698.52000
5.3172034	690.15000
5.3437895	681.87000
5.3705084	673.70000
5.3973609	665.63000
5.4243477	657.65000
5.4514695	649.78000
5.4787268	642.00000
5.5061205	634.31000
5.5336511	626.72000
5.5613193	619.22000
5.5891259	611.70000
5.6170716	604.19000
5.6451569	596.76000
5.6733827	589.43000
5.7017496	582.18000
5.7302584	575.03000
5.7589096	567.98000
5.7877042	561.01000
5.8166427	554.13000
5.8457259	547.23000
5.8749546	540.43000
5.9043293	533.71000
5.9338510	527.08000
5.9635202	520.54000
5.9933378	514.08000
6.0233045	507.71000
6.0534210	501.42000
6.0836882	495.21000
6.1141066	489.08000
6.1446771	483.03000
6.1754005	477.06000
6.2062775	471.17000
6.2373089	465.36000
6.2684954	459.62000
6.2998379	453.95000
6.3313371	448.36000
6.3629938	442.85000
6.3948088	437.40000
6.4267828	432.03000
6.4589167	426.72000
6.4912113	421.49000
6.5236674	416.32000
6.5562857	411.22000
6.5890671	406.19000
6.6220125	401.23000
6.6551225	396.33000
6.6883981	391.49000
6.7218401	386.72000
6.7554493	382.01000
6.7892266	377.36000
6.8231727	372.77000
6.8572886	368.23000
6.8915750	363.71000
6.9260329	359.24000
6.9606631	354.83000
6.9954664	350.48000
7.0304437	346.18000
7.0655959	341.95000
7.1009239	337.76000
7.1364285	333.64000
7.1721107	329.56000
7.2079712	325.54000
7.2440111	321.57000
7.2802311	317.66000
7.3166323	313.79000
7.3532155	309.98000
7.3899815	306.22000
7.4269314	302.50000
7.4640661	298.83000
7.5013864	295.21000
7.5388934	291.64000
7.5765878	288.12000
7.6144708	284.64000
7.6525431	281.21000
7.6908058	277.82000
7.7292599	274.47000
7.7679062	271.17000
7.8067457	267.91000
7.8457794	264.69000
7.8850083	261.52000
7.9244334	258.39000
7.9640555	255.29000
8.0038758	252.24000
8.0438952	249.21000
8.0841147	246.22000
8.1245352	243.26000
8.1651579	240.34000
8.2059837	237.45000
8.2470136	234.61000
8.2882487	231.80000
8.3296899	229.02000
8.3713384	226.29000
8.4131951	223.58000
8.4552610	220.91000
8.4975373	218.28000
8.5400250	215.68000
9.0307940	188.01000
9.6539190	157.84000
10.320040	132.75000
11.032120	111.84000
11.793340	94.413000
12.607080	79.717000
13.476970	67.280000
13.929230	61.920000
14.142430	59.601000
14.199290	59.003000
14.284570	142.79000
14.406880	139.65000
14.497770	137.37000
15.400950	117.07000
16.463620	97.886000
16.700780	94.199000
16.767920	93.190000
16.868620	128.03000
17.120390	123.16000
17.143140	122.73000
17.405540	117.95000
17.475510	116.71000
17.580470	132.56000
17.599610	132.21000
17.842860	127.76000
18.813980	111.85000
20.112150	94.382000
21.499880	79.657000
22.983380	67.233000
24.569230	56.760000
26.264500	47.958000
28.076760	40.308000
30.014050	33.780000
32.085020	28.333000
34.298890	23.780000
36.665510	19.913000
39.195430	16.679000
41.899920	13.987000
44.791010	11.744000
47.881590	9.8734000
51.185420	8.3112000
54.717210	7.0054000
58.492700	5.9131000
62.528700	4.9957000
66.843180	4.2206000
71.455360	3.5721000
76.385780	3.0247000
81.656400	2.5534000
87.290690	2.1495000
93.313740	1.8139000
93.815300	1.7895000
95.251250	1.7224000
95.634170	1.7052000
96.208550	6.6833000
97.644490	6.4423000
99.752390	6.1096000
106.63530	5.1740000
113.99310	4.3783000
121.85870	3.7040000
130.26690	3.1351000
139.25530	2.6538000
148.86400	2.2466000
159.13560	1.9040000
170.11590	1.6159000
181.85390	1.3736000
194.40180	1.1696000
207.81560	0.99794000
222.15480	0.85335000
237.48350	0.73149000
253.86990	0.62872000
271.38690	0.54198000
290.11260	0.46870000
310.13040	0.40672000
331.52940	0.35424000
354.40490	0.30974000
378.85880	0.27195000
405.00010	0.23980000
432.94510	0.21239000
