# Supplementary material for: Solving self-absorption in fluorescence
Source: IUCrJ. 2019 May 10;6(Pt 4):586–602. doi: 10.1107/S2052252519005128 (PMC6608621; doi:10.1107/S2052252519005128)
Supplement: Supplementary file 1 [file m-06-00586-sup1.zip › SeAFFluX_package_v2/ffast_files/86.csv]

ENERGY	MU_RHO
0.0071615050	215510.00
0.0072683930	210090.00
0.010361160	112670.00
0.010519750	109430.00
0.010562040	108580.00
0.010625470	188900.00
0.010690000	187050.00
0.010784060	184380.00
0.011427610	167450.00
0.012216120	149260.00
0.013059030	132160.00
0.013960100	116160.00
0.014923350	101300.00
0.015953060	87647.000
0.017053820	75226.000
0.018230530	64058.000
0.019488440	54131.000
0.020833140	45409.000
0.021500880	41689.000
0.021829970	39986.000
0.021917730	39546.000
0.022049370	44411.000
0.022270630	43067.000
0.022378460	42431.000
0.023807300	35016.000
0.025450010	28410.000
0.027206060	23027.000
0.029083270	18642.000
0.031090020	15078.000
0.033235230	12191.000
0.035528460	9856.0000
0.037979930	7972.9000
0.040600540	6457.3000
0.043401980	5239.7000
0.044033770	5009.7000
0.044210790	4947.7000
0.044476320	8098.8000
0.045140140	8661.2000
0.046396710	10260.000
0.047717330	12934.000
0.048447690	14989.000
0.048642460	15620.000
0.048934610	18905.000
0.049598090	21844.000
0.049664970	22158.000
0.053020350	41339.000
0.056678760	65421.000
0.060589590	84201.000
0.064770280	90662.000
0.069239420	84419.000
0.074016950	70172.000
0.079124110	53600.000
0.084583680	38601.000
0.090419950	26797.000
0.096658930	18271.000
0.10332840	12424.000
0.11045810	8529.3000
0.11644030	6417.2000
0.11807970	5965.2000
0.11822250	5927.9000
0.11869780	5806.3000
0.11941070	7910.6000
0.12119290	7396.2000
0.12622720	6183.3000
0.13493680	4699.1000
0.14424750	3685.5000
0.14873580	3331.0000
0.15101230	3175.6000
0.15161940	3136.6000
0.15253010	4363.6000
0.15420050	4209.6000
0.15480660	4156.0000
0.16484040	3419.5000
0.17621440	2836.1000
0.18837320	2403.7000
0.19681430	2180.9000
0.19982680	2113.1000
0.20063010	2095.9000
0.20137090	2230.0000
0.20183510	2220.4000
0.20484750	2160.8000
0.20833580	2097.1000
0.21152470	2043.4000
0.21237500	2029.8000
0.21365050	2152.6000
0.21526550	2142.3000
0.21683930	2134.4000
0.21853260	2128.2000
0.21941120	2126.0000
0.22072890	2225.2000
0.22402340	2248.5000
0.23011880	2332.2000
0.24599700	2848.1000
0.26297080	3843.5000
0.28111580	5295.1000
0.30051280	7065.6000
0.32124820	8927.5000
0.34341430	10635.000
0.36710990	11990.000
0.39244050	12884.000
0.41951890	13288.000
0.44846570	13248.000
0.47940980	12842.000
0.50000000	12442.000
0.50250000	12388.000
0.50501250	12334.000
0.50753756	12278.000
0.51007525	12221.000
0.51262563	12163.000
0.51518875	12105.000
0.51776470	12045.000
0.52035352	11984.000
0.52295529	11923.000
0.52557007	11860.000
0.52819792	11797.000
0.53083891	11733.000
0.53349310	11668.000
0.53616057	11603.000
0.53662464	11592.000
0.53737536	12349.000
0.53884137	12315.000
0.54153558	12253.000
0.54424325	12189.000
0.54696447	12125.000
0.54969929	12061.000
0.55244779	11996.000
0.55521003	11931.000
0.55798608	11865.000
0.56077601	11799.000
0.56357989	11732.000
0.56620227	11670.000
0.56639779	11665.000
0.56699778	12097.000
0.56922978	12046.000
0.57207593	11981.000
0.57493630	11916.000
0.57781099	11850.000
0.58070004	11784.000
0.58360354	11719.000
0.58652156	11653.000
0.58945417	11586.000
0.59240144	11520.000
0.59536345	11453.000
0.59834026	11387.000
0.60133196	11319.000
0.60433862	11252.000
0.60736032	11185.000
0.61039712	11117.000
0.61344910	11049.000
0.61651635	10982.000
0.61959893	10914.000
0.62269693	10845.000
0.62581041	10777.000
0.62893946	10709.000
0.63208416	10641.000
0.63524458	10572.000
0.63842080	10503.000
0.64161291	10434.000
0.64482097	10365.000
0.64804508	10296.000
0.65128530	10227.000
0.65454173	10158.000
0.65781444	10089.000
0.66110351	10019.000
0.66440903	9950.2000
0.66773107	9881.0000
0.67106973	9811.8000
0.67442508	9742.7000
0.67779720	9673.7000
0.68118619	9604.7000
0.68459212	9535.8000
0.68801508	9467.0000
0.69145515	9398.3000
0.69491243	9329.8000
0.69838699	9261.3000
0.70187893	9193.1000
0.70538832	9125.0000
0.70891526	9057.0000
0.71245984	8989.3000
0.71602214	8921.7000
0.71960225	8854.2000
0.72320026	8786.9000
0.72681626	8719.8000
0.73045034	8653.0000
0.73410260	8586.4000
0.73777311	8520.0000
0.74146197	8453.9000
0.74516928	8388.0000
0.74889513	8322.4000
0.75263961	8257.1000
0.75640280	8192.1000
0.76018482	8127.4000
0.76398574	8063.0000
0.76674817	8016.6000
0.76780567	7998.9000
0.76925185	8476.2000
0.77164470	8435.2000
0.77550292	8369.7000
0.77938044	8304.5000
0.78327734	8239.6000
0.78719373	8175.1000
0.79112969	8111.0000
0.79508534	8047.2000
0.79906077	7983.8000
0.80305607	7920.7000
0.80707135	7858.0000
0.81110671	7795.7000
0.81516224	7733.8000
0.81923806	7672.3000
0.82333425	7611.2000
0.82745092	7550.4000
0.83158817	7490.1000
0.83574611	7430.0000
0.83992484	7370.4000
0.84412447	7311.1000
0.84834509	7252.2000
0.85258682	7193.8000
0.85684975	7135.7000
0.86113400	7078.0000
0.86543967	7020.7000
0.86976687	6963.8000
0.87411570	6907.3000
0.87848628	6851.2000
0.88287871	6795.4000
0.88729310	6740.1000
0.89172957	6685.2000
0.89618822	6630.7000
0.90066916	6576.6000
0.90517250	6523.0000
0.90969837	6468.7000
0.91424686	6413.8000
0.91881809	6359.2000
0.92341218	6305.0000
0.92741143	6258.4000
0.92802924	6251.2000
0.93058861	6305.9000
0.93266939	6282.1000
0.93733274	6229.1000
0.94201940	6176.5000
0.94672950	6124.3000
0.95146315	6072.5000
0.95622046	6021.2000
0.96100156	5969.5000
0.96580657	5917.9000
0.97063560	5866.7000
0.97548878	5815.9000
0.98036623	5765.6000
0.98526806	5715.7000
0.99019440	5666.2000
0.99514537	5617.2000
1.0001211	5568.3000
1.0051217	5506.3000
1.0101473	5445.0000
1.0151980	5384.5000
1.0202740	5324.7000
1.0253754	5265.6000
1.0305023	5207.2000
1.0356548	5149.5000
1.0408331	5092.5000
1.0460372	5036.2000
1.0512674	4980.6000
1.0565238	4925.6000
1.0618064	4871.4000
1.0671154	4817.8000
1.0724510	4764.8000
1.0778132	4712.5000
1.0832023	4660.8000
1.0886183	4609.7000
1.0940614	4559.2000
1.0956507	4544.7000
1.0983493	4614.9000
1.0995317	4604.1000
1.1050294	4554.4000
1.1105545	4505.3000
1.1161073	4456.8000
1.1216878	4408.8000
1.1272963	4361.4000
1.1329328	4314.6000
1.1385974	4268.4000
1.1442904	4222.7000
1.1500119	4177.5000
1.1557619	4132.9000
1.1615407	4088.8000
1.1673484	4045.3000
1.1731852	4002.3000
1.1790511	3959.7000
1.1849464	3917.7000
1.1908711	3876.2000
1.1968254	3835.2000
1.2028096	3794.7000
1.2088236	3754.6000
1.2148677	3715.0000
1.2209421	3675.9000
1.2270468	3637.3000
1.2331820	3599.1000
1.2393479	3561.3000
1.2455447	3524.0000
1.2517724	3487.2000
1.2580312	3450.7000
1.2643214	3414.7000
1.2706430	3379.2000
1.2769962	3344.0000
1.2833812	3309.2000
1.2897981	3274.9000
1.2962471	3241.0000
1.3027283	3207.1000
1.3092420	3173.6000
1.3157882	3140.5000
1.3223671	3107.8000
1.3289790	3075.4000
1.3356239	3043.5000
1.3423020	3011.9000
1.3490135	2980.6000
1.3557586	2949.7000
1.3625374	2919.2000
1.3693500	2889.0000
1.3761968	2859.2000
1.3830778	2829.7000
1.3899932	2800.6000
1.3969431	2771.8000
1.4039278	2743.3000
1.4109475	2715.2000
1.4180022	2687.3000
1.4250922	2659.8000
1.4322177	2632.6000
1.4393788	2605.6000
1.4465757	2578.9000
1.4538086	2552.6000
1.4610776	2526.5000
1.4683830	2500.8000
1.4757249	2475.3000
1.4831035	2450.1000
1.4905190	2425.2000
1.4979716	2400.6000
1.5054615	2376.3000
1.5129888	2352.2000
1.5205537	2328.5000
1.5281565	2304.9000
1.5357973	2281.7000
1.5434763	2258.7000
1.5511937	2236.0000
1.5589496	2213.5000
1.5667444	2191.3000
1.5745781	2169.2000
1.5824510	2147.3000
1.5903633	2125.7000
1.5983151	2104.3000
1.6063066	2083.2000
1.6143382	2062.3000
1.6224099	2041.6000
1.6305219	2021.1000
1.6386745	2000.9000
1.6468679	1980.9000
1.6551022	1961.1000
1.6633777	1941.5000
1.6716946	1922.2000
1.6800531	1903.1000
1.6884534	1884.1000
1.6968956	1865.4000
1.7053801	1846.9000
1.7139070	1828.6000
1.7224766	1810.5000
1.7310889	1792.6000
1.7397444	1774.9000
1.7484431	1757.4000
1.7571853	1740.1000
1.7659712	1723.0000
1.7748011	1706.0000
1.7836751	1689.3000
1.7925935	1672.7000
1.8015565	1656.3000
1.8105642	1640.1000
1.8196171	1624.0000
1.8287151	1608.2000
1.8378587	1592.5000
1.8470480	1576.9000
1.8562833	1561.6000
1.8655647	1546.4000
1.8748925	1531.4000
1.8842670	1516.5000
1.8936883	1501.8000
1.9031567	1487.3000
1.9126725	1472.9000
1.9222359	1458.7000
1.9318471	1444.6000
1.9415063	1430.7000
1.9512138	1416.9000
1.9609699	1403.3000
1.9707747	1389.8000
1.9806286	1376.5000
1.9905318	1363.3000
2.0004844	1350.2000
2.0104868	1337.3000
2.0205393	1324.6000
2.0306420	1311.9000
2.0407952	1299.4000
2.0509992	1287.1000
2.0612542	1274.8000
2.0715604	1262.7000
2.0819182	1250.8000
2.0923278	1238.9000
2.1027895	1227.2000
2.1133034	1215.6000
2.1238699	1204.1000
2.1344893	1192.8000
2.1451617	1181.5000
2.1558875	1169.9000
2.1666670	1158.1000
2.1775003	1146.5000
2.1883878	1135.0000
2.1993297	1123.7000
2.2103264	1112.4000
2.2213780	1101.2000
2.2324849	1090.2000
2.2436473	1079.3000
2.2548656	1068.5000
2.2661399	1057.8000
2.2774706	1046.7000
2.2888579	1035.8000
2.3003022	1025.0000
2.3118037	1014.3000
2.3233628	1003.7000
2.3349796	993.23000
2.3466545	982.89000
2.3583878	972.67000
2.3701797	962.56000
2.3820306	952.57000
2.3939407	942.69000
2.4059104	932.92000
2.4179400	923.26000
2.4300297	913.70000
2.4421798	904.26000
2.4543907	894.92000
2.4666627	885.68000
2.4789960	876.55000
2.4913910	867.52000
2.5038479	858.59000
2.5163672	849.76000
2.5289490	841.02000
2.5415938	832.39000
2.5543017	823.85000
2.5670732	815.40000
2.5799086	807.05000
2.5928082	798.80000
2.6057722	790.63000
2.6188011	782.55000
2.6318951	774.57000
2.6450545	766.67000
2.6582798	758.86000
2.6715712	751.13000
2.6849291	743.49000
2.6983537	735.94000
2.7118455	728.47000
2.7254047	721.08000
2.7390317	713.77000
2.7527269	706.54000
2.7664905	699.39000
2.7803230	692.32000
2.7942246	685.33000
2.8081957	678.41000
2.8222367	671.57000
2.8363479	664.81000
2.8505296	658.12000
2.8647823	651.49000
2.8791062	644.93000
2.8915873	639.30000
2.8935017	1754.9000
2.9079692	1727.7000
2.9225091	1701.0000
2.9371216	1674.8000
2.9518072	1649.0000
2.9665662	1623.6000
2.9813991	1598.7000
2.9963061	1574.1000
3.0112876	1549.0000
3.0205816	1533.4000
3.0224186	2209.1000
3.0263440	2200.3000
3.0414758	2167.4000
3.0566831	2136.4000
3.0719666	2106.0000
3.0873264	2076.1000
3.1027630	2046.8000
3.1182768	2018.2000
3.1338682	1990.0000
3.1495376	1962.5000
3.1652853	1935.4000
3.1811117	1908.9000
3.1970172	1882.8000
3.2130023	1857.3000
3.2290673	1832.2000
3.2452127	1807.5000
3.2614387	1783.3000
3.2777459	1759.5000
3.2941347	1736.1000
3.3106053	1713.1000
3.3271584	1690.5000
3.3437941	1668.3000
3.3605131	1646.4000
3.3773157	1624.9000
3.3942023	1603.7000
3.4111733	1582.8000
3.4282291	1562.3000
3.4453703	1542.1000
3.4625971	1522.2000
3.4799101	1502.6000
3.4973097	1483.2000
3.5147962	1464.2000
3.5323702	1445.4000
3.5337899	1443.9000
3.5422103	1692.3000
3.5500321	1682.4000
3.5677822	1660.2000
3.5856211	1638.4000
3.6035492	1616.8000
3.6215670	1595.5000
3.6396748	1574.6000
3.6578732	1553.9000
3.6761626	1533.5000
3.6945434	1513.4000
3.7130161	1493.6000
3.7315812	1474.8000
3.7502391	1456.4000
3.7689903	1438.0000
3.7878352	1419.5000
3.8067744	1401.4000
3.8258083	1383.5000
3.8449373	1365.9000
3.8641620	1348.5000
3.8834828	1331.4000
3.9029002	1314.6000
3.9224147	1298.0000
3.9420268	1281.5000
3.9617369	1265.3000
3.9815456	1249.2000
4.0014533	1233.4000
4.0214606	1217.8000
4.0415679	1202.4000
4.0617757	1187.2000
4.0820846	1172.2000
4.1024950	1157.4000
4.1230075	1142.8000
4.1436226	1128.4000
4.1532189	1121.8000
4.1643407	1193.9000
4.1647809	1193.6000
4.1851624	1178.4000
4.2060882	1163.1000
4.2271186	1148.1000
4.2482542	1133.2000
4.2694955	1118.5000
4.2908430	1104.1000
4.3122972	1089.8000
4.3338587	1075.7000
4.3555280	1061.9000
4.3773056	1048.5000
4.3991921	1035.4000
4.4211881	1022.6000
4.4432940	1009.9000
4.4655105	997.47000
4.4729462	993.35000
4.4878381	1028.2000
4.4910535	1026.4000
4.5102772	1015.9000
4.5328286	1003.7000
4.5554928	991.71000
4.5782702	979.88000
4.6011616	968.20000
4.6241674	956.46000
4.6472882	944.87000
4.6705247	933.44000
4.6938773	922.16000
4.7173467	911.02000
4.7409334	900.02000
4.7646381	889.15000
4.7884613	878.43000
4.8124036	867.84000
4.8364656	857.39000
4.8606479	847.08000
4.8849512	836.90000
4.9093759	826.85000
4.9339228	816.93000
4.9585924	807.14000
4.9833854	797.48000
5.0083023	787.94000
5.0333438	778.52000
5.0585105	769.22000
5.0838031	760.04000
5.1092221	750.98000
5.1347682	742.03000
5.1604421	733.20000
5.1862443	724.48000
5.2121755	715.86000
5.2382364	707.36000
5.2644276	698.96000
5.2907497	690.67000
5.3172034	682.48000
5.3437895	674.39000
5.3705084	666.40000
5.3973609	658.51000
5.4243477	650.64000
5.4514695	642.81000
5.4787268	635.07000
5.5061205	627.43000
5.5336511	619.89000
5.5613193	612.43000
5.5891259	605.07000
5.6170716	597.80000
5.6451569	590.62000
5.6733827	583.53000
5.7017496	576.52000
5.7302584	569.60000
5.7589096	562.76000
5.7877042	556.00000
5.8166427	549.19000
5.8457259	542.45000
5.8749546	535.80000
5.9043293	529.23000
5.9338510	522.74000
5.9635202	516.34000
5.9933378	510.02000
6.0233045	503.77000
6.0534210	497.58000
6.0836882	491.42000
6.1141066	485.34000
6.1446771	479.34000
6.1754005	473.42000
6.2062775	467.57000
6.2373089	461.79000
6.2684954	456.09000
6.2998379	450.47000
6.3313371	444.91000
6.3629938	439.43000
6.3948088	434.02000
6.4267828	428.68000
6.4589167	423.41000
6.4912113	418.20000
6.5236674	413.07000
6.5562857	408.00000
6.5890671	402.99000
6.6220125	398.05000
6.6551225	393.18000
6.6883981	388.37000
6.7218401	383.62000
6.7554493	378.93000
6.7892266	374.30000
6.8231727	369.73000
6.8572886	365.23000
6.8915750	360.78000
6.9260329	356.38000
6.9606631	352.05000
6.9954664	347.77000
7.0304437	343.55000
7.0655959	339.38000
7.1009239	335.24000
7.1364285	331.13000
7.1721107	327.07000
7.2079712	323.07000
7.2440111	319.12000
7.2802311	315.22000
7.3166323	311.37000
7.3532155	307.57000
7.3899815	303.83000
7.4269314	300.13000
7.4640661	296.47000
7.5013864	292.87000
7.5388934	289.31000
7.5765878	285.80000
7.6144708	282.34000
7.6525431	278.92000
7.6908058	275.54000
7.7292599	272.21000
7.7679062	268.92000
7.8067457	265.68000
7.8457794	262.47000
7.8850083	259.31000
7.9244334	256.19000
7.9640555	253.11000
8.0038758	250.07000
8.0438952	247.07000
8.0841147	244.10000
8.1245352	241.18000
8.1651579	238.29000
8.2059837	235.45000
8.2470136	232.63000
8.2882487	229.86000
8.3296899	227.11000
8.3713384	224.39000
8.4131951	221.70000
8.4552610	219.04000
8.4975373	216.42000
8.5400250	213.83000
9.0307940	186.40000
9.6539190	156.54000
10.320040	131.67000
11.032120	110.89000
11.793340	93.555000
12.607080	79.068000
13.476970	66.749000
14.327010	57.221000
14.406880	56.432000
14.546300	55.085000
14.604780	54.535000
14.692500	131.07000
14.911790	126.13000
15.400950	116.00000
16.463620	97.055000
16.990360	89.197000
17.250410	85.635000
17.319760	84.719000
17.423780	116.53000
17.599610	113.50000
17.688020	112.01000
17.958750	107.64000
18.030950	106.50000
18.139240	120.92000
18.409980	116.53000
18.813980	110.38000
20.112150	93.238000
21.499880	78.717000
22.983380	66.479000
24.569230	56.142000
26.264500	47.441000
28.076760	39.877000
30.014050	33.455000
32.085020	28.058000
34.298890	23.562000
36.665510	19.764000
39.195430	16.551000
41.899920	13.877000
44.791010	11.650000
47.881590	9.7911000
51.185420	8.2398000
54.717210	6.9434000
58.492700	5.8588000
62.528700	4.9505000
66.843180	4.1825000
71.455360	3.5384000
76.385780	2.9978000
81.656400	2.5320000
87.290690	2.1306000
93.313740	1.7971000
96.435920	1.6539000
97.911980	1.5921000
98.305600	1.5761000
98.896020	6.1268000
99.752390	5.9972000
100.37210	5.9058000
106.63530	5.0802000
113.99310	4.3013000
121.85870	3.6395000
130.26690	3.0808000
139.25530	2.6097000
148.86400	2.2094000
159.13560	1.8726000
170.11590	1.5891000
181.85390	1.3506000
194.40180	1.1498000
207.81560	0.98079000
222.15480	0.83848000
237.48350	0.71851000
253.86990	0.61729000
271.38690	0.53183000
290.11260	0.45961000
310.13040	0.39851000
331.52940	0.34677000
354.40490	0.30289000
378.85880	0.26562000
405.00010	0.23392000
432.94510	0.20690000
