# Supplementary material for: Solving self-absorption in fluorescence
Source: IUCrJ. 2019 May 10;6(Pt 4):586–602. doi: 10.1107/S2052252519005128 (PMC6608621; doi:10.1107/S2052252519005128)
Supplement: Supplementary file 1 [file m-06-00586-sup1.zip › SeAFFluX_package_v2/ffast_files/87.csv]

ENERGY	MU_RHO
0.010665320	258930.00
0.010690000	257090.00
0.010824500	247360.00
0.011427610	209240.00
0.012216120	170230.00
0.013059030	138270.00
0.013960100	112060.00
0.014861670	91808.000
0.014923350	90598.000
0.015089150	87442.000
0.015149810	86322.000
0.015240800	207310.00
0.015468270	195480.00
0.015953060	172970.00
0.017053820	132970.00
0.018230530	103760.00
0.019488440	82163.000
0.020833140	65763.000
0.022270630	53048.000
0.023807300	43030.000
0.025450010	35038.000
0.027206060	28601.000
0.027310510	28270.000
0.027728530	27000.000
0.027840000	26674.000
0.028007210	28550.000
0.028425230	27240.000
0.029083270	25338.000
0.031090020	20536.000
0.033235230	16682.000
0.035528460	13576.000
0.037979930	11060.000
0.040600540	9017.1000
0.043401980	7356.3000
0.046396710	6008.9000
0.049598090	4917.0000
0.053020350	4032.4000
0.053461830	3935.0000
0.054280130	3762.9000
0.054498340	3718.9000
0.054825650	32358.000
0.055643950	34772.000
0.056678760	38107.000
0.058347080	44199.000
0.059240140	47848.000
0.059478290	48870.000
0.059835520	81488.000
0.060589590	86336.000
0.060728590	87206.000
0.064770280	107820.00
0.069239420	115640.00
0.074016950	104420.00
0.079124110	82662.000
0.084583680	59546.000
0.090419950	40300.000
0.096658930	26327.000
0.10332840	16975.000
0.11045810	10999.000
0.11807970	7259.3000
0.12622720	4930.3000
0.13029830	4150.9000
0.13229260	3834.0000
0.13282440	3755.6000
0.13362220	5526.2000
0.13493680	5296.8000
0.13561650	5184.1000
0.14424750	4032.9000
0.15420050	3164.1000
0.16484040	2569.3000
0.16562910	2534.4000
0.16816430	2429.0000
0.16884030	2402.5000
0.16985430	3347.1000
0.17238950	3199.3000
0.17621440	2998.3000
0.18837320	2496.1000
0.20137090	2125.1000
0.21526550	1850.2000
0.21563480	1844.1000
0.21893530	1792.1000
0.21981550	1778.8000
0.22113570	1915.4000
0.22443620	1868.6000
0.23011880	1795.9000
0.23408570	1750.1000
0.23766870	1711.8000
0.23862410	1702.1000
0.24005730	1793.9000
0.24155860	1789.5000
0.24364030	1785.5000
0.24525600	1784.3000
0.24599700	1784.3000
0.24624190	1784.4000
0.24772080	1863.0000
0.25141820	1892.1000
0.26297080	2092.4000
0.28111580	2829.8000
0.30051280	4158.7000
0.32124820	6006.9000
0.34341430	8118.0000
0.36710990	10145.000
0.39244050	11782.000
0.41951890	12848.000
0.44846570	13306.000
0.47940980	13220.000
0.50000000	12941.000
0.50250000	12899.000
0.50501250	12854.000
0.50753756	12808.000
0.51007525	12760.000
0.51262563	12711.000
0.51518875	12660.000
0.51776470	12607.000
0.52035352	12553.000
0.52295529	12497.000
0.52557007	12440.000
0.52819792	12382.000
0.53083891	12323.000
0.53349310	12262.000
0.53616057	12200.000
0.53884137	12137.000
0.54153558	12072.000
0.54424325	12007.000
0.54696447	11941.000
0.54969929	11874.000
0.55244779	11806.000
0.55521003	11737.000
0.55798608	11667.000
0.56077601	11597.000
0.56357989	11525.000
0.56639779	11454.000
0.56922978	11381.000
0.57207593	11308.000
0.57493630	11234.000
0.57662439	11190.000
0.57737565	11981.000
0.57781099	11970.000
0.58070004	11898.000
0.58360354	11827.000
0.58652156	11754.000
0.58945417	11682.000
0.59240144	11609.000
0.59536345	11536.000
0.59834026	11462.000
0.60133196	11388.000
0.60290602	11349.000
0.60369393	11799.000
0.60433862	11784.000
0.60736032	11712.000
0.61039712	11640.000
0.61344910	11568.000
0.61651635	11496.000
0.61959893	11423.000
0.62269693	11351.000
0.62581041	11278.000
0.62893946	11206.000
0.63208416	11134.000
0.63524458	11061.000
0.63842080	10989.000
0.64161291	10916.000
0.64482097	10844.000
0.64804508	10771.000
0.65128530	10699.000
0.65454173	10626.000
0.65781444	10553.000
0.66110351	10481.000
0.66440903	10408.000
0.66773107	10336.000
0.67106973	10263.000
0.67442508	10191.000
0.67779720	10118.000
0.68118619	10046.000
0.68459212	9973.7000
0.68801508	9901.5000
0.69145515	9829.3000
0.69491243	9757.3000
0.69838699	9685.3000
0.70187893	9613.5000
0.70538832	9541.9000
0.70891526	9470.4000
0.71245984	9399.1000
0.71602214	9327.9000
0.71960225	9256.9000
0.72320026	9186.0000
0.72681626	9115.4000
0.73045034	9045.0000
0.73410260	8974.8000
0.73777311	8904.9000
0.74146197	8835.2000
0.74516928	8765.8000
0.74889513	8696.6000
0.75263961	8627.8000
0.75640280	8559.2000
0.76018482	8490.9000
0.76398574	8423.0000
0.76780567	8355.3000
0.77164470	8288.0000
0.77550292	8221.0000
0.77938044	8154.4000
0.78327734	8088.1000
0.78719373	8022.1000
0.79112969	7956.5000
0.79508534	7891.3000
0.79906077	7826.5000
0.80305607	7762.0000
0.80707135	7697.9000
0.80891460	7668.7000
0.81110671	8118.4000
0.81516224	8053.0000
0.81923806	7988.0000
0.82333425	7923.4000
0.82745092	7859.2000
0.83158817	7795.4000
0.83574611	7732.1000
0.83992484	7669.1000
0.84412447	7606.6000
0.84834509	7544.6000
0.85258682	7482.9000
0.85684975	7421.7000
0.86113400	7360.9000
0.86543967	7300.6000
0.86976687	7240.7000
0.87411570	7181.2000
0.87848628	7122.2000
0.88287871	7063.6000
0.88729310	7005.5000
0.89172957	6947.8000
0.89618822	6890.6000
0.90066916	6833.8000
0.90517250	6777.4000
0.90969837	6721.5000
0.91424686	6666.0000
0.91881809	6610.9000
0.92341218	6556.3000
0.92802924	6502.2000
0.93266939	6448.4000
0.93733274	6395.1000
0.94201940	6342.3000
0.94672950	6289.9000
0.95146315	6237.9000
0.95622046	6186.4000
0.96100156	6135.3000
0.96580657	6084.7000
0.97063560	6034.5000
0.97548878	5984.6000
0.97859862	5951.8000
0.98036623	6013.1000
0.98140142	6002.3000
0.98526806	5962.2000
0.99019440	5911.8000
0.99514537	5861.7000
1.0001211	5811.8000
1.0051217	5749.0000
1.0101473	5686.9000
1.0151980	5625.6000
1.0202740	5564.9000
1.0253754	5503.6000
1.0305023	5442.8000
1.0356548	5382.7000
1.0408331	5323.4000
1.0460372	5264.8000
1.0512674	5206.8000
1.0565238	5149.6000
1.0618064	5093.1000
1.0671154	5037.3000
1.0724510	4982.1000
1.0778132	4927.6000
1.0832023	4873.7000
1.0886183	4820.5000
1.0940614	4767.8000
1.0995317	4715.9000
1.1050294	4664.5000
1.1105545	4613.7000
1.1161073	4563.6000
1.1216878	4513.9000
1.1272963	4464.7000
1.1329328	4416.1000
1.1385974	4368.1000
1.1442904	4320.7000
1.1500119	4273.8000
1.1516164	4260.8000
1.1543836	4329.6000
1.1557619	4318.4000
1.1615407	4272.0000
1.1673484	4226.2000
1.1731852	4181.0000
1.1790511	4136.2000
1.1849464	4092.0000
1.1908711	4048.3000
1.1968254	4005.1000
1.2028096	3962.5000
1.2088236	3920.3000
1.2148677	3878.7000
1.2209421	3837.6000
1.2270468	3797.0000
1.2331820	3756.9000
1.2393479	3717.3000
1.2455447	3678.1000
1.2517724	3639.4000
1.2580312	3601.2000
1.2643214	3563.4000
1.2706430	3526.0000
1.2769962	3489.1000
1.2833812	3452.6000
1.2897981	3416.5000
1.2962471	3380.9000
1.3027283	3345.7000
1.3092420	3310.9000
1.3157882	3276.5000
1.3223671	3242.5000
1.3289790	3208.9000
1.3356239	3175.7000
1.3423020	3142.9000
1.3490135	3110.4000
1.3557586	3078.4000
1.3625374	3046.7000
1.3693500	3015.3000
1.3761968	2984.0000
1.3830778	2953.1000
1.3899932	2922.5000
1.3969431	2892.3000
1.4039278	2862.4000
1.4109475	2832.9000
1.4180022	2803.7000
1.4250922	2774.8000
1.4322177	2746.3000
1.4393788	2718.1000
1.4465757	2690.2000
1.4538086	2662.6000
1.4610776	2635.4000
1.4683830	2608.4000
1.4757249	2581.8000
1.4831035	2555.4000
1.4905190	2529.4000
1.4979716	2503.7000
1.5054615	2478.1000
1.5129888	2452.9000
1.5205537	2427.9000
1.5281565	2403.2000
1.5357973	2378.8000
1.5434763	2354.7000
1.5511937	2330.8000
1.5589496	2307.2000
1.5667444	2283.9000
1.5745781	2260.9000
1.5824510	2238.0000
1.5903633	2215.5000
1.5983151	2193.2000
1.6063066	2171.1000
1.6143382	2149.3000
1.6224099	2127.8000
1.6305219	2106.4000
1.6386745	2085.4000
1.6468679	2064.5000
1.6551022	2043.9000
1.6633777	2023.4000
1.6716946	2003.1000
1.6800531	1983.0000
1.6884534	1963.2000
1.6968956	1943.5000
1.7053801	1924.1000
1.7139070	1904.9000
1.7224766	1885.9000
1.7310889	1867.1000
1.7397444	1848.6000
1.7484431	1830.2000
1.7571853	1812.0000
1.7659712	1794.0000
1.7748011	1776.3000
1.7836751	1758.7000
1.7925935	1741.3000
1.8015565	1724.1000
1.8105642	1707.1000
1.8196171	1690.2000
1.8287151	1673.6000
1.8378587	1657.1000
1.8470480	1640.8000
1.8562833	1624.7000
1.8655647	1608.8000
1.8748925	1593.0000
1.8842670	1577.4000
1.8936883	1562.0000
1.9031567	1546.8000
1.9126725	1531.7000
1.9222359	1516.7000
1.9318471	1502.0000
1.9415063	1487.4000
1.9512138	1472.9000
1.9609699	1458.6000
1.9707747	1444.5000
1.9806286	1430.5000
1.9905318	1416.6000
2.0004844	1403.0000
2.0104868	1389.4000
2.0205393	1376.0000
2.0306420	1362.8000
2.0407952	1349.6000
2.0509992	1336.7000
2.0612542	1323.8000
2.0715604	1311.1000
2.0819182	1298.6000
2.0923278	1286.2000
2.1027895	1273.9000
2.1133034	1261.7000
2.1238699	1249.7000
2.1344893	1237.7000
2.1451617	1226.0000
2.1558875	1214.3000
2.1666670	1202.8000
2.1775003	1191.4000
2.1883878	1180.1000
2.1993297	1168.9000
2.2103264	1157.9000
2.2213780	1146.9000
2.2324849	1136.1000
2.2436473	1125.4000
2.2548656	1114.8000
2.2661399	1104.3000
2.2774706	1093.9000
2.2888579	1083.7000
2.3003022	1073.5000
2.3118037	1063.2000
2.3233628	1052.6000
2.3349796	1042.1000
2.3466545	1031.6000
2.3583878	1021.3000
2.3701797	1011.1000
2.3820306	1001.1000
2.3939407	991.10000
2.4059104	981.24000
2.4179400	971.32000
2.4300297	961.25000
2.4421798	951.28000
2.4543907	941.43000
2.4666627	931.69000
2.4789960	922.06000
2.4913910	912.53000
2.5038479	903.10000
2.5163672	893.76000
2.5289490	884.53000
2.5415938	875.40000
2.5543017	866.37000
2.5670732	857.44000
2.5799086	848.61000
2.5928082	839.88000
2.6057722	831.24000
2.6188011	822.71000
2.6318951	814.26000
2.6450545	805.91000
2.6582798	797.66000
2.6715712	789.49000
2.6849291	781.41000
2.6983537	773.43000
2.7118455	765.53000
2.7254047	757.72000
2.7390317	750.00000
2.7527269	742.36000
2.7664905	734.80000
2.7803230	727.33000
2.7942246	719.94000
2.8081957	712.63000
2.8222367	705.41000
2.8363479	698.26000
2.8505296	691.19000
2.8647823	684.20000
2.8791062	677.28000
2.8935017	670.44000
2.9079692	663.68000
2.9225091	656.99000
2.9371216	650.37000
2.9518072	643.82000
2.9665662	637.35000
2.9813991	630.94000
2.9963061	624.61000
2.9988482	623.54000
3.0005520	1633.9000
3.0112876	1618.4000
3.0263440	1597.0000
3.0414758	1575.8000
3.0566831	1554.9000
3.0719666	1534.4000
3.0873264	1514.1000
3.1027630	1494.1000
3.1182768	1474.3000
3.1338682	1454.8000
3.1352340	1453.2000
3.1371659	2090.5000
3.1495376	2068.6000
3.1652853	2041.1000
3.1811117	2014.1000
3.1970172	1987.4000
3.2130023	1961.1000
3.2290673	1935.1000
3.2452127	1909.5000
3.2614387	1884.1000
3.2777459	1859.1000
3.2941347	1834.4000
3.3106053	1810.0000
3.3271584	1786.0000
3.3437941	1762.3000
3.3605131	1738.9000
3.3773157	1715.9000
3.3942023	1693.1000
3.4111733	1670.7000
3.4282291	1648.5000
3.4453703	1626.7000
3.4625971	1605.2000
3.4799101	1583.9000
3.4973097	1563.0000
3.5147962	1542.3000
3.5323702	1521.9000
3.5500321	1501.8000
3.5677822	1481.9000
3.5856211	1462.3000
3.6035492	1443.0000
3.6215670	1424.0000
3.6396748	1405.2000
3.6578732	1386.6000
3.6585679	1385.9000
3.6674323	1625.3000
3.6761626	1614.7000
3.6945434	1592.7000
3.7130161	1571.1000
3.7315812	1549.7000
3.7502391	1528.7000
3.7689903	1507.9000
3.7878352	1487.4000
3.8067744	1467.3000
3.8258083	1447.3000
3.8449373	1427.8000
3.8641620	1409.3000
3.8834828	1391.2000
3.9029002	1373.3000
3.9224147	1355.5000
3.9420268	1337.9000
3.9617369	1320.6000
3.9815456	1303.6000
4.0014533	1286.8000
4.0214606	1270.3000
4.0415679	1254.1000
4.0617757	1238.1000
4.0820846	1222.3000
4.1024950	1206.6000
4.1230075	1191.2000
4.1436226	1176.0000
4.1643407	1161.0000
4.1851624	1146.2000
4.2060882	1131.7000
4.2271186	1117.3000
4.2482542	1103.2000
4.2694955	1089.2000
4.2908430	1075.5000
4.3122972	1061.9000
4.3208125	1056.6000
4.3331878	1116.2000
4.3338587	1115.8000
4.3555280	1102.2000
4.3773056	1088.8000
4.3991921	1075.6000
4.4211881	1062.5000
4.4432940	1049.6000
4.4655105	1036.9000
4.4878381	1024.4000
4.5102772	1012.0000
4.5328286	999.74000
4.5554928	987.65000
4.5782702	975.73000
4.6011616	963.96000
4.6241674	952.34000
4.6423238	943.31000
4.6472882	940.86000
4.6616761	974.81000
4.6705247	970.42000
4.6938773	958.97000
4.7173467	947.67000
4.7409334	936.50000
4.7646381	925.45000
4.7884613	914.33000
4.8124036	903.34000
4.8364656	892.48000
4.8606479	881.76000
4.8849512	871.17000
4.9093759	860.70000
4.9339228	850.35000
4.9585924	840.14000
4.9833854	830.04000
5.0083023	820.07000
5.0333438	810.20000
5.0585105	800.46000
5.0838031	790.84000
5.1092221	781.34000
5.1347682	771.95000
5.1604421	762.68000
5.1862443	753.52000
5.2121755	744.47000
5.2382364	735.53000
5.2644276	726.70000
5.2907497	717.98000
5.3172034	709.36000
5.3437895	700.86000
5.3705084	692.45000
5.3973609	684.15000
5.4243477	675.95000
5.4514695	667.85000
5.4787268	659.85000
5.5061205	651.95000
5.5336511	644.14000
5.5613193	636.44000
5.5891259	628.82000
5.6170716	621.30000
5.6451569	613.83000
5.6733827	606.44000
5.7017496	599.13000
5.7302584	591.92000
5.7589096	584.79000
5.7877042	577.76000
5.8166427	570.81000
5.8457259	563.94000
5.8749546	557.16000
5.9043293	550.47000
5.9338510	543.85000
5.9635202	537.32000
5.9933378	530.87000
6.0233045	524.41000
6.0534210	518.01000
6.0836882	511.67000
6.1141066	505.41000
6.1446771	499.23000
6.1754005	493.13000
6.2062775	487.11000
6.2373089	481.17000
6.2684954	475.30000
6.2998379	469.44000
6.3313371	463.65000
6.3629938	457.94000
6.3948088	452.30000
6.4267828	446.74000
6.4589167	441.24000
6.4912113	435.81000
6.5236674	430.46000
6.5562857	425.17000
6.5890671	419.96000
6.6220125	414.80000
6.6551225	409.72000
6.6883981	404.70000
6.7218401	399.75000
6.7554493	394.86000
6.7892266	390.03000
6.8231727	385.27000
6.8572886	380.56000
6.8915750	375.92000
6.9260329	371.34000
6.9606631	366.82000
6.9954664	362.35000
7.0304437	357.95000
7.0655959	353.60000
7.1009239	349.30000
7.1364285	345.06000
7.1721107	340.88000
7.2079712	336.75000
7.2440111	332.68000
7.2802311	328.65000
7.3166323	324.68000
7.3532155	320.73000
7.3899815	316.82000
7.4269314	312.95000
7.4640661	309.14000
7.5013864	305.38000
7.5388934	301.66000
7.5765878	297.99000
7.6144708	294.38000
7.6525431	290.80000
7.6908058	287.28000
7.7292599	283.79000
7.7679062	280.36000
7.8067457	276.96000
7.8457794	273.62000
7.8850083	270.31000
7.9244334	267.05000
7.9640555	263.83000
8.0038758	260.65000
8.0438952	257.51000
8.0841147	254.41000
8.1245352	251.35000
8.1651579	248.33000
8.2059837	245.35000
8.2470136	242.41000
8.2882487	239.51000
8.3296899	236.64000
8.3713384	233.81000
8.4131951	231.02000
8.4552610	228.26000
8.4975373	225.54000
8.5400250	222.85000
9.0307940	194.22000
9.6539190	163.07000
10.320040	137.14000
11.032120	115.54000
11.793340	97.431000
12.607080	82.316000
13.476970	69.582000
14.406880	58.792000
14.730580	55.610000
14.956040	53.542000
15.016170	53.011000
15.106360	126.64000
15.331820	121.90000
15.400950	120.49000
16.463620	101.13000
17.548370	85.253000
17.599610	84.590000
17.816970	81.850000
17.888590	80.973000
17.996030	111.46000
18.266220	107.21000
18.545800	103.05000
18.620360	101.97000
18.732190	115.77000
18.813980	114.52000
19.011780	111.58000
20.112150	96.892000
21.499880	81.817000
22.983380	69.104000
24.569230	58.381000
26.264500	49.340000
28.076760	41.477000
30.014050	34.834000
32.085020	29.214000
34.298890	24.530000
36.665510	20.609000
39.195430	17.269000
41.899920	14.477000
44.791010	12.149000
47.881590	10.209000
51.185420	8.5897000
54.717210	7.2364000
58.492700	6.1044000
62.528700	5.1566000
66.843180	4.3591000
71.455360	3.6866000
76.385780	3.1234000
81.656400	2.6414000
87.290690	2.2213000
93.313740	1.8725000
99.114260	1.6080000
99.752390	1.5824000
100.63130	1.5481000
101.03590	1.5326000
101.64270	5.9106000
103.15970	5.6971000
106.63530	5.2465000
113.99310	4.4433000
121.85870	3.7610000
130.26690	3.1842000
139.25530	2.6976000
148.86400	2.2856000
159.13560	1.9374000
170.11590	1.6443000
181.85390	1.3976000
194.40180	1.1899000
207.81560	1.0149000
222.15480	0.86772000
237.48350	0.74362000
253.86990	0.63889000
271.38690	0.55043000
290.11260	0.47565000
310.13040	0.41238000
331.52940	0.35877000
354.40490	0.31330000
378.85880	0.27468000
405.00010	0.24182000
432.94510	0.21381000
