# Supplementary material for: Solving self-absorption in fluorescence
Source: IUCrJ. 2019 May 10;6(Pt 4):586–602. doi: 10.1107/S2052252519005128 (PMC6608621; doi:10.1107/S2052252519005128)
Supplement: Supplementary file 1 [file m-06-00586-sup1.zip › SeAFFluX_package_v2/ffast_files/88.csv]

ENERGY	MU_RHO
0.018894000	210240.00
0.019176000	195520.00
0.019488440	180640.00
0.020833140	130300.00
0.022270630	95222.000
0.023807300	70955.000
0.025450010	53769.000
0.027206060	41353.000
0.029083270	32220.000
0.031090020	25389.000
0.033235230	20197.000
0.035528460	16194.000
0.037979930	13066.000
0.040600540	10593.000
0.042630000	9108.4000
0.043282500	8693.0000
0.043401980	8619.8000
0.043456500	8586.7000
0.043717500	9572.7000
0.044370000	9110.2000
0.046396710	7857.9000
0.049598090	6328.6000
0.053020350	5137.8000
0.056678760	4197.6000
0.060589590	3447.4000
0.064770280	2844.9000
0.065856000	2714.0000
0.066864000	2600.3000
0.067132800	2571.2000
0.067536000	249970.00
0.068544000	239310.00
0.069239420	232330.00
0.074016950	191230.00
0.079124110	147860.00
0.084583680	103470.00
0.090419950	67758.000
0.096658930	42713.000
0.10332840	26528.000
0.11045810	16541.000
0.11807970	10507.000
0.12622720	6874.3000
0.13493680	4666.7000
0.14424750	3300.2000
0.14974400	2768.2000
0.15203600	2587.1000
0.15264720	2542.2000
0.15356400	3859.8000
0.15420050	3802.7000
0.15585600	3661.0000
0.16484040	3034.6000
0.17621440	2488.9000
0.18837320	2103.1000
0.19639200	1918.5000
0.19939800	1859.5000
0.20019960	1844.6000
0.20137090	2528.1000
0.20140200	2527.1000
0.20440800	2432.7000
0.21526550	2146.1000
0.23011880	1858.9000
0.24599700	1645.8000
0.24931200	1609.9000
0.25312800	1571.5000
0.25414560	1561.7000
0.25567200	1685.2000
0.25948800	1650.7000
0.26297080	1621.2000
0.28111580	1493.9000
0.29292200	1429.1000
0.29740550	1407.2000
0.29860110	1401.6000
0.30051280	1575.2000
0.30487800	1602.0000
0.32124820	1826.5000
0.34341430	2620.4000
0.36710990	4080.3000
0.39244050	6075.0000
0.41951890	8232.3000
0.44846570	10113.000
0.47940980	11405.000
0.50000000	11858.000
0.50250000	11893.000
0.50501250	11925.000
0.50753756	11953.000
0.51007525	11977.000
0.51262563	11998.000
0.51518875	12015.000
0.51776470	12028.000
0.52035352	12038.000
0.52295529	12045.000
0.52557007	12048.000
0.52819792	12048.000
0.53083891	12045.000
0.53349310	12038.000
0.53616057	12029.000
0.53884137	12016.000
0.54153558	12000.000
0.54424325	11982.000
0.54696447	11961.000
0.54969929	11937.000
0.55244779	11911.000
0.55521003	11882.000
0.55798608	11850.000
0.56077601	11816.000
0.56357989	11780.000
0.56639779	11741.000
0.56922978	11700.000
0.57207593	11657.000
0.57493630	11612.000
0.57781099	11565.000
0.58070004	11517.000
0.58360354	11466.000
0.58652156	11414.000
0.58945417	11360.000
0.59240144	11304.000
0.59536345	11247.000
0.59834026	11188.000
0.60133196	11128.000
0.60233476	11107.000
0.60306523	11953.000
0.60433862	11928.000
0.60736032	11867.000
0.61039712	11806.000
0.61344910	11743.000
0.61651635	11680.000
0.61959893	11615.000
0.62269693	11550.000
0.62581041	11483.000
0.62893946	11416.000
0.63208416	11347.000
0.63524458	11278.000
0.63551339	11273.000
0.63628665	11745.000
0.63842080	11699.000
0.64161291	11631.000
0.64482097	11562.000
0.64804508	11492.000
0.65128530	11422.000
0.65454173	11352.000
0.65781444	11281.000
0.66110351	11210.000
0.66440903	11138.000
0.66773107	11066.000
0.67106973	10994.000
0.67442508	10921.000
0.67779720	10848.000
0.68118619	10775.000
0.68459212	10701.000
0.68801508	10627.000
0.69145515	10553.000
0.69491243	10479.000
0.69838699	10405.000
0.70187893	10331.000
0.70538832	10256.000
0.70891526	10181.000
0.71245984	10107.000
0.71602214	10032.000
0.71960225	9957.3000
0.72320026	9882.5000
0.72681626	9807.8000
0.73045034	9733.1000
0.73410260	9658.4000
0.73777311	9583.8000
0.74146197	9509.3000
0.74516928	9434.9000
0.74889513	9360.6000
0.75263961	9286.5000
0.75640280	9212.6000
0.76018482	9138.9000
0.76398574	9065.5000
0.76780567	8992.2000
0.77164470	8919.2000
0.77550292	8846.5000
0.77938044	8774.1000
0.78327734	8701.9000
0.78719373	8630.1000
0.79112969	8558.6000
0.79508534	8487.4000
0.79906077	8416.6000
0.80305607	8346.1000
0.80707135	8276.0000
0.81110671	8206.3000
0.81516224	8137.0000
0.81923806	8068.1000
0.82333425	7999.6000
0.82745092	7931.4000
0.83158817	7863.8000
0.83574611	7796.5000
0.83992484	7729.7000
0.84412447	7663.3000
0.84834509	7597.4000
0.85258682	7531.9000
0.85684975	7466.9000
0.86113400	7402.4000
0.86543967	7338.3000
0.86976687	7274.7000
0.87411570	7211.6000
0.87813301	7154.0000
0.87848628	7148.9000
0.88006703	7576.7000
0.88287871	7535.7000
0.88729310	7471.8000
0.89172957	7408.1000
0.89618822	7344.9000
0.90066916	7282.2000
0.90517250	7219.9000
0.90969837	7158.1000
0.91424686	7096.8000
0.91881809	7036.0000
0.92341218	6975.7000
0.92802924	6915.8000
0.93266939	6856.5000
0.93733274	6797.6000
0.94201940	6739.2000
0.94672950	6681.3000
0.95146315	6623.9000
0.95622046	6566.9000
0.96100156	6510.5000
0.96580657	6454.5000
0.97063560	6399.1000
0.97548878	6344.1000
0.98036623	6289.5000
0.98526806	6235.5000
0.99019440	6181.9000
0.99514537	6128.8000
1.0001211	6076.1000
1.0051217	6020.9000
1.0101473	5966.1000
1.0151980	5911.7000
1.0202740	5857.1000
1.0253754	5801.6000
1.0305023	5746.5000
1.0356548	5691.9000
1.0408331	5637.7000
1.0460372	5584.0000
1.0512674	5530.7000
1.0563415	5479.8000
1.0565238	5477.9000
1.0588586	5532.7000
1.0618064	5503.3000
1.0671154	5450.9000
1.0724510	5399.0000
1.0778132	5346.8000
1.0832023	5294.4000
1.0886183	5242.5000
1.0940614	5191.1000
1.0995317	5140.1000
1.1050294	5089.6000
1.1105545	5039.5000
1.1161073	4990.1000
1.1216878	4941.2000
1.1272963	4892.7000
1.1329328	4844.7000
1.1385974	4797.2000
1.1442904	4750.1000
1.1500119	4703.4000
1.1557619	4657.2000
1.1615407	4611.5000
1.1673484	4566.2000
1.1731852	4521.3000
1.1790511	4476.9000
1.1849464	4432.9000
1.1908711	4389.4000
1.1968254	4345.0000
1.2028096	4296.3000
1.2069862	4262.9000
1.2088236	4334.1000
1.2098138	4326.2000
1.2148677	4286.1000
1.2209421	4238.6000
1.2270468	4191.8000
1.2331820	4145.5000
1.2393479	4099.8000
1.2455447	4054.7000
1.2517724	4010.2000
1.2580312	3966.2000
1.2643214	3922.5000
1.2706430	3879.2000
1.2769962	3836.4000
1.2833812	3794.2000
1.2897981	3752.6000
1.2962471	3711.4000
1.3027283	3670.8000
1.3092420	3630.6000
1.3157882	3591.0000
1.3223671	3551.8000
1.3289790	3513.2000
1.3356239	3475.0000
1.3423020	3437.3000
1.3490135	3400.0000
1.3557586	3363.2000
1.3625374	3326.9000
1.3693500	3291.0000
1.3761968	3255.5000
1.3830778	3220.4000
1.3899932	3185.7000
1.3969431	3151.3000
1.4039278	3117.4000
1.4109475	3084.0000
1.4180022	3050.9000
1.4250922	3018.2000
1.4322177	2985.9000
1.4393788	2954.0000
1.4465757	2922.5000
1.4538086	2891.4000
1.4610776	2860.6000
1.4683830	2830.2000
1.4757249	2800.2000
1.4831035	2770.5000
1.4905190	2741.0000
1.4979716	2711.7000
1.5054615	2682.8000
1.5129888	2654.2000
1.5205537	2626.0000
1.5281565	2598.0000
1.5357973	2570.5000
1.5434763	2543.2000
1.5511937	2516.3000
1.5589496	2489.6000
1.5667444	2463.3000
1.5745781	2437.3000
1.5824510	2411.5000
1.5903633	2386.0000
1.5983151	2360.9000
1.6063066	2336.0000
1.6143382	2311.4000
1.6224099	2287.1000
1.6305219	2263.0000
1.6386745	2239.3000
1.6468679	2215.8000
1.6551022	2192.6000
1.6633777	2169.7000
1.6716946	2147.0000
1.6800531	2124.6000
1.6884534	2102.5000
1.6968956	2080.6000
1.7053801	2058.9000
1.7139070	2037.6000
1.7224766	2016.4000
1.7310889	1995.5000
1.7397444	1974.9000
1.7484431	1954.4000
1.7571853	1934.3000
1.7659712	1914.3000
1.7748011	1894.6000
1.7836751	1875.1000
1.7925935	1855.8000
1.8015565	1836.7000
1.8105642	1817.9000
1.8196171	1799.3000
1.8287151	1780.9000
1.8378587	1762.7000
1.8470480	1744.7000
1.8562833	1726.9000
1.8655647	1709.3000
1.8748925	1691.9000
1.8842670	1674.7000
1.8936883	1657.7000
1.9031567	1640.9000
1.9126725	1624.3000
1.9222359	1607.9000
1.9318471	1591.7000
1.9415063	1575.6000
1.9512138	1559.7000
1.9609699	1544.0000
1.9707747	1528.5000
1.9806286	1513.2000
1.9905318	1498.0000
2.0004844	1483.0000
2.0104868	1468.2000
2.0205393	1453.5000
2.0306420	1439.0000
2.0407952	1424.7000
2.0509992	1410.5000
2.0612542	1396.5000
2.0715604	1382.6000
2.0819182	1368.9000
2.0923278	1355.4000
2.1027895	1342.0000
2.1133034	1328.7000
2.1238699	1315.5000
2.1344893	1302.5000
2.1451617	1289.6000
2.1558875	1276.8000
2.1666670	1264.2000
2.1775003	1251.7000
2.1883878	1239.4000
2.1993297	1227.2000
2.2103264	1215.1000
2.2213780	1203.2000
2.2324849	1191.4000
2.2436473	1179.7000
2.2548656	1168.1000
2.2661399	1156.7000
2.2774706	1145.4000
2.2888579	1134.3000
2.3003022	1123.2000
2.3118037	1112.3000
2.3233628	1101.5000
2.3349796	1090.8000
2.3466545	1080.2000
2.3583878	1069.7000
2.3701797	1059.4000
2.3820306	1049.2000
2.3939407	1039.0000
2.4059104	1029.0000
2.4179400	1018.8000
2.4300297	1008.3000
2.4421798	998.04000
2.4543907	987.85000
2.4666627	977.77000
2.4789960	967.81000
2.4913910	957.96000
2.5038479	948.22000
2.5163672	938.59000
2.5289490	929.07000
2.5415938	919.66000
2.5543017	910.04000
2.5670732	900.47000
2.5799086	891.01000
2.5928082	881.66000
2.6057722	872.41000
2.6188011	863.28000
2.6318951	854.24000
2.6450545	845.31000
2.6582798	836.48000
2.6715712	827.75000
2.6849291	819.12000
2.6983537	810.59000
2.7118455	802.15000
2.7254047	793.81000
2.7390317	785.57000
2.7527269	777.42000
2.7664905	769.36000
2.7803230	761.39000
2.7942246	753.51000
2.8081957	745.72000
2.8222367	738.02000
2.8363479	730.40000
2.8505296	722.88000
2.8647823	715.43000
2.8791062	708.06000
2.8935017	700.76000
2.9079692	693.54000
2.9225091	686.40000
2.9371216	679.35000
2.9518072	672.37000
2.9665662	665.47000
2.9813991	658.65000
2.9963061	651.90000
3.0112876	644.13000
3.0263440	636.09000
3.0414758	628.16000
3.0566831	620.34000
3.0719666	612.63000
3.0873264	605.02000
3.1027630	597.51000
3.1040119	596.91000
3.1057879	1543.1000
3.1182768	1526.6000
3.1338682	1506.4000
3.1495376	1486.5000
3.1652853	1466.8000
3.1811117	1447.4000
3.1970172	1428.3000
3.2130023	1409.5000
3.2290673	1390.9000
3.2452127	1372.5000
3.2473832	1370.1000
3.2494167	1970.3000
3.2614387	1950.9000
3.2777459	1925.0000
3.2941347	1899.5000
3.3106053	1874.4000
3.3271584	1849.5000
3.3437941	1825.1000
3.3605131	1800.9000
3.3773157	1777.1000
3.3942023	1753.6000
3.4111733	1730.4000
3.4282291	1707.5000
3.4453703	1684.9000
3.4625971	1662.7000
3.4799101	1640.7000
3.4973097	1619.1000
3.5147962	1597.7000
3.5323702	1576.5000
3.5500321	1555.7000
3.5677822	1535.1000
3.5856211	1514.8000
3.6035492	1494.7000
3.6215670	1474.9000
3.6396748	1455.4000
3.6578732	1436.2000
3.6761626	1417.2000
3.6945434	1398.5000
3.7130161	1380.0000
3.7315812	1361.8000
3.7502391	1343.8000
3.7689903	1326.1000
3.7870982	1309.3000
3.7878352	1308.6000
3.7965019	1520.6000
3.8067744	1510.3000
3.8258083	1491.5000
3.8449373	1472.9000
3.8641620	1454.6000
3.8834828	1436.4000
3.9029002	1418.6000
3.9224147	1400.9000
3.9420268	1383.5000
3.9617369	1366.3000
3.9815456	1349.3000
4.0014533	1332.6000
4.0214606	1316.0000
4.0415679	1299.6000
4.0617757	1283.3000
4.0820846	1267.1000
4.1024950	1251.2000
4.1230075	1235.4000
4.1436226	1219.9000
4.1643407	1204.6000
4.1851624	1189.4000
4.2060882	1174.5000
4.2271186	1159.7000
4.2482542	1145.0000
4.2694955	1130.5000
4.2908430	1116.1000
4.3122972	1102.0000
4.3338587	1088.0000
4.3555280	1074.3000
4.3773056	1060.6000
4.3991921	1047.2000
4.4211881	1033.9000
4.4432940	1020.8000
4.4655105	1007.9000
4.4829005	997.96000
4.4878381	995.15000
4.4960996	1054.2000
4.5102772	1046.0000
4.5328286	1033.1000
4.5554928	1020.4000
4.5782702	1007.8000
4.6011616	995.43000
4.6241674	983.16000
4.6472882	971.04000
4.6705247	959.08000
4.6938773	947.27000
4.7173467	935.61000
4.7409334	924.13000
4.7646381	912.78000
4.7884613	901.59000
4.8116809	890.86000
4.8124036	890.53000
4.8323191	919.98000
4.8364656	918.07000
4.8606479	907.08000
4.8849512	896.23000
4.9093759	885.51000
4.9339228	874.91000
4.9585924	864.36000
4.9833854	853.93000
5.0083023	843.64000
5.0333438	833.48000
5.0585105	823.45000
5.0838031	813.52000
5.1092221	803.71000
5.1347682	794.03000
5.1604421	784.46000
5.1862443	775.02000
5.2121755	765.69000
5.2382364	756.48000
5.2644276	747.37000
5.2907497	738.38000
5.3172034	729.50000
5.3437895	720.72000
5.3705084	712.06000
5.3973609	703.51000
5.4243477	695.06000
5.4514695	686.72000
5.4787268	678.48000
5.5061205	670.34000
5.5336511	662.31000
5.5613193	654.38000
5.5891259	646.54000
5.6170716	638.80000
5.6451569	631.13000
5.6733827	623.56000
5.7017496	616.09000
5.7302584	608.71000
5.7589096	601.42000
5.7877042	594.22000
5.8166427	587.12000
5.8457259	580.08000
5.8749546	573.09000
5.9043293	566.19000
5.9338510	559.37000
5.9635202	552.64000
5.9933378	546.00000
6.0233045	539.43000
6.0534210	532.95000
6.0836882	526.55000
6.1141066	520.23000
6.1446771	513.99000
6.1754005	507.83000
6.2062775	501.74000
6.2373089	495.65000
6.2684954	489.61000
6.2998379	483.64000
6.3313371	477.75000
6.3629938	471.93000
6.3948088	466.19000
6.4267828	460.52000
6.4589167	454.92000
6.4912113	449.39000
6.5236674	443.88000
6.5562857	438.44000
6.5890671	433.06000
6.6220125	427.75000
6.6551225	422.51000
6.6883981	417.34000
6.7218401	412.24000
6.7554493	407.20000
6.7892266	402.22000
6.8231727	397.31000
6.8572886	392.46000
6.8915750	387.67000
6.9260329	382.95000
6.9606631	378.28000
6.9954664	373.68000
7.0304437	369.13000
7.0655959	364.65000
7.1009239	360.22000
7.1364285	355.84000
7.1721107	351.53000
7.2079712	347.26000
7.2440111	343.06000
7.2802311	338.90000
7.3166323	334.80000
7.3532155	330.76000
7.3899815	326.76000
7.4269314	322.82000
7.4640661	318.93000
7.5013864	315.08000
7.5388934	311.29000
7.5765878	307.54000
7.6144708	303.81000
7.6525431	300.11000
7.6908058	296.46000
7.7292599	292.86000
7.7679062	289.31000
7.8067457	285.80000
7.8457794	282.33000
7.8850083	278.92000
7.9244334	275.54000
7.9640555	272.21000
8.0038758	268.92000
8.0438952	265.67000
8.0841147	262.47000
8.1245352	259.31000
8.1651579	256.19000
8.2059837	253.10000
8.2470136	250.06000
8.2882487	247.06000
8.3296899	244.09000
8.3713384	241.17000
8.4131951	238.28000
8.4552610	235.43000
8.4975373	232.61000
8.5400250	229.83000
9.0307940	200.38000
9.6539190	168.24000
10.320040	141.41000
11.032120	119.10000
11.793340	100.45000
12.607080	84.821000
13.476970	71.758000
14.406880	60.640000
15.135510	53.581000
15.367180	51.592000
15.400950	51.311000
15.428960	51.079000
15.521620	121.40000
15.753290	116.86000
16.463620	104.24000
17.599610	87.239000
18.114610	80.754000
18.391880	77.534000
18.465820	76.705000
18.576720	105.64000
18.813980	102.23000
18.851970	101.70000
18.853990	101.67000
19.140520	97.779000
19.217460	96.769000
19.332880	109.85000
19.621430	105.90000
20.112150	99.608000
21.499880	84.196000
22.983380	71.127000
24.569230	60.109000
26.264500	50.820000
28.076760	42.726000
30.014050	35.889000
32.085020	30.132000
34.298890	25.300000
36.665510	21.272000
39.195430	17.856000
41.899920	14.967000
44.791010	12.561000
47.881590	10.553000
51.185420	8.8784000
54.717210	7.4788000
58.492700	6.3081000
62.528700	5.3281000
66.843180	4.5066000
71.455360	3.8110000
76.385780	3.2282000
81.656400	2.7324000
87.290690	2.2998000
93.313740	1.9384000
99.752390	1.6379000
101.84350	1.5550000
103.40230	1.4974000
103.81800	1.4825000
104.44150	5.6491000
106.00030	5.4460000
106.63530	5.3662000
113.99310	4.5481000
121.85870	3.8531000
130.26690	3.2634000
139.25530	2.7653000
148.86400	2.3448000
159.13560	1.9880000
170.11590	1.6875000
181.85390	1.4346000
194.40180	1.2213000
207.81560	1.0418000
222.15480	0.89056000
237.48350	0.76320000
253.86990	0.65566000
271.38690	0.56479000
290.11260	0.48793000
310.13040	0.42287000
331.52940	0.36773000
354.40490	0.32096000
378.85880	0.28122000
405.00010	0.24739000
432.94510	0.21856000
