# Supplementary material for: Solving self-absorption in fluorescence
Source: IUCrJ. 2019 May 10;6(Pt 4):586–602. doi: 10.1107/S2052252519005128 (PMC6608621; doi:10.1107/S2052252519005128)
Supplement: Supplementary file 1 [file m-06-00586-sup1.zip › SeAFFluX_package_v2/ffast_files/89.csv]

ENERGY	MU_RHO
0.018494100	86550.000
0.018770130	81955.000
0.019488440	71371.000
0.020833140	55808.000
0.022270630	43547.000
0.023807300	33941.000
0.024681400	29665.000
0.025059180	28031.000
0.025159920	27615.000
0.025311030	64526.000
0.025450010	63126.000
0.025688800	60808.000
0.027206060	48347.000
0.029083270	37260.000
0.031090020	29222.000
0.033235230	23247.000
0.035528460	18700.000
0.037979930	15172.000
0.039654320	13300.000
0.040261270	12705.000
0.040423130	12552.000
0.040600540	13514.000
0.040665910	13446.000
0.041272860	12837.000
0.043401980	10987.000
0.046396710	8973.7000
0.049598090	7369.5000
0.053020350	6076.5000
0.056678760	5025.6000
0.060589590	4167.1000
0.064770280	3463.9000
0.069239420	2887.3000
0.074016950	2414.2000
0.075400140	2298.7000
0.076554230	2208.7000
0.076861980	2185.6000
0.077323610	36115.000
0.078477700	35415.000
0.079124110	35033.000
0.081473370	33710.000
0.082720420	33044.000
0.083052960	32871.000
0.083551780	51408.000
0.084583680	50787.000
0.084798820	50659.000
0.090419950	45962.000
0.096658930	38708.000
0.10332840	29961.000
0.11045810	21874.000
0.11807970	15429.000
0.12622720	10730.000
0.13493680	7480.7000
0.14424750	5294.3000
0.15420050	3837.7000
0.15996980	3254.6000
0.16241830	3048.6000
0.16307130	2997.2000
0.16405070	4115.7000
0.16484040	4046.6000
0.16649920	3907.9000
0.17621440	3243.7000
0.18837320	2668.3000
0.20137090	2254.9000
0.20204800	2237.4000
0.20514050	2161.3000
0.20596520	2142.0000
0.20720230	2728.5000
0.21029480	2626.9000
0.21526550	2479.0000
0.23011880	2127.8000
0.24599700	1863.9000
0.25603020	1737.6000
0.25994900	1694.7000
0.26099400	1683.8000
0.26256160	1807.9000
0.26297080	1803.7000
0.26648040	1769.1000
0.28111580	1644.9000
0.28916580	1588.2000
0.29359180	1559.8000
0.29477200	1552.5000
0.29654240	1663.5000
0.29786480	1664.2000
0.30051280	1667.7000
0.30096840	1668.6000
0.30242400	1672.2000
0.30363970	1676.0000
0.30546340	1774.5000
0.31002260	1822.8000
0.32124820	2025.5000
0.34341430	2899.2000
0.36710990	4463.9000
0.39244050	6547.5000
0.41951890	8747.4000
0.44846570	10618.000
0.47940980	11857.000
0.50000000	12266.000
0.50250000	12296.000
0.50501250	12322.000
0.50753756	12345.000
0.51007525	12363.000
0.51262563	12378.000
0.51518875	12390.000
0.51776470	12398.000
0.52035352	12402.000
0.52295529	12403.000
0.52557007	12401.000
0.52819792	12395.000
0.53083891	12387.000
0.53349310	12375.000
0.53616057	12360.000
0.53884137	12342.000
0.54153558	12321.000
0.54424325	12298.000
0.54696447	12271.000
0.54969929	12242.000
0.55244779	12211.000
0.55521003	12177.000
0.55798608	12140.000
0.56077601	12102.000
0.56357989	12060.000
0.56639779	12017.000
0.56922978	11972.000
0.57207593	11924.000
0.57493630	11875.000
0.57781099	11824.000
0.58070004	11770.000
0.58360354	11716.000
0.58652156	11659.000
0.58945417	11601.000
0.59240144	11541.000
0.59536345	11480.000
0.59834026	11418.000
0.60133196	11354.000
0.60433862	11289.000
0.60736032	11222.000
0.61039712	11155.000
0.61344910	11086.000
0.61651635	11017.000
0.61959893	10946.000
0.62269693	10875.000
0.62581041	10803.000
0.62893946	10729.000
0.63208416	10656.000
0.63524458	10581.000
0.63664076	10548.000
0.63735929	11414.000
0.63842080	11389.000
0.64161291	11315.000
0.64482097	11241.000
0.64804508	11166.000
0.65128530	11091.000
0.65454173	11016.000
0.65781444	10940.000
0.66110351	10863.000
0.66440903	10787.000
0.66773107	10710.000
0.67106973	10633.000
0.67442508	10556.000
0.67451800	10554.000
0.67528199	11045.000
0.67779720	10989.000
0.68118619	10913.000
0.68459212	10837.000
0.68801508	10761.000
0.69145515	10685.000
0.69491243	10609.000
0.69838699	10533.000
0.70187893	10457.000
0.70538832	10381.000
0.70891526	10306.000
0.71245984	10230.000
0.71602214	10154.000
0.71960225	10078.000
0.72320026	10003.000
0.72681626	9927.3000
0.73045034	9852.0000
0.73410260	9776.9000
0.73777311	9701.9000
0.74146197	9627.2000
0.74516928	9552.6000
0.74889513	9478.2000
0.75263961	9404.0000
0.75640280	9330.0000
0.76018482	9256.2000
0.76398574	9182.5000
0.76780567	9109.2000
0.77164470	9036.0000
0.77550292	8963.1000
0.77938044	8890.5000
0.78327734	8818.2000
0.78719373	8746.2000
0.79112969	8674.6000
0.79508534	8603.2000
0.79906077	8532.2000
0.80305607	8461.6000
0.80707135	8391.3000
0.81110671	8321.4000
0.81516224	8251.8000
0.81923806	8182.7000
0.82333425	8114.0000
0.82745092	8045.7000
0.83158817	7977.8000
0.83574611	7910.3000
0.83992484	7843.3000
0.84412447	7776.7000
0.84834509	7710.5000
0.85258682	7644.9000
0.85684975	7579.6000
0.86113400	7514.8000
0.86543967	7450.5000
0.86976687	7386.5000
0.87411570	7322.8000
0.87848628	7259.5000
0.88287871	7196.6000
0.88729310	7134.3000
0.88919009	7107.7000
0.89080989	7533.4000
0.89172957	7520.2000
0.89618822	7456.8000
0.90066916	7393.9000
0.90517250	7331.5000
0.90969837	7269.5000
0.91424686	7208.0000
0.91881809	7147.0000
0.92341218	7086.5000
0.92802924	7026.5000
0.93266939	6966.9000
0.93733274	6907.8000
0.94201940	6849.2000
0.94672950	6791.1000
0.95146315	6733.5000
0.95622046	6676.4000
0.96100156	6619.7000
0.96580657	6563.5000
0.97063560	6507.9000
0.97548878	6452.6000
0.98036623	6397.9000
0.98526806	6343.7000
0.99019440	6289.9000
0.99514537	6236.5000
1.0001211	6183.6000
1.0051217	6128.1000
1.0101473	6072.9000
1.0151980	6018.2000
1.0202740	5963.9000
1.0253754	5910.0000
1.0305023	5856.5000
1.0356548	5803.4000
1.0408331	5750.7000
1.0460372	5698.5000
1.0512674	5646.6000
1.0565238	5595.2000
1.0618064	5544.2000
1.0671154	5493.6000
1.0724510	5443.5000
1.0778132	5393.4000
1.0789287	5382.7000
1.0810714	5440.9000
1.0832023	5420.5000
1.0886183	5368.9000
1.0940614	5317.8000
1.0995317	5267.2000
1.1050294	5217.0000
1.1105545	5167.3000
1.1161073	5118.0000
1.1216878	5069.2000
1.1272963	5020.8000
1.1329328	4972.9000
1.1385974	4925.7000
1.1442904	4878.1000
1.1500119	4830.5000
1.1557619	4783.3000
1.1615407	4736.6000
1.1673484	4690.4000
1.1731852	4644.6000
1.1790511	4599.3000
1.1849464	4551.5000
1.1908711	4503.5000
1.1968254	4456.1000
1.2028096	4409.2000
1.2088236	4362.9000
1.2148677	4317.1000
1.2209421	4269.6000
1.2270468	4222.3000
1.2331820	4175.6000
1.2393479	4129.5000
1.2455447	4084.0000
1.2517724	4039.0000
1.2580312	3994.6000
1.2643214	3950.7000
1.2675407	3928.6000
1.2704594	3987.7000
1.2706430	3986.4000
1.2769962	3943.3000
1.2833812	3900.7000
1.2897981	3858.7000
1.2962471	3817.1000
1.3027283	3776.0000
1.3092420	3735.5000
1.3157882	3695.4000
1.3223671	3655.8000
1.3289790	3616.7000
1.3356239	3578.1000
1.3423020	3539.9000
1.3490135	3502.1000
1.3557586	3464.8000
1.3625374	3428.0000
1.3693500	3391.6000
1.3761968	3355.6000
1.3830778	3320.1000
1.3899932	3284.9000
1.3969431	3250.2000
1.4039278	3215.9000
1.4109475	3181.9000
1.4180022	3148.3000
1.4250922	3115.0000
1.4322177	3082.2000
1.4393788	3049.7000
1.4465757	3017.6000
1.4538086	2985.6000
1.4610776	2954.0000
1.4683830	2922.8000
1.4757249	2892.0000
1.4831035	2861.5000
1.4905190	2831.4000
1.4979716	2801.6000
1.5054615	2772.1000
1.5129888	2742.8000
1.5205537	2713.8000
1.5281565	2685.1000
1.5357973	2656.7000
1.5434763	2628.7000
1.5511937	2601.0000
1.5589496	2573.6000
1.5667444	2546.4000
1.5745781	2519.5000
1.5824510	2492.9000
1.5903633	2466.6000
1.5983151	2440.7000
1.6063066	2415.0000
1.6143382	2389.6000
1.6224099	2364.5000
1.6305219	2339.7000
1.6386745	2315.2000
1.6468679	2290.9000
1.6551022	2267.0000
1.6633777	2243.2000
1.6716946	2219.8000
1.6800531	2196.6000
1.6884534	2173.6000
1.6968956	2151.0000
1.7053801	2128.6000
1.7139070	2106.4000
1.7224766	2084.5000
1.7310889	2062.9000
1.7397444	2041.5000
1.7484431	2020.3000
1.7571853	1999.4000
1.7659712	1978.7000
1.7748011	1958.3000
1.7836751	1938.0000
1.7925935	1918.1000
1.8015565	1898.3000
1.8105642	1878.8000
1.8196171	1859.5000
1.8287151	1840.4000
1.8378587	1821.5000
1.8470480	1802.8000
1.8562833	1784.4000
1.8655647	1766.1000
1.8748925	1748.1000
1.8842670	1730.2000
1.8936883	1712.6000
1.9031567	1695.2000
1.9126725	1677.9000
1.9222359	1660.9000
1.9318471	1644.0000
1.9415063	1627.4000
1.9512138	1610.9000
1.9609699	1594.6000
1.9707747	1578.5000
1.9806286	1562.5000
1.9905318	1546.8000
2.0004844	1531.2000
2.0104868	1515.8000
2.0205393	1500.6000
2.0306420	1485.5000
2.0407952	1470.6000
2.0509992	1455.9000
2.0612542	1441.3000
2.0715604	1426.9000
2.0819182	1412.7000
2.0923278	1398.6000
2.1027895	1384.7000
2.1133034	1370.9000
2.1238699	1357.3000
2.1344893	1343.8000
2.1451617	1330.5000
2.1558875	1317.3000
2.1666670	1304.2000
2.1775003	1291.3000
2.1883878	1278.4000
2.1993297	1265.8000
2.2103264	1253.2000
2.2213780	1240.8000
2.2324849	1228.5000
2.2436473	1216.4000
2.2548656	1204.4000
2.2661399	1192.5000
2.2774706	1180.8000
2.2888579	1169.2000
2.3003022	1157.7000
2.3118037	1146.3000
2.3233628	1135.1000
2.3349796	1124.0000
2.3466545	1113.0000
2.3583878	1102.1000
2.3701797	1091.4000
2.3820306	1080.7000
2.3939407	1070.2000
2.4059104	1059.8000
2.4179400	1049.5000
2.4300297	1039.3000
2.4421798	1029.2000
2.4543907	1019.3000
2.4666627	1009.4000
2.4789960	999.65000
2.4913910	990.00000
2.5038479	980.45000
2.5163672	971.01000
2.5289490	961.67000
2.5415938	952.42000
2.5543017	943.00000
2.5670732	933.41000
2.5799086	923.94000
2.5928082	914.57000
2.6057722	905.31000
2.6188011	896.14000
2.6318951	887.08000
2.6450545	878.13000
2.6582798	869.27000
2.6715712	860.50000
2.6849291	851.84000
2.6983537	843.27000
2.7118455	834.52000
2.7254047	825.83000
2.7390317	817.25000
2.7527269	808.76000
2.7664905	800.36000
2.7803230	792.06000
2.7942246	783.86000
2.8081957	775.74000
2.8222367	767.72000
2.8363479	759.79000
2.8505296	751.95000
2.8647823	744.19000
2.8791062	736.53000
2.8935017	728.94000
2.9079692	721.45000
2.9225091	714.04000
2.9371216	706.70000
2.9518072	699.46000
2.9665662	692.29000
2.9813991	685.20000
2.9963061	678.19000
3.0112876	670.14000
3.0263440	661.82000
3.0414758	653.61000
3.0566831	645.52000
3.0719666	637.53000
3.0873264	629.63000
3.1027630	621.84000
3.1182768	614.15000
3.1338682	606.57000
3.1495376	599.09000
3.1652853	591.71000
3.1811117	584.43000
3.1970172	577.25000
3.2130023	570.17000
3.2180698	567.95000
3.2199304	1460.9000
3.2290673	1449.9000
3.2452127	1430.8000
3.2614387	1412.0000
3.2777459	1393.4000
3.2941347	1375.1000
3.3106053	1357.0000
3.3271584	1339.2000
3.3437941	1321.6000
3.3605131	1304.3000
3.3691316	1295.5000
3.3712683	1811.7000
3.3773157	1804.9000
3.3942023	1786.0000
3.4111733	1767.5000
3.4282291	1749.1000
3.4453703	1731.0000
3.4625971	1713.1000
3.4799101	1695.4000
3.4973097	1678.0000
3.5147962	1660.8000
3.5323702	1643.8000
3.5500321	1624.8000
3.5677822	1605.4000
3.5856211	1586.0000
3.6035492	1566.7000
3.6215670	1547.4000
3.6396748	1528.3000
3.6578732	1509.3000
3.6761626	1490.4000
3.6945434	1471.6000
3.7130161	1453.0000
3.7315812	1434.5000
3.7502391	1416.1000
3.7689903	1397.9000
3.7878352	1379.8000
3.8067744	1361.9000
3.8258083	1344.1000
3.8449373	1326.5000
3.8641620	1309.0000
3.8834828	1291.7000
3.9029002	1274.6000
3.9040746	1273.6000
3.9139253	1476.6000
3.9224147	1468.5000
3.9420268	1450.1000
3.9617369	1431.9000
3.9815456	1413.8000
4.0014533	1396.0000
4.0214606	1378.4000
4.0415679	1360.9000
4.0617757	1343.7000
4.0820846	1326.6000
4.1024950	1309.8000
4.1230075	1293.1000
4.1436226	1276.6000
4.1643407	1260.3000
4.1851624	1244.2000
4.2060882	1228.0000
4.2271186	1212.1000
4.2482542	1196.3000
4.2694955	1180.8000
4.2908430	1165.4000
4.3122972	1150.3000
4.3338587	1135.3000
4.3555280	1120.6000
4.3773056	1106.0000
4.3991921	1091.7000
4.4211881	1077.7000
4.4432940	1063.8000
4.4655105	1050.1000
4.4878381	1036.6000
4.5102772	1023.3000
4.5328286	1010.1000
4.5554928	997.18000
4.5782702	984.38000
4.6011616	971.76000
4.6241674	959.31000
4.6472882	947.02000
4.6489696	946.14000
4.6630307	999.35000
4.6705247	995.34000
4.6938773	982.94000
4.7173467	970.70000
4.7409334	958.63000
4.7646381	946.71000
4.7884613	934.95000
4.8124036	923.34000
4.8364656	911.89000
4.8606479	900.59000
4.8849512	889.44000
4.9093759	878.46000
4.9339228	867.62000
4.9585924	856.93000
4.9833854	846.38000
4.9909955	843.18000
5.0083023	872.36000
5.0130043	870.38000
5.0333438	861.90000
5.0585105	851.59000
5.0838031	841.40000
5.1092221	831.25000
5.1347682	821.25000
5.1604421	811.37000
5.1862443	801.62000
5.2121755	791.99000
5.2382364	782.49000
5.2644276	773.10000
5.2907497	763.81000
5.3172034	754.63000
5.3437895	745.58000
5.3705084	736.63000
5.3973609	727.80000
5.4243477	719.09000
5.4514695	710.48000
5.4787268	701.98000
5.5061205	693.58000
5.5336511	685.28000
5.5613193	677.08000
5.5891259	668.97000
5.6170716	660.97000
5.6451569	653.06000
5.6733827	645.26000
5.7017496	637.55000
5.7302584	629.93000
5.7589096	622.40000
5.7877042	614.97000
5.8166427	607.63000
5.8457259	600.38000
5.8749546	593.23000
5.9043293	586.16000
5.9338510	579.18000
5.9635202	572.29000
5.9933378	565.49000
6.0233045	558.77000
6.0534210	552.13000
6.0836882	545.52000
6.1141066	538.99000
6.1446771	532.55000
6.1754005	526.18000
6.2062775	519.90000
6.2373089	513.69000
6.2684954	507.56000
6.2998379	501.50000
6.3313371	495.52000
6.3629938	489.62000
6.3948088	483.78000
6.4267828	478.02000
6.4589167	472.27000
6.4912113	466.56000
6.5236674	460.92000
6.5562857	455.35000
6.5890671	449.84000
6.6220125	444.41000
6.6551225	439.04000
6.6883981	433.74000
6.7218401	428.50000
6.7554493	423.30000
6.7892266	418.11000
6.8231727	412.99000
6.8572886	407.94000
6.8915750	402.95000
6.9260329	398.03000
6.9606631	393.17000
6.9954664	388.37000
7.0304437	383.63000
7.0655959	378.96000
7.1009239	374.35000
7.1364285	369.79000
7.1721107	365.30000
7.2079712	360.86000
7.2440111	356.48000
7.2802311	352.16000
7.3166323	347.89000
7.3532155	343.68000
7.3899815	339.52000
7.4269314	335.41000
7.4640661	331.36000
7.5013864	327.36000
7.5388934	323.41000
7.5765878	319.52000
7.6144708	315.67000
7.6525431	311.87000
7.6908058	308.12000
7.7292599	304.42000
7.7679062	300.77000
7.8067457	297.16000
7.8457794	293.57000
7.8850083	290.02000
7.9244334	286.51000
7.9640555	283.04000
8.0038758	279.62000
8.0438952	276.25000
8.0841147	272.91000
8.1245352	269.63000
8.1651579	266.38000
8.2059837	263.17000
8.2470136	260.01000
8.2882487	256.89000
8.3296899	253.81000
8.3713384	250.76000
8.4131951	247.76000
8.4552610	244.79000
8.4975373	241.87000
8.5400250	238.98000
9.0307940	208.37000
9.6539190	175.03000
10.320040	147.15000
11.032120	123.87000
11.793340	104.48000
12.607080	88.241000
13.476970	74.624000
14.406880	63.151000
15.400950	53.418000
15.553580	52.121000
15.791650	50.189000
15.855130	49.692000
15.950360	117.39000
16.188420	113.03000
16.463620	108.26000
17.599610	90.825000
18.701540	77.210000
18.813980	75.981000
18.987780	74.132000
19.064120	73.340000
19.178620	101.10000
19.443200	97.597000
19.464860	97.318000
19.740800	93.853000
19.820160	92.889000
19.939200	105.42000
20.112150	103.21000
20.236800	101.65000
21.499880	87.391000
22.983380	73.852000
24.569230	62.420000
26.264500	52.791000
28.076760	44.394000
30.014050	37.294000
32.085020	31.352000
34.298890	26.326000
36.665510	22.135000
39.195430	18.617000
41.899920	15.615000
44.791010	13.104000
47.881590	11.010000
51.185420	9.2626000
54.717210	7.8023000
58.492700	6.5808000
62.528700	5.5580000
66.843180	4.7008000
71.455360	3.9778000
76.385780	3.3690000
81.656400	2.8519000
87.290690	2.4025000
93.313740	2.0242000
99.752390	1.7095000
104.62020	1.5176000
106.22150	1.4614000
106.63530	1.4475000
106.64850	1.4470000
107.28910	5.4564000
108.89040	5.2601000
113.99310	4.6959000
121.85870	3.9802000
130.26690	3.3718000
139.25530	2.8577000
148.86400	2.4239000
159.13560	2.0562000
170.11590	1.7457000
181.85390	1.4841000
194.40180	1.2636000
207.81560	1.0778000
222.15480	0.92113000
237.48350	0.78943000
253.86990	0.67817000
271.38690	0.58411000
290.11260	0.50453000
310.13040	0.43713000
331.52940	0.38000000
354.40490	0.33151000
378.85880	0.29031000
405.00010	0.25525000
432.94510	0.22536000
