# Supplementary material for: Solving self-absorption in fluorescence
Source: IUCrJ. 2019 May 10;6(Pt 4):586–602. doi: 10.1107/S2052252519005128 (PMC6608621; doi:10.1107/S2052252519005128)
Supplement: Supplementary file 1 [file m-06-00586-sup1.zip › SeAFFluX_package_v2/ffast_files/9.csv]

ENERGY	MU_RHO
0.0086430000	545850.00
0.0087720000	546560.00
0.010690000	548490.00
0.011427610	542100.00
0.012216120	532700.00
0.013059030	520870.00
0.013960100	507110.00
0.014923350	491860.00
0.015953060	475460.00
0.017053820	458220.00
0.018230530	440350.00
0.019488440	422050.00
0.020833140	403450.00
0.022270630	384680.00
0.023807300	365820.00
0.025450010	346960.00
0.027206060	328160.00
0.029083270	309480.00
0.030380000	297360.00
0.030845000	293160.00
0.030969000	292060.00
0.031090020	299340.00
0.031155000	298810.00
0.031620000	295100.00
0.033235230	282800.00
0.035528460	266810.00
0.037979930	250940.00
0.040600540	235190.00
0.043401980	219630.00
0.046396710	204310.00
0.049598090	189300.00
0.053020350	174680.00
0.056678760	160530.00
0.060589590	146900.00
0.064770280	133880.00
0.069239420	121510.00
0.074016950	109850.00
0.079124110	98922.000
0.084583680	88755.000
0.090419950	79355.000
0.096658930	70717.000
0.10332840	62825.000
0.11045810	55655.000
0.11807970	49173.000
0.12622720	43341.000
0.13493680	38109.000
0.14424750	33434.000
0.15420050	29275.000
0.16484040	25449.000
0.17621440	21813.000
0.18837320	18661.000
0.20137090	15939.000
0.21526550	13595.000
0.23011880	11581.000
0.24599700	9855.0000
0.26297080	8379.3000
0.28111580	7119.6000
0.30051280	6046.0000
0.32124820	5132.3000
0.34341430	4355.3000
0.36710990	3695.5000
0.39244050	3135.6000
0.41951890	2660.5000
0.44846570	2257.8000
0.47940980	1916.4000
0.51248910	1627.3000
0.54785080	1382.2000
0.58565250	1173.7000
0.62606250	990.18000
0.66926090	834.91000
0.67169200	827.20000
0.68197300	795.65000
0.68471460	787.52000
0.68882700	13726.000
0.69910800	13246.000
0.71543990	12531.000
0.76480520	10675.000
0.81757680	9082.2000
0.87398960	7714.1000
0.93429480	6543.0000
0.99876120	5544.1000
1.0676760	4677.4000
1.1413450	3942.4000
1.2200980	3300.7000
1.3042850	2756.4000
1.3942810	2300.2000
1.4904860	1918.3000
1.5933290	1599.0000
1.7032690	1332.2000
1.8207950	1109.5000
1.9464300	923.79000
2.0807330	768.98000
2.2243040	640.00000
2.3777810	532.61000
2.5418480	443.21000
2.7172350	368.82000
2.9047240	305.15000
3.1051500	251.19000
3.3194060	205.96000
3.5484450	168.89000
3.7932880	138.52000
4.0550240	113.62000
4.3348210	93.212000
4.6339240	76.488000
4.9536640	62.779000
5.2954670	51.541000
5.6608550	42.327000
6.0514530	34.772000
6.4690040	28.578000
6.9153650	23.497000
7.3925250	19.331000
7.9026090	15.911000
8.4478900	13.107000
9.0307940	10.786000
9.6539190	8.8287000
10.320040	7.2354000
11.032120	5.9381000
11.793340	4.8815000
12.607080	4.0207000
13.476970	3.3102000
14.406880	2.7294000
15.400950	2.2575000
16.463620	1.8740000
17.599610	1.5623000
18.813980	1.3087000
20.112150	1.1024000
21.499880	0.93423000
22.983380	0.79708000
24.569230	0.68509000
26.264500	0.59351000
28.076760	0.51737000
30.014050	0.45481000
32.085020	0.40360000
34.298890	0.36155000
36.665510	0.32692000
39.195430	0.29826000
41.899920	0.27443000
44.791010	0.25452000
47.881590	0.23776000
51.185420	0.22357000
54.717210	0.21144000
58.492700	0.20098000
62.528700	0.19187000
66.843180	0.18387000
71.455360	0.17675000
76.385780	0.17036000
81.656400	0.16456000
87.290690	0.15924000
93.313740	0.15432000
99.752390	0.14972000
106.63530	0.14541000
113.99310	0.14131000
121.85870	0.13741000
130.26690	0.13367000
139.25530	0.13009000
148.86400	0.12663000
159.13560	0.12329000
170.11590	0.12006000
181.85390	0.11692000
194.40180	0.11388000
207.81560	0.11093000
222.15480	0.10806000
237.48350	0.10528000
253.86990	0.10259000
271.38690	0.099972000
290.11260	0.097438000
310.13040	0.094986000
331.52940	0.092617000
354.40490	0.090327000
378.85880	0.088119000
405.00010	0.085992000
432.94510	0.083946000
