# Supplementary material for: Solving self-absorption in fluorescence
Source: IUCrJ. 2019 May 10;6(Pt 4):586–602. doi: 10.1107/S2052252519005128 (PMC6608621; doi:10.1107/S2052252519005128)
Supplement: Supplementary file 1 [file m-06-00586-sup1.zip › SeAFFluX_package_v2/ffast_files/90.csv]

ENERGY	MU_RHO
0.043215000	26113.000
0.043401980	25526.000
0.043860000	24152.000
0.046396710	17961.000
0.048020000	14989.000
0.048755000	13848.000
0.048951000	13563.000
0.049245000	26767.000
0.049598090	25896.000
0.049980000	24995.000
0.053020350	19089.000
0.056678760	14190.000
0.058310000	12551.000
0.059202500	11762.000
0.059440500	11563.000
0.059797500	11958.000
0.060589590	11310.000
0.060690000	11231.000
0.064770280	8573.6000
0.069239420	6565.0000
0.074016950	5083.1000
0.079124110	3976.6000
0.084583680	3142.4000
0.086142000	2951.3000
0.087460500	2802.9000
0.087812100	2765.1000
0.088339500	21513.000
0.089658000	20767.000
0.090419950	20353.000
0.092414000	19327.000
0.093828500	18645.000
0.094205700	18469.000
0.094771500	29390.000
0.096186000	28528.000
0.096658930	28249.000
0.10332840	24230.000
0.11045810	19800.000
0.11807970	15331.000
0.12622720	11482.000
0.13493680	8467.3000
0.14424750	6238.0000
0.15420050	4641.9000
0.16484040	3516.6000
0.17621440	2725.4000
0.17816400	2619.6000
0.18089100	2483.0000
0.18161820	2448.6000
0.18270900	3418.4000
0.18543600	3275.0000
0.18837320	3132.9000
0.20137090	2627.0000
0.21526550	2249.5000
0.22481200	2056.6000
0.22825300	1996.8000
0.22917060	1981.6000
0.23011880	2470.4000
0.23054700	2459.8000
0.23398800	2378.1000
0.24599700	2135.1000
0.26297080	1877.4000
0.28111580	1681.3000
0.28439600	1652.1000
0.28874900	1615.7000
0.28990980	1606.4000
0.29165100	1721.9000
0.29600400	1688.7000
0.30051280	1656.6000
0.32124820	1532.1000
0.32849600	1495.9000
0.33352400	1472.6000
0.33486480	1466.6000
0.33687600	1617.0000
0.33751200	1618.6000
0.34190400	1633.9000
0.34267800	1637.3000
0.34341430	1640.8000
0.34405560	1644.0000
0.34612200	1778.3000
0.35128800	1844.3000
0.36710990	2185.5000
0.39244050	3287.5000
0.41951890	5029.0000
0.44846570	7102.3000
0.47940980	9044.8000
0.51248910	10465.000
0.54785080	11188.000
0.58565250	11242.000
0.62606250	10783.000
0.66287200	10121.000
0.66926090	9994.3000
0.67301800	9918.7000
0.67572360	9863.8000
0.67978200	10672.000
0.68992800	10466.000
0.69981800	10263.000
0.71052950	10043.000
0.71338590	9984.1000
0.71543990	10446.000
0.71767050	10401.000
0.72838200	10186.000
0.76480520	9474.1000
0.81757680	8513.5000
0.87398960	7598.8000
0.93429480	6755.7000
0.94795400	6583.3000
0.96246350	6407.3000
0.96633270	6361.6000
0.97213650	6707.4000
0.98664600	6537.2000
0.99876120	6400.3000
1.0676760	5661.4000
1.1413450	4998.8000
1.1448360	4969.7000
1.1623590	4824.7000
1.1670320	4787.1000
1.1740410	4799.9000
1.1915640	4663.7000
1.2200980	4450.9000
1.3029100	3902.1000
1.3042850	3893.9000
1.3228520	3785.1000
1.3281700	3754.8000
1.3361470	3782.4000
1.3560900	3667.6000
1.3942810	3455.3000
1.4904860	2986.7000
1.5933290	2586.8000
1.7032690	2241.9000
1.8207950	1943.8000
1.9464300	1687.9000
2.0807330	1468.6000
2.2243040	1280.5000
2.3777810	1118.6000
2.5418480	978.54000
2.7172350	857.28000
2.9047240	746.84000
3.1051500	640.02000
3.2653600	564.65000
3.3153400	543.85000
3.3194060	542.21000
3.3286680	538.50000
3.3486600	1268.6000
3.3986400	1247.3000
3.4209840	1238.0000
3.4733460	1217.2000
3.4873090	1211.8000
3.5082540	1755.3000
3.5484450	1702.5000
3.5606160	1686.6000
3.7932880	1416.9000
3.9651780	1253.6000
4.0258700	1201.7000
4.0420540	1188.2000
4.0550240	1379.3000
4.0663310	1369.1000
4.1270220	1316.3000
4.3348210	1156.6000
4.6339240	975.37000
4.7337920	923.30000
4.8062480	888.04000
4.8255700	878.97000
4.8545520	921.53000
4.9270080	888.41000
4.9536640	876.67000
5.0786540	824.56000
5.1563890	794.36000
5.1771180	786.58000
5.2082120	808.97000
5.2859460	780.77000
5.2954670	777.39000
5.6608550	662.06000
6.0514530	564.05000
6.4690040	480.62000
6.9153650	408.56000
7.3925250	346.73000
7.9026090	294.77000
8.4478900	250.82000
9.0307940	212.98000
9.6539190	179.02000
10.320040	150.48000
11.032120	126.62000
11.793340	106.74000
12.607080	90.160000
13.476970	76.244000
14.406880	64.566000
15.400950	54.626000
15.974290	49.860000
16.218800	48.015000
16.284000	47.540000
16.381800	111.65000
16.463620	110.24000
16.626310	107.51000
17.599610	92.839000
18.813980	77.718000
19.299340	72.597000
19.594730	69.704000
19.673510	68.960000
19.791670	95.211000
20.062660	91.920000
20.087060	91.632000
20.112150	91.337000
20.369740	88.381000
20.451630	87.470000
20.574460	99.236000
20.881540	95.688000
21.499880	89.012000
22.983380	75.280000
24.569230	63.650000
26.264500	53.851000
28.076760	45.297000
30.014050	38.059000
32.085020	32.013000
34.298890	26.899000
36.665510	22.616000
39.195430	19.040000
41.899920	15.996000
44.791010	13.424000
47.881590	11.279000
51.185420	9.4879000
54.717210	7.9913000
58.492700	6.7395000
62.528700	5.6914000
66.843180	4.8128000
71.455360	4.0746000
76.385780	3.4503000
81.656400	2.9200000
87.290690	2.4620000
93.313740	2.0746000
99.752390	1.7511000
106.63530	1.4817000
107.45790	1.4538000
109.10260	1.4002000
109.54130	1.3863000
110.19920	5.1698000
111.84390	4.9846000
113.99310	4.7562000
121.85870	4.0337000
130.26690	3.4196000
139.25530	2.8989000
148.86400	2.4591000
159.13560	2.0871000
170.11590	1.7720000
181.85390	1.5065000
194.40180	1.2826000
207.81560	1.0938000
222.15480	0.93459000
237.48350	0.80058000
253.86990	0.68756000
271.38690	0.59198000
290.11260	0.51108000
310.13040	0.44255000
331.52940	0.38445000
354.40490	0.33512000
378.85880	0.29320000
405.00010	0.25753000
432.94510	0.22712000
