# Supplementary material for: Solving self-absorption in fluorescence
Source: IUCrJ. 2019 May 10;6(Pt 4):586–602. doi: 10.1107/S2052252519005128 (PMC6608621; doi:10.1107/S2052252519005128)
Supplement: Supplementary file 1 [file m-06-00586-sup1.zip › SeAFFluX_package_v2/ffast_files/91.csv]

ENERGY	MU_RHO
0.020422170	76785.000
0.020726980	72702.000
0.020833140	71344.000
0.022270630	55780.000
0.023807300	43536.000
0.025450010	33887.000
0.027206060	26354.000
0.027974220	23733.000
0.028402400	22416.000
0.028516580	22081.000
0.028687850	53980.000
0.029083270	51096.000
0.029116020	50867.000
0.031090020	39131.000
0.033235230	30222.000
0.035528460	23768.000
0.037979930	18962.000
0.040600540	15297.000
0.043401980	12445.000
0.044549360	11501.000
0.045231240	10989.000
0.045413070	10859.000
0.045685820	11754.000
0.046396710	11204.000
0.049598090	9130.4000
0.053020350	7477.4000
0.056678760	6156.2000
0.060589590	5087.9000
0.064770280	4217.6000
0.069239420	3505.5000
0.074016950	2921.4000
0.079124110	2441.9000
0.084583680	2048.4000
0.087455980	1879.0000
0.088794590	1807.3000
0.089151560	1788.9000
0.089687000	22261.000
0.090419950	21839.000
0.091025610	21499.000
0.094745310	19570.000
0.096195500	18885.000
0.096658930	18673.000
0.097162280	30263.000
0.098612470	29360.000
0.10332840	26358.000
0.11045810	21818.000
0.11807970	17067.000
0.12622720	12832.000
0.13493680	9451.5000
0.14424750	6929.0000
0.15420050	5118.7000
0.16484040	3844.5000
0.17621440	2952.9000
0.17938910	2763.3000
0.18213480	2615.5000
0.18286700	2578.4000
0.18396530	3570.0000
0.18671110	3416.7000
0.18837320	3329.9000
0.20137090	2775.4000
0.21526550	2363.2000
0.22895130	2076.0000
0.23011880	2055.5000
0.23245570	2016.0000
0.23339020	2000.7000
0.23479190	2481.6000
0.23829630	2400.2000
0.24599700	2240.5000
0.26297080	1962.9000
0.28111580	1750.6000
0.30051280	1586.3000
0.30340800	1565.7000
0.30805200	1534.6000
0.30929040	1526.6000
0.31114800	1638.7000
0.31579200	1609.9000
0.32124820	1578.3000
0.34341430	1469.6000
0.35231000	1433.2000
0.35770250	1412.7000
0.35914050	1407.3000
0.36129750	1527.9000
0.36377600	1533.5000
0.36669000	1542.2000
0.36710990	1543.7000
0.36934400	1552.4000
0.37082880	1559.2000
0.37305600	1669.9000
0.37862400	1732.3000
0.39244050	1981.3000
0.41951890	2982.5000
0.44846570	4665.3000
0.47940980	6732.1000
0.51248910	8689.6000
0.54785080	10109.000
0.58565250	10799.000
0.62606250	10803.000
0.66926090	10292.000
0.69403600	9870.8000
0.70465900	9674.4000
0.70749180	9621.0000
0.71174100	10436.000
0.71543990	10366.000
0.72236400	10234.000
0.72853200	10114.000
0.73968300	9897.5000
0.74265660	9839.6000
0.74711700	10274.000
0.75826800	10060.000
0.76480520	9934.4000
0.81757680	8958.3000
0.87398960	8007.3000
0.93429480	7118.8000
0.98656600	6456.1000
0.99876120	6314.6000
1.0016670	6280.7000
1.0056930	6233.2000
1.0117340	6603.3000
1.0268340	6412.7000
1.0676760	5939.4000
1.1413450	5233.7000
1.1998140	4766.6000
1.2181790	4628.3000
1.2200980	4614.2000
1.2230760	4592.5000
1.2304220	4607.8000
1.2487860	4477.3000
1.3042850	4107.0000
1.3593580	3779.3000
1.3801640	3665.4000
1.3857130	3635.9000
1.3942810	3660.1000
1.4148420	3555.4000
1.4904860	3190.3000
1.5933290	2756.4000
1.7032690	2384.0000
1.8207950	2064.1000
1.9464300	1789.4000
2.0807330	1553.7000
2.2243040	1350.9000
2.3777810	1177.2000
2.5418480	1027.7000
2.7172350	898.78000
2.9047240	785.62000
3.1051500	673.51000
3.3194060	570.08000
3.3729640	547.95000
3.4245910	527.83000
3.4383580	522.64000
3.4590090	1154.3000
3.5106360	1158.0000
3.5389760	1160.5000
3.5484450	1161.4000
3.5931440	1166.6000
3.6075890	1168.4000
3.6292560	1675.5000
3.6834240	1626.4000
3.7932880	1520.7000
4.0550240	1274.1000
4.0903240	1242.8000
4.1529310	1188.8000
4.1696260	1174.8000
4.1946690	1349.4000
4.2572760	1294.2000
4.3348210	1229.8000
4.6339240	1024.8000
4.9008820	884.47000
4.9536640	860.16000
4.9758950	850.24000
4.9958990	841.45000
5.0259040	882.02000
5.1009180	850.15000
5.2595620	788.40000
5.2954670	775.37000
5.3400650	759.61000
5.3615330	752.20000
5.3937340	773.87000
5.4742380	746.88000
5.6608550	689.29000
6.0514530	588.03000
6.4690040	502.01000
6.9153650	428.18000
7.3925250	363.58000
7.9026090	308.94000
8.4478900	262.96000
9.0307940	223.20000
9.6539190	187.51000
10.320040	157.71000
11.032120	132.72000
11.793340	111.82000
12.607080	94.403000
13.476970	79.835000
14.406880	67.587000
15.400950	57.244000
16.398440	48.946000
16.463620	48.466000
16.649440	47.136000
16.716370	46.670000
16.816770	109.19000
17.067760	105.13000
17.599610	97.200000
18.813980	81.490000
19.907430	70.094000
20.112150	68.207000
20.212130	67.311000
20.293390	66.594000
20.415270	92.076000
20.682510	89.044000
20.719970	88.630000
20.999080	85.630000
21.083500	84.751000
21.210120	96.123000
21.499880	92.982000
21.526690	92.698000
22.983380	78.751000
24.569230	66.603000
26.264500	56.363000
28.076760	47.444000
30.014050	39.869000
32.085020	33.540000
34.298890	28.217000
36.665510	23.724000
39.195430	19.972000
41.899920	16.817000
44.791010	14.118000
47.881590	11.863000
51.185420	9.9802000
54.717210	8.4066000
58.492700	7.0900000
62.528700	5.9877000
66.843180	5.0637000
71.455360	4.2883000
76.385780	3.6329000
81.656400	3.0746000
87.290690	2.5939000
93.313740	2.1888000
99.752390	1.8477000
106.63530	1.5636000
110.34940	1.4367000
112.03840	1.3839000
112.48880	1.3704000
113.16440	5.0433000
113.99310	4.9535000
114.85340	4.8627000
121.85870	4.2027000
130.26690	3.5650000
139.25530	3.0234000
148.86400	2.5656000
159.13560	2.1790000
170.11590	1.8508000
181.85390	1.5740000
194.40180	1.3406000
207.81560	1.1436000
222.15480	0.97741000
237.48350	0.83723000
253.86990	0.71927000
271.38690	0.61945000
290.11260	0.53493000
310.13040	0.46330000
331.52940	0.40253000
354.40490	0.35092000
378.85880	0.30704000
405.00010	0.26968000
432.94510	0.23783000
