# Supplementary material for: Solving self-absorption in fluorescence
Source: IUCrJ. 2019 May 10;6(Pt 4):586–602. doi: 10.1107/S2052252519005128 (PMC6608621; doi:10.1107/S2052252519005128)
Supplement: Supplementary file 1 [file m-06-00586-sup1.zip › SeAFFluX_package_v2/ffast_files/92.csv]

ENERGY	MU_RHO
0.032461500	43925.000
0.032946000	41045.000
0.033235230	39435.000
0.035528460	29057.000
0.037979930	21398.000
0.040600540	15774.000
0.041454000	14353.000
0.042088500	13401.000
0.042257700	13161.000
0.042511500	32671.000
0.043146000	30575.000
0.043401980	29776.000
0.046396710	22128.000
0.049598090	16612.000
0.053020350	12684.000
0.056678760	9821.0000
0.060589590	7691.4000
0.064770280	6080.5000
0.069239420	4844.4000
0.069286000	4833.5000
0.070346500	4594.2000
0.070629300	4533.3000
0.071053500	5139.8000
0.072114000	4877.7000
0.074016950	4452.3000
0.079124110	3540.5000
0.084583680	2844.5000
0.090419950	2308.3000
0.094374000	2028.3000
0.095818500	1938.9000
0.096203700	1916.1000
0.096658930	19377.000
0.096781500	19300.000
0.098226000	18422.000
0.10290000	15922.000
0.10332840	15716.000
0.10447500	15182.000
0.10489500	14993.000
0.10552500	24864.000
0.10710000	23825.000
0.11045810	21702.000
0.11807970	17432.000
0.12622720	13495.000
0.13493680	10163.000
0.14424750	7565.8000
0.15420050	5640.4000
0.16484040	4252.8000
0.17621440	3265.5000
0.18837320	2564.7000
0.19119800	2438.2000
0.19412450	2318.6000
0.19490490	2288.5000
0.19607550	3202.9000
0.19900200	3076.5000
0.20137090	2981.3000
0.21526550	2524.5000
0.23011880	2179.8000
0.24599700	1918.6000
0.25411400	1814.3000
0.25800350	1769.7000
0.25904070	1758.3000
0.26059650	2178.0000
0.26297080	2137.7000
0.26448600	2112.8000
0.28111580	1879.7000
0.30051280	1679.5000
0.31722600	1551.5000
0.32124820	1525.3000
0.32208150	1520.0000
0.32337630	1512.0000
0.32531850	1618.1000
0.33017400	1589.0000
0.34341430	1518.4000
0.36710990	1416.2000
0.37328200	1393.5000
0.37899550	1373.6000
0.38051910	1368.5000
0.38280450	1483.7000
0.38347400	1484.9000
0.38851800	1497.6000
0.38934350	1500.4000
0.39090870	1506.0000
0.39244050	1605.0000
0.39325650	1611.6000
0.39912600	1668.5000
0.41951890	2037.5000
0.44846570	3150.9000
0.47940980	4899.0000
0.51248910	6914.9000
0.54785080	8688.3000
0.58565250	9843.6000
0.62606250	10270.000
0.66926090	10067.000
0.71543990	9433.7000
0.72294600	9308.9000
0.73401150	9118.7000
0.73696230	9067.0000
0.74138850	9870.9000
0.75245400	9673.4000
0.76480520	9450.1000
0.77649800	9237.7000
0.77961960	9181.0000
0.78430200	9605.0000
0.79600800	9395.3000
0.81757680	9015.5000
0.87398960	8077.5000
0.93429480	7187.1000
0.99876120	6374.3000
1.0240020	6080.2000
1.0396750	5906.5000
1.0438550	5861.3000
1.0501240	6154.1000
1.0657980	5994.6000
1.0676760	5975.9000
1.1413450	5294.4000
1.2200980	4672.3000
1.2471480	4482.8000
1.2662370	4350.2000
1.2713270	4315.8000
1.2789630	4328.6000
1.2980520	4202.9000
1.3042850	4163.0000
1.3942810	3634.2000
1.4119840	3541.9000
1.4335960	3434.0000
1.4393590	3406.0000
1.4480040	3429.4000
1.4696160	3328.9000
1.4904860	3236.0000
1.5933290	2811.4000
1.7032690	2429.9000
1.8207950	2104.1000
1.9464300	1823.9000
2.0807330	1583.2000
2.2243040	1374.7000
2.3777810	1196.0000
2.5418480	1042.8000
2.7172350	910.51000
2.9047240	796.65000
3.1051500	685.34000
3.3194060	579.95000
3.4806660	515.77000
3.5339420	496.90000
3.5484450	491.94000
3.5694590	1045.7000
3.6227340	1059.9000
3.6530480	1068.8000
3.7089620	1087.2000
3.7238720	1092.5000
3.7462380	1496.6000
3.7932880	1483.9000
3.8021520	1481.1000
4.0550240	1331.7000
4.2173320	1198.1000
4.2818830	1145.0000
4.2990970	1131.1000
4.3249170	1291.5000
4.3348210	1283.0000
4.3894680	1236.8000
4.6339240	1051.3000
4.9536640	872.13000
5.0785560	815.64000
5.1562890	783.40000
5.1770180	775.15000
5.2081110	812.88000
5.2858440	782.92000
5.2954670	779.34000
5.4370400	729.63000
5.5202600	702.82000
5.5424520	695.92000
5.5757400	715.98000
5.6608550	690.44000
6.0514530	589.51000
6.4690040	504.30000
6.9153650	431.42000
7.3925250	367.71000
7.9026090	312.44000
8.4478900	265.92000
9.0307940	225.73000
9.6539190	189.57000
10.320040	159.56000
11.032120	134.30000
11.793340	113.13000
12.607080	95.471000
13.476970	80.723000
14.406880	68.351000
15.400950	57.944000
16.463620	49.068000
16.822970	46.504000
17.080470	44.787000
17.149130	44.345000
17.252130	103.27000
17.509630	99.419000
17.599610	98.122000
18.813980	82.478000
20.112150	69.059000
20.528650	65.391000
20.842860	62.800000
20.926650	62.133000
21.052340	86.005000
21.322250	83.243000
21.366550	82.801000
21.499880	81.494000
21.648610	80.069000
21.735640	79.251000
21.866190	89.871000
22.192550	86.681000
22.983380	79.497000
24.569230	67.277000
26.264500	56.936000
28.076760	47.975000
30.014050	40.325000
32.085020	33.926000
34.298890	28.572000
36.665510	24.020000
39.195430	20.219000
41.899920	17.042000
44.791010	14.328000
47.881590	12.038000
51.185420	10.127000
54.717210	8.5295000
58.492700	7.1930000
62.528700	6.0738000
66.843180	5.1356000
71.455360	4.3484000
76.385780	3.6850000
81.656400	3.1180000
87.290690	2.6295000
93.313740	2.2208000
99.752390	1.8743000
106.63530	1.5850000
113.29400	1.3641000
113.99310	1.3436000
115.02810	1.3142000
115.49050	1.3013000
116.18410	4.7472000
117.91820	4.5771000
121.85870	4.2211000
130.26690	3.5810000
139.25530	3.0376000
148.86400	2.5778000
159.13560	2.1893000
170.11590	1.8603000
181.85390	1.5820000
194.40180	1.3472000
207.81560	1.1490000
222.15480	0.98175000
237.48350	0.84046000
253.86990	0.72164000
271.38690	0.62121000
290.11260	0.53614000
310.13040	0.46402000
331.52940	0.40283000
354.40490	0.35085000
378.85880	0.30666000
405.00010	0.26904000
432.94510	0.23698000
