# Supplementary material for: Solving self-absorption in fluorescence
Source: IUCrJ. 2019 May 10;6(Pt 4):586–602. doi: 10.1107/S2052252519005128 (PMC6608621; doi:10.1107/S2052252519005128)
Supplement: Supplementary file 1 [file m-06-00586-sup1.zip › SeAFFluX_package_v2/ffast_files/ctc_niff_ryan.dat]

      E            f1          f2        pe      	coh     	total      	K      lambda                                    
1.069000E-02  3.57659E+00  1.4343E+00  9.6199E+04  1.2091E-04  9.6199E+04  0.000E+00  1.160E+02
1.142761E-02  3.57599E+00  1.5448E+00  9.6924E+04  1.6602E-04  9.6924E+04  0.000E+00  1.085E+02
1.221612E-02  3.57095E+00  1.6670E+00  9.7839E+04  2.2668E-04  9.7839E+04  0.000E+00  1.015E+02
1.305903E-02  3.56836E+00  1.8017E+00  9.8922E+04  3.0780E-04  9.8922E+04  0.000E+00  9.494E+01
1.396010E-02  3.56968E+00  1.9500E+00  1.0015E+05  4.1563E-04  1.0015E+05  0.000E+00  8.881E+01
1.492335E-02  3.57685E+00  2.1125E+00  1.0149E+05  5.5816E-04  1.0149E+05  0.000E+00  8.308E+01
1.595306E-02  3.59151E+00  2.2884E+00  1.0285E+05  7.4546E-04  1.0285E+05  0.000E+00  7.772E+01
1.705382E-02  3.61476E+00  2.4778E+00  1.0418E+05  9.9023E-04  1.0418E+05  0.000E+00  7.270E+01
1.823053E-02  3.64791E+00  2.6808E+00  1.0544E+05  1.3083E-03  1.0544E+05  0.000E+00  6.801E+01
1.948844E-02  3.69236E+00  2.8974E+00  1.0660E+05  1.7192E-03  1.0660E+05  0.000E+00  6.362E+01
2.083314E-02  3.74958E+00  3.1272E+00  1.0762E+05  2.2473E-03  1.0762E+05  0.000E+00  5.951E+01
2.227063E-02  3.82103E+00  3.3699E+00  1.0849E+05  2.9219E-03  1.0849E+05  0.000E+00  5.567E+01
2.380730E-02  3.90818E+00  3.6250E+00  1.0917E+05  3.7792E-03  1.0917E+05  0.000E+00  5.208E+01
2.545001E-02  4.01245E+00  3.8920E+00  1.0965E+05  4.8626E-03  1.0965E+05  0.000E+00  4.872E+01
2.720606E-02  4.13521E+00  4.1699E+00  1.0990E+05  6.2241E-03  1.0990E+05  0.000E+00  4.557E+01
2.908327E-02  4.27778E+00  4.4581E+00  1.0991E+05  7.9258E-03  1.0991E+05  0.000E+00  4.263E+01
3.109002E-02  4.44144E+00  4.7557E+00  1.0967E+05  1.0041E-02  1.0967E+05  0.000E+00  3.988E+01
3.323523E-02  4.62739E+00  5.0616E+00  1.0920E+05  1.2657E-02  1.0920E+05  0.000E+00  3.731E+01
3.552846E-02  4.83686E+00  5.3751E+00  1.0847E+05  1.5873E-02  1.0847E+05  0.000E+00  3.490E+01
3.797993E-02  5.07105E+00  5.6954E+00  1.0752E+05  1.9807E-02  1.0752E+05  0.000E+00  3.264E+01
4.060054E-02  5.33124E+00  6.0216E+00  1.0634E+05  2.4594E-02  1.0634E+05  0.000E+00  3.054E+01
4.340198E-02  5.61884E+00  6.3532E+00  1.0495E+05  3.0386E-02  1.0495E+05  0.000E+00  2.857E+01
4.639671E-02  5.93534E+00  6.6897E+00  1.0338E+05  3.7359E-02  1.0338E+05  0.000E+00  2.672E+01
4.959809E-02  6.28228E+00  7.0309E+00  1.0164E+05  4.5708E-02  1.0164E+05  0.000E+00  2.500E+01
5.302035E-02  6.72188E+00  7.3516E+00  9.9415E+04  5.5654E-02  9.9415E+04  0.000E+00  2.338E+01
5.667876E-02  7.16643E+00  7.6429E+00  9.6684E+04  6.7438E-02  9.6684E+04  0.000E+00  2.187E+01
6.058959E-02  7.58919E+00  7.9225E+00  9.3751E+04  8.1328E-02  9.3751E+04  0.000E+00  2.046E+01
6.477028E-02  7.89984E+00  8.1889E+00  9.0650E+04  9.7617E-02  9.0650E+04  0.000E+00  1.914E+01
6.673800E-02  7.81083E+00  8.3039E+00  8.9212E+04  1.0578E-01  8.9212E+04  0.000E+00  1.858E+01
6.775950E-02  7.29248E+00  8.3483E+00  8.8337E+04  1.1015E-01  8.8337E+04  0.000E+00  1.830E+01
6.803190E-02  6.49266E+00  8.3411E+00  8.7907E+04  1.1133E-01  8.7907E+04  0.000E+00  1.822E+01
6.844050E-02  7.47679E+00  1.0005E+01  1.0481E+05  1.1310E-01  1.0481E+05  0.000E+00  1.812E+01
6.923942E-02  8.30426E+00  9.9197E+00  1.0272E+05  1.1662E-01  1.0272E+05  0.000E+00  1.791E+01
6.946200E-02  8.44458E+00  9.8964E+00  1.0215E+05  1.1761E-01  1.0215E+05  0.000E+00  1.785E+01
7.401695E-02  9.92898E+00  9.4522E+00  9.1562E+04  1.3867E-01  9.1562E+04  0.000E+00  1.675E+01
7.912411E-02  1.07677E+01  9.0420E+00  8.1936E+04  1.6413E-01  8.1936E+04  0.000E+00  1.567E+01
8.458368E-02  1.13913E+01  8.7086E+00  7.3820E+04  1.9337E-01  7.3820E+04  0.000E+00  1.466E+01
9.041995E-02  1.19094E+01  8.4128E+00  6.6710E+04  2.2678E-01  6.6710E+04  0.000E+00  1.371E+01
9.665893E-02  1.23487E+01  8.1362E+00  6.0352E+04  2.6477E-01  6.0352E+04  0.000E+00  1.283E+01
1.033284E-01  1.27032E+01  7.8715E+00  5.4620E+04  3.0774E-01  5.4620E+04  0.000E+00  1.200E+01
1.095640E-01  1.28584E+01  7.6469E+00  5.0042E+04  3.4990E-01  5.0042E+04  0.000E+00  1.132E+01
1.104581E-01  1.28304E+01  7.6164E+00  4.9438E+04  3.5609E-01  4.9438E+04  0.000E+00  1.122E+01
1.112410E-01  1.27438E+01  7.5899E+00  4.8920E+04  3.6154E-01  4.8920E+04  0.000E+00  1.115E+01
1.116882E-01  1.25364E+01  7.5749E+00  4.8628E+04  3.6466E-01  4.8628E+04  0.000E+00  1.110E+01
1.123590E-01  1.27940E+01  7.9994E+00  5.1047E+04  3.6937E-01  5.1047E+04  0.000E+00  1.103E+01
1.140360E-01  1.30669E+01  7.9514E+00  4.9994E+04  3.8120E-01  4.9994E+04  0.000E+00  1.087E+01
1.180797E-01  1.33934E+01  7.8409E+00  4.7611E+04  4.1022E-01  4.7611E+04  0.000E+00  1.050E+01
1.262272E-01  1.38459E+01  7.6390E+00  4.3391E+04  4.7051E-01  4.3391E+04  0.000E+00  9.822E+00
1.349368E-01  1.42329E+01  7.4472E+00  3.9571E+04  5.3731E-01  3.9572E+04  0.000E+00  9.188E+00
1.442475E-01  1.45869E+01  7.2647E+00  3.6110E+04  6.1096E-01  3.6111E+04  0.000E+00  8.595E+00
1.542005E-01  1.49196E+01  7.0911E+00  3.2972E+04  6.9174E-01  3.2973E+04  0.000E+00  8.040E+00
1.648404E-01  1.52378E+01  6.9250E+00  3.0121E+04  7.7988E-01  3.0122E+04  0.000E+00  7.521E+00
1.762144E-01  1.55459E+01  6.7644E+00  2.7523E+04  8.7556E-01  2.7524E+04  0.000E+00  7.036E+00
1.883732E-01  1.58466E+01  6.6064E+00  2.5145E+04  9.7888E-01  2.5146E+04  0.000E+00  6.582E+00
2.013709E-01  1.61413E+01  6.4480E+00  2.2958E+04  1.0899E+00  2.2959E+04  0.000E+00  6.157E+00
2.152655E-01  1.64384E+01  6.2862E+00  2.0938E+04  1.2085E+00  2.0939E+04  0.000E+00  5.760E+00
2.301188E-01  1.67200E+01  6.1183E+00  1.9063E+04  1.3346E+00  1.9064E+04  0.000E+00  5.388E+00
2.459970E-01  1.69927E+01  5.9420E+00  1.7319E+04  1.4678E+00  1.7320E+04  0.000E+00  5.040E+00
2.629708E-01  1.72537E+01  5.7560E+00  1.5694E+04  1.6080E+00  1.5696E+04  0.000E+00  4.715E+00
2.811158E-01  1.75008E+01  5.5592E+00  1.4179E+04  1.7546E+00  1.4181E+04  0.000E+00  4.410E+00
3.005128E-01  1.77292E+01  5.3486E+00  1.2761E+04  1.9070E+00  1.2763E+04  0.000E+00  4.126E+00
3.212482E-01  1.79330E+01  5.1254E+00  1.1439E+04  2.0646E+00  1.1441E+04  0.000E+00  3.859E+00
3.434143E-01  1.81062E+01  4.8924E+00  1.0215E+04  2.2267E+00  1.0217E+04  0.000E+00  3.610E+00
3.671099E-01  1.82471E+01  4.6526E+00  9.0869E+03  2.3923E+00  9.0893E+03  0.000E+00  3.377E+00
3.924405E-01  1.83508E+01  4.4092E+00  8.0556E+03  2.5605E+00  8.0582E+03  0.000E+00  3.159E+00
4.195189E-01  1.84135E+01  4.1650E+00  7.1184E+03  2.7302E+00  7.1211E+03  0.000E+00  2.955E+00
4.484657E-01  1.84310E+01  3.9230E+00  6.2720E+03  2.9004E+00  6.2749E+03  0.000E+00  2.765E+00
4.794098E-01  1.83977E+01  3.6854E+00  5.5117E+03  3.0699E+00  5.5148E+03  0.000E+00  2.586E+00
5.124891E-01  1.83055E+01  3.4539E+00  4.8322E+03  3.2375E+00  4.8354E+03  0.000E+00  2.419E+00
5.478508E-01  1.81427E+01  3.2304E+00  4.2278E+03  3.4019E+00  4.2312E+03  0.000E+00  2.263E+00
5.856525E-01  1.78905E+01  3.0161E+00  3.6924E+03  3.5620E+00  3.6960E+03  0.000E+00  2.117E+00
6.260625E-01  1.75178E+01  2.8117E+00  3.2201E+03  3.7163E+00  3.2238E+03  0.000E+00  1.980E+00
6.692609E-01  1.69681E+01  2.6180E+00  2.8047E+03  3.8638E+00  2.8086E+03  0.000E+00  1.853E+00
7.154399E-01  1.61269E+01  2.4352E+00  2.4404E+03  4.0033E+00  2.4444E+03  0.000E+00  1.733E+00
7.648052E-01  1.47079E+01  2.2632E+00  2.1217E+03  4.1336E+00  2.1258E+03  0.000E+00  1.621E+00
8.175768E-01  1.15821E+01  2.1021E+00  1.8435E+03  4.2536E+00  1.8478E+03  0.000E+00  1.516E+00
8.376060E-01  8.76961E+00  2.0462E+00  1.7516E+03  4.2944E+00  1.7559E+03  0.000E+00  1.480E+00
8.504265E-01  3.93819E+00  2.0119E+00  1.6962E+03  4.3193E+00  1.7005E+03  0.000E+00  1.458E+00
8.544620E-01 -5.44705E+00  2.0013E+00  1.6793E+03  4.3269E+00  1.6836E+03  0.000E+00  1.451E+00
8.589735E-01  3.45285E+00  1.1918E+01  9.9479E+03  4.3353E+00  9.9522E+03  0.000E+00  1.443E+00
8.675405E-01  5.48784E+00  1.1735E+01  9.6987E+03  4.3510E+00  9.7031E+03  0.000E+00  1.429E+00
8.710281E-01  3.82284E+00  1.1662E+01  9.5998E+03  4.3572E+00  9.6042E+03  0.000E+00  1.423E+00
8.717940E-01  6.87490E-01  1.1646E+01  9.5782E+03  4.3586E+00  9.5826E+03  0.000E+00  1.422E+00
8.739896E-01  5.80960E+00  1.6508E+01  1.3543E+04  4.3625E+00  1.3547E+04  0.000E+00  1.419E+00
8.762595E-01  7.36968E+00  1.6442E+01  1.3453E+04  4.3665E+00  1.3457E+04  0.000E+00  1.415E+00
8.893380E-01  1.12789E+01  1.6066E+01  1.2953E+04  4.3889E+00  1.2957E+04  0.000E+00  1.394E+00
9.342948E-01  1.62345E+01  1.4877E+01  1.1417E+04  4.4592E+00  1.1421E+04  0.000E+00  1.327E+00
9.879380E-01  1.84258E+01  1.3649E+01  9.9055E+03  4.5304E+00  9.9100E+03  0.000E+00  1.255E+00
9.987612E-01  1.84133E+01  1.3424E+01  9.6365E+03  4.5432E+00  9.6410E+03  0.000E+00  1.241E+00
1.003060E+00  1.82231E+01  1.3334E+01  9.5315E+03  4.5482E+00  9.5360E+03  0.000E+00  1.236E+00
1.007092E+00  1.74472E+01  1.3251E+01  9.4340E+03  4.5527E+00  9.4386E+03  0.000E+00  1.231E+00
1.013141E+00  1.85689E+01  1.4933E+01  1.0568E+04  4.5595E+00  1.0573E+04  0.000E+00  1.224E+00
1.028262E+00  1.98654E+01  1.4615E+01  1.0191E+04  4.5757E+00  1.0196E+04  0.000E+00  1.206E+00
1.067676E+00  2.15374E+01  1.3841E+01  9.2950E+03  4.6138E+00  9.2996E+03  0.000E+00  1.161E+00
1.141345E+00  2.33736E+01  1.2599E+01  7.9145E+03  4.6703E+00  7.9192E+03  0.000E+00  1.086E+00
1.220098E+00  2.46251E+01  1.1485E+01  6.7491E+03  4.7126E+00  6.7538E+03  0.000E+00  1.016E+00
1.304285E+00  2.55591E+01  1.0475E+01  5.7585E+03  4.7404E+00  5.7632E+03  0.000E+00  9.506E-01
1.394281E+00  2.62818E+01  9.5264E+00  4.8988E+03  4.7536E+00  4.9036E+03  0.000E+00  8.892E-01
1.490486E+00  2.68506E+01  8.6323E+00  4.1525E+03  4.7522E+00  4.1573E+03  0.000E+00  8.318E-01
1.593329E+00  2.72544E+01  7.7753E+00  3.4989E+03  4.7364E+00  3.5036E+03  0.000E+00  7.781E-01
1.703269E+00  2.75358E+01  7.0012E+00  2.9472E+03  4.7066E+00  2.9519E+03  0.000E+00  7.279E-01
1.820795E+00  2.77300E+01  6.3039E+00  2.4824E+03  4.6632E+00  2.4871E+03  0.000E+00  6.809E-01
1.946430E+00  2.78603E+01  5.6777E+00  2.0914E+03  4.6068E+00  2.0960E+03  0.000E+00  6.370E-01
2.080733E+00  2.79855E+01  5.1095E+00  1.7607E+03  4.5380E+00  1.7652E+03  0.000E+00  5.959E-01
2.224304E+00  2.80289E+01  4.5920E+00  1.4802E+03  4.4576E+00  1.4847E+03  0.000E+00  5.574E-01
2.377781E+00  2.80405E+01  4.1285E+00  1.2449E+03  4.3664E+00  1.2493E+03  0.000E+00  5.214E-01
2.541848E+00  2.80299E+01  3.7138E+00  1.0476E+03  4.2654E+00  1.0519E+03  0.000E+00  4.878E-01
2.717235E+00  2.80016E+01  3.3430E+00  8.8212E+02  4.1554E+00  8.8628E+02  0.000E+00  4.563E-01
2.904724E+00  2.79659E+01  3.0114E+00  7.4334E+02  4.0374E+00  7.4738E+02  0.000E+00  4.268E-01
3.105150E+00  2.79386E+01  2.6981E+00  6.2301E+02  3.9126E+00  6.2692E+02  0.000E+00  3.993E-01
3.319406E+00  2.78847E+01  2.4055E+00  5.1958E+02  3.7819E+00  5.2336E+02  0.000E+00  3.735E-01
3.548445E+00  2.78165E+01  2.1392E+00  4.3225E+02  3.6463E+00  4.3590E+02  0.000E+00  3.494E-01
3.793288E+00  2.77340E+01  1.8970E+00  3.5857E+02  3.5068E+00  3.6208E+02  0.000E+00  3.269E-01
4.055024E+00  2.76425E+01  1.6844E+00  2.9783E+02  3.3645E+00  3.0119E+02  0.000E+00  3.058E-01
4.334821E+00  2.75458E+01  1.4976E+00  2.4771E+02  3.2203E+00  2.5093E+02  0.000E+00  2.860E-01
4.633924E+00  2.74435E+01  1.3269E+00  2.0531E+02  3.0752E+00  2.0839E+02  0.000E+00  2.676E-01
4.953664E+00  2.73322E+01  1.1761E+00  1.7023E+02  2.9299E+00  1.7316E+02  0.000E+00  2.503E-01
5.295467E+00  2.72114E+01  1.0433E+00  1.4127E+02  2.7853E+00  1.4406E+02  0.000E+00  2.341E-01
5.660855E+00  2.70779E+01  9.2645E-01  1.1734E+02  2.6421E+00  1.1998E+02  0.000E+00  2.190E-01
6.051453E+00  2.69254E+01  8.2342E-01  9.7561E+01  2.5011E+00  1.0006E+02  0.000E+00  2.049E-01
6.469004E+00  2.67418E+01  7.3254E-01  8.1191E+01  2.3628E+00  8.3554E+01  0.000E+00  1.917E-01
6.915365E+00  2.65023E+01  6.5229E-01  6.7631E+01  2.2278E+00  6.9859E+01  0.000E+00  1.793E-01
7.392525E+00  2.61454E+01  5.8138E-01  5.6388E+01  2.0966E+00  5.8485E+01  0.000E+00  1.677E-01
7.902609E+00  2.54382E+01  5.1866E-01  4.7057E+01  1.9696E+00  4.9027E+01  0.000E+00  1.569E-01
8.166144E+00  2.45187E+01  4.9051E-01  4.3068E+01  1.9088E+00  4.4977E+01  0.000E+00  1.518E-01
8.291136E+00  2.30862E+01  4.7804E-01  4.1340E+01  1.8810E+00  4.3221E+01  0.000E+00  1.495E-01
8.324467E+00  2.13577E+01  4.7480E-01  4.0895E+01  1.8737E+00  4.2769E+01  0.000E+00  1.489E-01
8.374464E+00  2.31229E+01  3.8783E+00  3.3205E+02  1.8628E+00  3.3391E+02  2.918E+02  1.481E-01
8.447890E+00  2.42866E+01  3.8127E+00  3.2360E+02  1.8471E+00  3.2545E+02  2.843E+02  1.468E-01
8.499456E+00  2.47181E+01  3.7677E+00  3.1783E+02  1.8361E+00  3.1967E+02  2.792E+02  1.459E-01
9.030794E+00  2.63786E+01  3.4017E+00  2.7007E+02  1.7294E+00  2.7180E+02  2.373E+02  1.373E-01
9.653919E+00  2.71216E+01  3.0709E+00  2.2808E+02  1.6167E+00  2.2970E+02  2.012E+02  1.284E-01
1.032004E+01  2.75654E+01  2.7492E+00  1.9101E+02  1.5092E+00  1.9252E+02  1.689E+02  1.201E-01
1.103212E+01  2.78453E+01  2.4485E+00  1.5913E+02  1.4070E+00  1.6054E+02  1.409E+02  1.124E-01
1.179334E+01  2.80311E+01  2.1838E+00  1.3276E+02  1.3101E+00  1.3407E+02  1.178E+02  1.051E-01
1.260708E+01  2.81583E+01  1.9478E+00  1.1078E+02  1.2186E+00  1.1200E+02  9.840E+01  9.834E-02
1.347697E+01  2.82454E+01  1.7376E+00  9.2441E+01  1.1324E+00  9.3573E+01  8.223E+01  9.200E-02
1.440688E+01  2.83043E+01  1.5502E+00  7.7148E+01  1.0514E+00  7.8199E+01  6.871E+01  8.606E-02
1.540095E+01  2.83432E+01  1.3831E+00  6.4391E+01  9.7562E-01  6.5367E+01  5.742E+01  8.050E-02
1.646362E+01  2.83682E+01  1.2341E+00  5.3744E+01  9.0480E-01  5.4649E+01  4.798E+01  7.531E-02
1.759961E+01  2.84192E+01  1.0942E+00  4.4579E+01  8.3882E-01  4.5418E+01  3.982E+01  7.045E-02
1.881398E+01  2.84194E+01  9.6902E-01  3.6929E+01  7.7752E-01  3.7707E+01  3.299E+01  6.590E-02
2.011215E+01  2.84120E+01  8.5820E-01  3.0595E+01  7.2069E-01  3.1316E+01  2.734E+01  6.165E-02
2.149988E+01  2.83996E+01  7.6013E-01  2.5349E+01  6.6814E-01  2.6017E+01  2.265E+01  5.767E-02
2.298338E+01  2.83839E+01  6.7282E-01  2.0989E+01  6.1965E-01  2.1609E+01  1.877E+01  5.395E-02
2.456923E+01  2.83663E+01  5.9559E-01  1.7381E+01  5.7501E-01  1.7956E+01  1.555E+01  5.046E-02
2.626450E+01  2.83479E+01  5.2725E-01  1.4393E+01  5.3399E-01  1.4927E+01  1.289E+01  4.721E-02
2.807676E+01  2.83290E+01  4.6461E-01  1.1865E+01  4.9636E-01  1.2361E+01  1.063E+01  4.416E-02
3.001405E+01  2.83086E+01  4.0881E-01  9.7658E+00  4.6192E-01  1.0228E+01  8.759E+00  4.131E-02
3.208502E+01  2.82880E+01  3.5972E-01  8.0386E+00  4.3043E-01  8.4690E+00  7.216E+00  3.864E-02
3.429889E+01  2.82678E+01  3.1655E-01  6.6173E+00  4.0170E-01  7.0190E+00  5.945E+00  3.615E-02
3.666551E+01  2.82484E+01  2.7821E-01  5.4404E+00  3.7551E-01  5.8159E+00  4.891E+00  3.381E-02
3.919543E+01  2.82295E+01  2.4347E-01  4.4537E+00  3.5166E-01  4.8054E+00  4.004E+00  3.163E-02
4.189992E+01  2.82110E+01  2.1307E-01  3.6460E+00  3.2997E-01  3.9760E+00  3.279E+00  2.959E-02
4.479101E+01  2.81934E+01  1.8647E-01  2.9850E+00  3.1025E-01  3.2952E+00  2.684E+00  2.768E-02
4.788159E+01  2.81768E+01  1.6320E-01  2.4439E+00  2.9234E-01  2.7362E+00  2.198E+00  2.589E-02
5.118542E+01  2.81613E+01  1.4284E-01  2.0009E+00  2.7607E-01  2.2770E+00  1.799E+00  2.422E-02
5.471721E+01  2.81468E+01  1.2502E-01  1.6382E+00  2.6128E-01  1.8995E+00  1.473E+00  2.266E-02
5.849270E+01  2.81334E+01  1.0943E-01  1.3413E+00  2.4785E-01  1.5892E+00  1.206E+00  2.120E-02
6.252870E+01  2.81211E+01  9.5778E-02  1.0983E+00  2.3563E-01  1.3339E+00  9.873E-01  1.983E-02
6.684318E+01  2.81097E+01  8.3836E-02  8.9927E-01  2.2451E-01  1.1238E+00  8.083E-01  1.855E-02
7.145536E+01  2.80994E+01  7.3385E-02  7.3636E-01  2.1436E-01  9.5072E-01  6.618E-01  1.735E-02
7.638578E+01  2.80899E+01  6.4239E-02  6.0298E-01  2.0510E-01  8.0808E-01  5.418E-01  1.623E-02
8.165640E+01  2.80813E+01  5.6155E-02  4.9308E-01  1.9662E-01  6.8970E-01  4.429E-01  1.518E-02
8.729069E+01  2.80734E+01  4.8934E-02  4.0193E-01  1.8883E-01  5.9076E-01  3.607E-01  1.420E-02
9.331374E+01  2.80662E+01  4.2642E-02  3.2765E-01  1.8167E-01  5.0932E-01  2.938E-01  1.329E-02
9.975239E+01  2.80596E+01  3.7161E-02  2.6710E-01  1.7505E-01  4.4215E-01  2.393E-01  1.243E-02
1.066353E+02  2.80536E+01  3.2385E-02  2.1775E-01  1.6892E-01  3.8667E-01  1.949E-01  1.163E-02
1.139931E+02  2.80481E+01  2.8224E-02  1.7752E-01  1.6321E-01  3.4073E-01  1.588E-01  1.088E-02
1.218587E+02  2.80432E+01  2.4598E-02  1.4473E-01  1.5788E-01  3.0261E-01  1.293E-01  1.017E-02
1.302669E+02  2.80387E+01  2.1438E-02  1.1800E-01  1.5288E-01  2.7088E-01  1.054E-01  9.518E-03
1.392553E+02  2.80347E+01  1.8685E-02  9.6207E-02  1.4817E-01  2.4438E-01  8.581E-02  8.903E-03
1.488640E+02  2.80311E+01  1.6286E-02  7.8442E-02  1.4371E-01  2.2215E-01  6.990E-02  8.329E-03
1.591356E+02  2.80278E+01  1.4196E-02  6.3959E-02  1.3947E-01  2.0343E-01  5.693E-02  7.791E-03
1.701159E+02  2.80248E+01  1.2374E-02  5.2152E-02  1.3543E-01  1.8758E-01  4.637E-02  7.288E-03
1.818539E+02  2.80222E+01  1.0786E-02  4.2525E-02  1.3156E-01  1.7408E-01  3.777E-02  6.818E-03
1.944018E+02  2.80198E+01  9.4020E-03  3.4677E-02  1.2784E-01  1.6252E-01  3.077E-02  6.378E-03
2.078156E+02  2.80177E+01  8.1960E-03  2.8277E-02  1.2425E-01  1.5253E-01  2.506E-02  5.966E-03
2.221548E+02  2.80158E+01  7.1448E-03  2.3059E-02  1.2077E-01  1.4383E-01  2.041E-02  5.581E-03
2.374835E+02  2.80141E+01  6.2286E-03  1.8805E-02  1.1740E-01  1.3620E-01  1.663E-02  5.221E-03
2.538699E+02  2.80125E+01  5.4300E-03  1.5336E-02  1.1413E-01  1.2947E-01  1.354E-02  4.884E-03
2.713869E+02  2.80112E+01  4.7339E-03  1.2507E-02  1.1093E-01  1.2344E-01  1.103E-02  4.569E-03
2.901126E+02  2.80099E+01  4.1272E-03  1.0200E-02  1.0782E-01  1.1802E-01  8.985E-03  4.274E-03
3.101304E+02  2.80088E+01  3.5983E-03  8.3190E-03  1.0477E-01  1.1309E-01  7.318E-03  3.998E-03
3.315294E+02  2.80079E+01  3.1373E-03  6.7849E-03  1.0179E-01  1.0857E-01  5.961E-03  3.740E-03
3.544049E+02  2.80070E+01  2.7354E-03  5.5339E-03  9.8866E-02  1.0440E-01  4.855E-03  3.498E-03
3.788588E+02  2.80062E+01  2.3850E-03  4.5136E-03  9.6002E-02  1.0052E-01  3.955E-03  3.273E-03
4.050001E+02  2.80055E+01  2.0796E-03  3.6816E-03  9.3194E-02  9.6876E-02  3.221E-03  3.061E-03
4.329451E+02  2.80049E+01  1.8133E-03  3.0030E-03  9.0439E-02  9.3442E-02  2.624E-03  2.864E-03
