# Supplementary material for: Solving self-absorption in fluorescence
Source: IUCrJ. 2019 May 10;6(Pt 4):586–602. doi: 10.1107/S2052252519005128 (PMC6608621; doi:10.1107/S2052252519005128)
Supplement: Supplementary file 1 [file m-06-00586-sup1.zip › SeAFFluX_package_v2/ffast_files/ffast_attenuation.BAK]

function ffast_attenuation,z,e
;;;  path     = 'C:\Codes_Nick\utility\IDL_utilities\ffast\ffast_csv_files\'
  path = 'C:\Codes_Nick\utility\IDL_utilities\ffast\ffast_csv_files\'
  filename = strtrim(string(z),2)+'.csv'
  data     = read_csv2(path+filename)

  y        = alog(1.D*data.mu_rho)

  interpolates = interpol(y,alog(data.energy),alog(E))

  return,exp(interpolates)
end
