# Supplementary material for: Solving self-absorption in fluorescence
Source: IUCrJ. 2019 May 10;6(Pt 4):586–602. doi: 10.1107/S2052252519005128 (PMC6608621; doi:10.1107/S2052252519005128)
Supplement: Supplementary file 1 [file m-06-00586-sup1.zip › SeAFFluX_package_v2/Nickel_td_3scans.txt]

         ENERGY      MONOCHROM   ENCODER_MONO          TEMPC          EPOCH        SECONDS       DETECTOR      COUNTER_3        DXP_ICR        DXP_OCR        DXP_RAW       DXP_LIVE           DXP1       ICR_DXP1       OCR_DXP1      LIVE_DXP1      FWHM_DXP1           DXP2       ICR_DXP2       OCR_DXP2      LIVE_DXP2      FWHM_DXP2           DXP3       ICR_DXP3       OCR_DXP3      LIVE_DXP3      FWHM_DXP3           DXP4       ICR_DXP4       OCR_DXP4      LIVE_DXP4      FWHM_DXP4           DXP5       ICR_DXP5       OCR_DXP5      LIVE_DXP5      FWHM_DXP5           DXP6       ICR_DXP6       OCR_DXP6      LIVE_DXP6      FWHM_DXP6           DXP7       ICR_DXP7       OCR_DXP7      LIVE_DXP7      FWHM_DXP7           DXP8       ICR_DXP8       OCR_DXP8      LIVE_DXP8      FWHM_DXP8           DXP9       ICR_DXP9       OCR_DXP9      LIVE_DXP9      FWHM_DXP9          DXP10      ICR_DXP10      OCR_DXP10     LIVE_DXP10     FWHM_DXP10          DXP11      ICR_DXP11      OCR_DXP11     LIVE_DXP11     FWHM_DXP11          DXP12      ICR_DXP12      OCR_DXP12     LIVE_DXP12     FWHM_DXP12          DXP13      ICR_DXP13      OCR_DXP13     LIVE_DXP13     FWHM_DXP13          DXP14      ICR_DXP14      OCR_DXP14     LIVE_DXP14     FWHM_DXP14          DXP15      ICR_DXP15      OCR_DXP15     LIVE_DXP15     FWHM_DXP15          DXP16      ICR_DXP16      OCR_DXP16     LIVE_DXP16     FWHM_DXP16          DXP17      ICR_DXP17      OCR_DXP17     LIVE_DXP17     FWHM_DXP17          DXP18      ICR_DXP18      OCR_DXP18     LIVE_DXP18     FWHM_DXP18          DXP19      ICR_DXP19      OCR_DXP19     LIVE_DXP19     FWHM_DXP19          DXP20      ICR_DXP20      OCR_DXP20     LIVE_DXP20     FWHM_DXP20          DXP21      ICR_DXP21      OCR_DXP21     LIVE_DXP21     FWHM_DXP21          DXP22      ICR_DXP22      OCR_DXP22     LIVE_DXP22     FWHM_DXP22          DXP23      ICR_DXP23      OCR_DXP23     LIVE_DXP23     FWHM_DXP23          DXP24      ICR_DXP24      OCR_DXP24     LIVE_DXP24     FWHM_DXP24          DXP25      ICR_DXP25      OCR_DXP25     LIVE_DXP25     FWHM_DXP25          DXP26      ICR_DXP26      OCR_DXP26     LIVE_DXP26     FWHM_DXP26          DXP27      ICR_DXP27      OCR_DXP27     LIVE_DXP27     FWHM_DXP27          DXP28      ICR_DXP28      OCR_DXP28     LIVE_DXP28     FWHM_DXP28          DXP29      ICR_DXP29      OCR_DXP29     LIVE_DXP29     FWHM_DXP29          DXP30      ICR_DXP30      OCR_DXP30     LIVE_DXP30     FWHM_DXP30          DXP31      ICR_DXP31      OCR_DXP31     LIVE_DXP31     FWHM_DXP31          DXP32      ICR_DXP32      OCR_DXP32     LIVE_DXP32     FWHM_DXP32          DXP33      ICR_DXP33      OCR_DXP33     LIVE_DXP33     FWHM_DXP33          DXP34      ICR_DXP34      OCR_DXP34     LIVE_DXP34     FWHM_DXP34          DXP35      ICR_DXP35      OCR_DXP35     LIVE_DXP35     FWHM_DXP35        MONITOR      DXP_TOTAL
       8.119990       14.09275       14.09200      -258.8000             53              2         881505          82595          26249          23830           1328              1            972          26059          23472              1             78           1328          26249          23830              1              0           1216          26076          23873              1             79           1175          27070          24957              1             77           1281          27229          24846              1             71           1179          27288          24435              1             92           1419          27313          24757              1            100           1564          27699          25179              1             92           1608          28058          25464              1            107           1528          29170          26143              1             58           1335          30065          27029              1             65           1527          30481          27539              1             91           1251          27966          25138              1             98           1263          27807          25161              1            116           1419          28218          25546              1             79           1303          28395          25889              1             27           1546          29807          26783              1             66           1324          31128          27534              1             65           1326          29121          26511              1             46           1347          28480          26045              1            108           1317          28538          26093              1             76           1398          28708          25999              1            107           1519          30507          27677              1             96           1485          30126          27368              1             89           1177          21070          19157              1             93           1420          24370          22157              1             55           1331          25571          23277              1             85           1298          25072          23025              1             86           1367          23159          21321              1             59           1404          19954          18349              1            102           1131          14680          13271              1             55           2691          17655          14819              1            339            864          16127          14654              1             25             21            928            264              1             12            860          16619          15240              1              0        1173661          51190
       8.139989       14.05740       14.05700      -258.8000             61              2         885659          83405          26141          23767           1257              1            954          26240          23589              1             86           1257          26141          23767              1              0           1107          26352          24195              1             90           1121          27237          25126              1             16           1250          27386          24887              1             37           1191          27267          24322              1             40           1354          27363          24799              1              9           1528          28226          25640              1             44           1568          28688          25997              1             66           1405          29503          26395              1            150           1355          30248          27139              1            102           1389          30637          27647              1             57           1244          28182          25382              1            115           1218          27853          25149              1             26           1334          28234          25539              1            119           1273          28491          26006              1             98           1485          30271          27155              1             27           1312          31269          27573              1             77           1244          29575          26863              1             59           1218          28762          26189              1             75           1246          28933          26397              1             98           1315          29219          26442              1             95           1434          30576          27676              1             97           1407          30315          27554              1             66           1151          21730          19754              1             73           1289          24434          22174              1             69           1327          25947          23642              1             87           1246          25584          23510              1             30           1283          23050          21190              1             98           1356          20315          18691              1             65           1115          14930          13516              1             95           2737          18072          15350              1            249            797          16236          14749              1             39             21            981            287              1             10            850          16956          15583              1              0        1157534          49199
       8.149990       14.03980       14.03980      -258.9000             65              2         897817          84775          26132          23773           1234              1            856          25988          23252              1             25           1234          26132          23773              1              0           1126          26277          23982              1             65           1023          26949          24793              1             58           1234          27365          24868              1            111           1108          27406          24519              1             45           1183          27541          24941              1             46           1457          28009          25460              1            135           1491          28506          25813              1            100           1326          29289          26216              1             58           1297          30331          27227              1            129           1330          30514          27531              1            140           1191          28247          25389              1             77           1153          28089          25456              1             35           1278          28347          25564              1            109           1250          29168          26582              1            160           1386          30162          27002              1             99           1229          31339          27684              1            100           1189          29182          26652              1             55           1161          28343          25957              1             18           1252          28638          26207              1             87           1361          29280          26476              1             64           1384          30716          27919              1             67           1328          29897          27125              1             69           1129          21194          19224              1             16           1270          24580          22314              1             95           1111          25455          23098              1              9           1214          25110          23076              1             70           1280          23427          21596              1             29           1265          20175          18532              1             76           1018          14579          13234              1             56           2677          17787          14944              1            240            736          16253          14766              1             10             17            905            252              1             12            853          16949          15619              1              0        1164300          47025
       8.159990       14.02225       14.02170      -258.9000             69              2         900346          85260          26081          23629           1133              1            895          26114          23493              1             17           1133          26081          23629              1              0           1076          26574          24332              1             78           1004          27361          25185              1             60           1163          27593          25051              1             38           1084          27594          24628              1             57           1222          27505          24906              1             59           1413          28157          25554              1             75           1476          28889          26233              1             58           1298          29241          26319              1             79           1267          30012          26931              1            160           1255          30486          27442              1             51           1144          28225          25371              1             52           1146          28065          25368              1             18           1304          28132          25437              1             15           1229          29098          26528              1             26           1431          30224          27037              1            157           1280          31473          27884              1            112           1160          29382          26573              1             86           1159          28342          25913              1             18           1204          28313          25795              1             67           1284          29004          26352              1             90           1395          30610          27794              1            107           1273          29888          27154              1            110           1046          21306          19377              1             50           1228          24250          22019              1             56           1169          25674          23409              1             45           1224          25451          23362              1             85           1196          23518          21657              1             55           1251          19999          18448              1             80            957          14680          13311              1            103           2719          17827          14988              1            293            806          16326          14795              1             22             19            961            260              1             10            844          16917          15529              1              0        1157578          46326
       8.170009       14.00470       14.00460      -258.8000             73              2         906000          86063          26230          23761           1164              1            867          26369          23615              1             75           1164          26230          23761              1              0            994          26401          24116              1             46            969          27132          24997              1             38           1108          27543          25024              1            103           1069          27493          24497              1             98           1221          27535          24919              1             36           1417          28185          25646              1             10           1421          28662          25958              1             90           1326          29534          26481              1             90           1259          30262          27195              1             85           1274          30476          27605              1             83           1102          28292          25413              1             95           1117          28019          25451              1             89           1238          28440          25729              1             59           1213          28824          26313              1            119           1383          30272          27136              1            143           1177          31394          27727              1            105           1172          29141          26586              1             19           1155          28473          26016              1             19           1203          28503          25993              1             65           1236          29214          26451              1            109           1362          30765          27894              1             38           1264          30086          27292              1             50           1068          21246          19303              1             40           1153          24235          22088              1             57           1159          25763          23512              1             74           1151          25278          23116              1             57           1154          23357          21488              1            126           1153          19913          18259              1             66            952          14890          13510              1             87           2632          17975          15127              1            297            772          16459          14974              1             30             19            977            291              1             10            829          16716          15376              1              0        1154293          45203
       8.180000       13.98725       13.98730      -258.8000             77              2         913728          87071          26016          23578           1176              1            867          26179          23564              1            141           1176          26016          23578              1              0            958          26527          24189              1             87            977          26853          24661              1             27           1141          27724          25175              1             56           1077          27865          24888              1             96           1122          27686          24998              1             67           1302          28172          25622              1             57           1420          28518          25867              1            150           1228          29104          26099              1             92           1209          30322          27151              1             70           1322          30533          27517              1            140           1109          28319          25518              1             90           1074          28305          25559              1             68           1198          28451          25734              1             93           1111          28976          26302              1             49           1332          30326          27143              1             95           1132          31461          27834              1             78           1118          29535          26723              1             46           1076          28505          26051              1            116           1202          28681          26284              1            108           1112          29155          26481              1            107           1273          31004          28156              1             29           1217          30255          27455              1             75           1004          21291          19413              1             45           1135          24744          22481              1             85           1070          25674          23372              1             20           1160          25466          23346              1             99           1175          23420          21532              1             84           1128          20331          18665              1             37            917          15136          13750              1             90           2685          18066          15338              1            340            774          16409          14824              1             25             19            964            281              1             10            785          16930          15556              1              0        1152499          43937
       8.190010       13.96980       13.96940      -258.9000             81              2         918994          87841          26510          24078           1153              1            842          26072          23493              1             39           1153          26510          24078              1              0            953          26700          24331              1             90            975          27007          24805              1             10           1103          27774          25209              1             29            939          27605          24597              1             85           1065          27870          25211              1            129           1332          28409          25805              1             68           1344          28488          25812              1             24           1258          29681          26559              1             59           1205          30235          27046              1             16           1244          30890          27894              1             96           1118          28534          25746              1            155           1065          28171          25478              1             95           1165          28431          25750              1             74           1217          29130          26541              1             17           1363          30778          27575              1            120           1140          31597          28083              1             67           1114          29260          26473              1            122           1118          28740          26278              1            115           1170          28436          26056              1             66           1124          29305          26547              1             79           1387          30622          27810              1            127           1196          30309          27580              1             99            989          21352          19378              1             77           1132          24278          22013              1             69           1117          25691          23436              1            139           1149          25754          23516              1             99           1117          23452          21618              1             75           1089          20222          18593              1            112            841          14959          13609              1             72           2614          18021          15081              1            109            720          16468          14960              1             13             24            957            259              1             10            784          16991          15700              1              0        1149003          43488
       8.199990       13.95245       13.95250      -258.9000             85              2         924480          88575          26495          23979           1109              1            775          26400          23739              1             60           1109          26495          23979              1              0            966          26819          24476              1             25            927          27239          25064              1             23           1067          27682          25183              1             39            971          27856          24891              1             10           1130          28023          25345              1            117           1286          28342          25663              1            120           1359          28892          26082              1            118           1181          29372          26374              1             72           1145          30533          27398              1             67           1292          30721          27762              1             49           1042          28710          25859              1             25           1038          28116          25477              1             67           1144          28610          25846              1             39           1067          29196          26555              1            142           1259          30286          27127              1            108           1133          31528          27814              1             47           1113          29396          26658              1             77           1087          28481          26000              1             67           1086          28470          26046              1              9           1115          29239          26555              1             79           1255          31088          28173              1             40           1220          30296          27365              1             18            935          21259          19361              1             58           1007          24531          22165              1             66           1026          25695          23461              1             27           1127          25684          23587              1             40           1111          23542          21686              1            119           1054          20490          18801              1             89            804          15054          13704              1             60           2559          18146          15233              1            377            713          16557          15052              1             88             19            961            266              1             20            749          16858          15487              1              0        1145204          42055
       8.210000       13.93510       13.93530      -258.9000             89              2         928684          89268          26328          23949           1059              1            770          26284          23629              1             23           1059          26328          23949              1              0            916          26815          24360              1             46            971          27165          24938              1             25           1006          28192          25513              1             87            955          27745          24722              1              9           1186          27837          25224              1             48           1337          28266          25605              1            119           1448          28805          26166              1            160           1173          29424          26481              1             40           1133          30326          27243              1            105           1156          30814          27856              1             79           1053          28334          25562              1             38           1108          28434          25655              1             29           1050          28363          25668              1             38           1147          29277          26708              1             77           1376          30772          27516              1            118           1061          31978          28269              1             67           1023          29401          26579              1            120           1023          28667          26229              1             79           1131          28593          26030              1             86           1142          29397          26659              1             20           1255          30997          28160              1            113           1188          30673          27764              1             46            914          21612          19601              1             47           1069          24847          22536              1             68           1011          26321          23971              1             57           1132          25517          23463              1             88           1149          23662          21840              1             50           1021          20385          18736              1             35            827          15002          13646              1             49           2553          18148          15251              1            219            680          16367          14926              1              8             22            977            290              1             10            725          17029          15716              1              0        1141172          41925
       8.220000       13.91780       13.91760      -258.8000             93              2         935522          90186          26483          24052           1020              1            770          26370          23722              1             29           1020          26483          24052              1              0            987          26931          24636              1             41            890          27464          25311              1             58           1065          27910          25345              1            102            908          27915          24956              1             50           1140          27688          25039              1             87           1315          28391          25680              1             57           1324          28844          26112              1             56           1121          30160          27001              1            137           1123          30399          27203              1            106           1188          30831          27914              1             90           1078          28834          25965              1             66           1052          28343          25617              1             87           1160          28451          25689              1             57           1151          29231          26593              1             68           1279          30753          27506              1             80           1054          31847          28112              1             82           1017          29019          26330              1             10           1045          28653          26217              1             51           1064          28503          26041              1             78           1101          29194          26531              1             37           1298          30992          28031              1             43           1157          30454          27579              1             68            932          21558          19536              1             30           1020          24859          22586              1             37           1022          26114          23765              1              9           1034          25999          23876              1            100           1038          23492          21644              1            105           1060          20853          19171              1             59            811          15094          13712              1             69           2624          17839          15039              1            197            661          16486          14951              1             55             20            950            270              1             10            728          16917          15537              1              0        1138482          41371
       8.229999       13.90055       13.90080      -258.8000             97              2         939318          90808          26491          24013           1073              1            771          26217          23545              1             27           1073          26491          24013              1              0            907          26623          24297              1             25            855          27432          25215              1             23           1005          27919          25373              1             48            924          28102          24992              1             81           1027          28147          25440              1            109           1260          27984          25401              1             32           1381          28866          26154              1             48           1116          29535          26455              1             30           1102          30243          27160              1             91           1112          30821          27891              1            137            890          28310          25491              1             46           1025          28371          25620              1            140           1101          28557          25786              1            100           1110          29306          26666              1            145           1302          30644          27376              1            126           1027          31178          27521              1             57           1049          29361          26700              1             63           1010          28610          26148              1             65           1012          28861          26348              1             29           1059          29326          26522              1            178           1157          30655          27793              1             60           1143          30294          27393              1             37            949          21705          19750              1             90            953          24847          22540              1             38           1021          26186          23827              1             57           1104          26058          24001              1            140           1067          23780          21877              1             70           1010          20584          18845              1             80            811          15075          13648              1             45           2504          18271          15423              1            267            686          16425          14900              1              7             19            994            284              1             10            764          17425          15969              1              0        1134041          40319
       8.239999       13.88335       13.88360      -258.9000            101              2         943602          91497          26874          24387           1048              1            743          26279          23529              1             90           1048          26874          24387              1              0            952          26749          24442              1             59            901          27889          25638              1             10           1112          28156          25530              1             33            903          28122          25128              1             67           1036          27705          25039              1            105           1291          28337          25693              1             50           1373          29125          26232              1            158           1107          29717          26640              1             91           1045          30191          26932              1            100           1085          31008          28053              1             19            934          28532          25598              1             87           1021          28380          25706              1             65           1083          28459          25684              1            127           1119          29245          26655              1             25           1222          30617          27446              1             38           1047          31598          27938              1             16            999          29197          26561              1             38            966          28793          26367              1              9           1084          28698          26165              1             77           1065          29071          26453              1            130           1177          30964          28065              1             28           1105          30093          27301              1             19            883          21518          19529              1             84            964          24839          22540              1            100            991          25759          23470              1             20           1097          25998          23743              1            188            978          23679          21687              1             82            940          20645          18875              1            100            812          15111          13671              1             60           2389          18010          15126              1            267            686          16547          14969              1             37             20           1013            297              1             15            716          17346          15941              1              0        1129539          39883
       8.249990       13.86620       13.86630      -258.9000            105              2         948248          92202          26817          24322            973              1            719          26326          23727              1             50            973          26817          24322              1              0            891          26934          24576              1             61            836          27543          25307              1             17            979          28162          25521              1             63            883          28086          24984              1             17           1013          28103          25372              1             58           1246          28424          25791              1            116           1290          29029          26349              1             55           1073          30071          26988              1             45           1073          30471          27290              1             17           1132          30781          27811              1             66            909          28461          25601              1             18           1030          28542          25872              1             18           1033          28640          25845              1             95           1026          29310          26714              1             62           1135          30947          27771              1            127           1036          31599          27882              1             57            989          29129          26471              1             17           1004          28513          25986              1             30           1024          28259          25870              1             73           1028          29030          26335              1             29           1175          30680          27850              1            206           1111          30233          27436              1             59            875          21668          19696              1              9            938          24664          22386              1             99            979          26073          23830              1             49            964          25480          23409              1             10           1034          23958          22001              1             39            976          20826          19095              1             53            717          15388          13930              1             82           2485          18349          15485              1            240            639          16449          15005              1             48             22           1009            278              1             12            675          17204          15846              1              0        1124951          38766
       8.260009       13.84905       13.84970      -258.9000            109              2         952844          92828          26707          24088           1019              1            700          26091          23475              1             47           1019          26707          24088              1              0            903          26878          24536              1            110            883          27409          25229              1             67            948          27914          25341              1              9            905          28243          25221              1             93           1014          27941          25312              1             26           1219          28381          25673              1             75           1325          28998          26299              1            138           1073          29850          26715              1             79           1044          30691          27515              1              9           1057          30756          27765              1             53            925          28783          25862              1             55           1040          28753          26003              1            126           1030          28656          25920              1             58           1055          29322          26653              1             18           1195          30851          27600              1            128           1011          32115          28327              1              9            985          29480          26854              1             39            934          28432          25963              1             66            998          28365          25898              1             84           1010          28896          26239              1            118           1193          30815          27973              1            108           1135          29838          26919              1             38            906          21753          19798              1            139            914          25000          22665              1             18            953          26130          23789              1             27           1065          25769          23634              1              9           1041          23648          21770              1            141            992          20913          19195              1            107            756          15424          13963              1             28           2501          18201          15282              1            279            644          16674          15169              1             10             18            992            297              1             10            774          17221          15896              1              0        1120891          39062
       8.269990       13.83200       13.83240      -258.9000            113              2         954791          93354          26596          24076            977              1            675          26193          23527              1             46            977          26596          24076              1              0            815          26783          24493              1             66            824          27325          25095              1             45            986          27997          25382              1            110            892          28278          25175              1             20            978          28109          25453              1             77           1179          28342          25617              1             47           1330          29029          26443              1            247           1063          30113          26967              1             47           1094          30430          27216              1             40           1123          31197          28097              1             20            973          28701          25810              1            100           1009          28842          26136              1             18           1040          28808          26039              1             90           1029          29556          26982              1              8           1144          31041          27845              1             21           1007          31915          28147              1            104            956          29210          26596              1             84            953          28707          26268              1              9           1026          28560          26077              1             80           1014          29052          26326              1             56           1167          30851          28011              1             60           1053          30117          27267              1             90            837          21700          19707              1             40            924          25185          22807              1             13            969          26211          23846              1            104            999          25961          23769              1             77            988          23485          21593              1             59            978          20871          19058              1             26            662          15265          13852              1             54           2427          18391          15559              1            255            695          16746          15220              1             77             18           1021            291              1             10            727          17405          15972              1              0        1114546          38345
       8.279999       13.81495       13.81530      -258.9000            116              2         960374          94164          26699          24284            972              1            704          26384          23727              1             35            972          26699          24284              1              0            848          27295          24934              1             56            856          27696          25524              1             26            970          28093          25469              1             42            831          28194          25060              1             17            978          28092          25474              1             57           1190          28048          25401              1             88           1271          29225          26456              1            159           1051          29821          26729              1             24           1024          30236          27035              1             28           1004          30908          27894              1             49            883          28594          25696              1             52           1017          28758          26049              1            118           1018          29095          26257              1             58           1046          29205          26608              1             63           1143          31111          27849              1            138           1039          32131          28334              1             59            951          29299          26570              1              9            937          28274          25746              1             54            897          28179          25714              1             46           1015          28904          26116              1             10           1110          30774          27901              1             15            991          29980          27180              1              9            890          21768          19798              1             21            876          25091          22708              1              9            925          25948          23728              1             15           1100          26084          23971              1             30           1031          23876          21899              1            166            952          20883          19076              1            153            697          15375          13886              1             47           2272          18278          15340              1             99            668          16831          15315              1             81             16           1001            301              1             15            744          17435          16047              1              0        1110270          37674
       8.290000       13.79795       13.79890      -258.9000            120              2         964929          94875          26518          23945            965              1            667          26404          23690              1            137            965          26518          23945              1              0            820          26952          24483              1             72            815          27420          25081              1              8            955          28527          25794              1             18            796          28284          25170              1             48            929          27792          25063              1             86           1126          28423          25732              1             15           1222          28991          26277              1             19           1055          29797          26720              1              7           1053          30459          27187              1            119           1023          30756          27746              1             16            920          28900          25995              1             46            948          28981          26115              1             46           1008          28940          26119              1            136           1054          29585          26906              1             39           1156          31231          27905              1             95            936          32349          28571              1             56            972          29280          26578              1             50            943          28711          26201              1             30           1015          28596          26105              1             58           1028          28790          26114              1             18           1117          30514          27671              1             48            998          30254          27366              1             16            875          21972          19951              1             23            922          24978          22711              1             55            928          26320          23949              1             51           1067          26370          24153              1             25           1015          23889          22005              1             59            904          20849          18984              1              9            700          15459          13981              1             13           2417          18369          15496              1            255            630          16922          15350              1             19             17            991            287              1             15            740          17347          15859              1              0        1106067          37516
       8.300000       13.78100       13.78170      -258.9000            124              2         969435          95515          26757          24282            970              1            745          26506          23776              1             96            970          26757          24282              1              0            805          27357          24972              1            127            844          27428          25214              1             16            928          28429          25844              1              9            844          28506          25434              1             64            956          27988          25293              1            125           1248          28525          25803              1            118           1217          29107          26334              1            157           1037          30020          26796              1             59           1007          30554          27289              1             98           1034          30915          27936              1             20            929          28834          26026              1             42            992          29024          26147              1            117           1065          28991          26183              1             84           1179          29741          27129              1             31           1146          31431          28144              1            103            893          31740          28017              1             35            937          29374          26565              1             83            980          28286          25819              1             77           1021          28290          25794              1             30           1021          29219          26542              1             17           1138          30660          27868              1            169           1056          30111          27349              1             15            838          21717          19748              1            125            925          24886          22560              1             76            924          26313          23941              1             76           1059          26073          23856              1            138            959          24073          22174              1            139            890          21050          19235              1             66            736          15378          13949              1             34           2471          18440          15564              1            270            602          16686          15106              1             91             22           1017            300              1             10            744          17295          15835              1              0        1102213          37965
       8.309989       13.76410       13.76470      -258.9000            128              2         974703          96330          26806          24257            942              1            700          26639          23939              1             14            942          26806          24257              1              0            848          27215          24837              1            120            788          27757          25523              1             46            890          28296          25642              1             16            831          28667          25493              1            108            912          28078          25421              1             85           1126          28294          25639              1             39           1201          29016          26233              1             78           1007          29810          26717              1             28           1040          30344          27062              1             58           1041          30968          27925              1             17            902          29253          26372              1             17            992          28919          26109              1             44           1017          29216          26398              1            137           1082          29879          27193              1            160           1197          31511          28220              1             28           1016          32216          28402              1             79            934          29118          26479              1             50            924          28652          26214              1              9           1038          28726          26306              1             19           1063          29251          26472              1             79           1088          30515          27666              1            102           1070          30064          27285              1             49            856          21911          19863              1             77            997          25446          23060              1             27            988          26076          23662              1             15           1067          26152          23968              1            113            975          23842          21895              1             43            926          21146          19422              1             30            754          15750          14334              1             40           2336          18642          15642              1            190            664          16797          15204              1             66             21            993            300              1             25            778          17728          16330              1              0        1098182          37799
       8.320010       13.74720       13.74850      -258.9000            132              2         974052          96545          27010          24539           1000              1            639          26410          23701              1             57           1000          27010          24539              1              0            844          27107          24732              1             88            805          27679          25414              1             71            916          28737          26028              1             30            811          28578          25375              1             28            960          28222          25500              1             19           1247          28627          25914              1             18           1239          28962          26238              1             60           1020          29861          26769              1            105           1054          30975          27705              1              9           1035          31035          27939              1             28            928          29381          26272              1              8           1117          29414          26608              1            228           1085          29280          26482              1             42           1055          29930          27145              1             19           1186          31596          28144              1             36            991          32250          28491              1             40            975          29584          26814              1             18           1062          28847          26338              1             18           1021          28650          26140              1             31           1091          29115          26331              1             11           1163          30795          27854              1             10           1042          30597          27682              1             68            884          22140          20136              1             26           1048          25073          22718              1            104            965          26436          24072              1             52           1112          26081          23851              1             70            985          24094          22169              1             73            888          21105          19193              1             43            831          15743          14287              1            153           2290          18578          15743              1             79            723          16943          15373              1            116             16           1000            285              1             10            825          17619          16152              1              0        1090312          38725
       8.320010       13.74720       13.74810      -258.9000            135              2         970642          96269          26870          24327            966              1            665          26586          23788              1             43            966          26870          24327              1              0            838          27563          25144              1             49            842          27951          25592              1             34           1002          28388          25816              1            117            869          28356          25283              1             38           1001          28066          25398              1             36           1112          28417          25808              1            117           1218          29130          26377              1             82           1032          29723          26560              1             68           1015          30481          27173              1            328            981          30776          27793              1             95            934          29590          26558              1             18           1011          29191          26318              1             18           1074          29330          26435              1              8           1061          30099          27435              1            127           1207          31426          28040              1            120           1001          32143          28378              1              9            968          29273          26520              1            109            999          28658          26151              1             48           1070          28632          26170              1             45           1091          29314          26571              1             18           1151          30744          27693              1              8           1058          30183          27301              1             66            920          22202          20146              1             21           1037          25536          23140              1             37           1000          26384          23991              1             16           1103          25974          23798              1             23           1087          24174          22170              1             32            974          21088          19270              1             63            793          15888          14323              1             75           2310          18758          15701              1             52            712          17117          15479              1             15             21           1028            292              1             10            780          17596          16170              1              0        1084832          38832
       8.320489       13.74640       13.74700      -258.9000            142              2         949202          94227          26647          24231            981              1            614          25976          23368              1             43            981          26647          24231              1              0            822          26766          24545              1             36            862          27177          24943              1             57            903          28151          25523              1             58            806          27857          24836              1             28            966          27859          25190              1             80           1261          28264          25638              1            136           1250          28897          26080              1             38           1065          29244          26243              1             95           1050          29859          26685              1              9           1038          30342          27289              1            180            966          28919          26076              1             52            989          29078          26223              1            284           1059          29196          26349              1             10           1062          29707          26989              1             69           1167          30581          27402              1             79            931          31267          27701              1             24           1025          29325          26509              1             58           1051          28643          26132              1            144           1018          28179          25651              1             16           1075          28757          26072              1             89           1136          30576          27706              1             21           1020          29589          26789              1             29            967          22259          20219              1             35           1002          25274          22952              1             38           1003          26272          23843              1             28           1135          26132          23918              1             22           1002          23883          21938              1             77            940          20666          18922              1            119            840          16135          14664              1             45           2324          18924          15832              1            350            765          17274          15719              1             24             25            995            296              1             12            862          17488          16051              1              0        1060367          38886
       8.320750       13.74595       13.74660      -258.9000            145              2         931794          92597          26206          23772            938              1            684          25893          23313              1              9            938          26206          23772              1              0            832          26629          24330              1             67            806          26971          24803              1             30            917          27760          25154              1             16            816          27387          24391              1             17            941          27399          24819              1            101           1146          28039          25395              1             73           1249          28450          25833              1             56           1068          29198          26167              1             80           1000          29602          26485              1             48           1047          29838          27040              1             34            951          28864          26017              1             16           1065          28747          25917              1             35           1043          28801          26001              1             40           1099          29219          26617              1            191           1090          30294          27218              1             58            950          31182          27461              1             21            968          29032          26251              1             29           1027          28071          25589              1             24           1045          27820          25359              1             47           1035          28574          25876              1            145           1152          29822          27051              1             17            960          29088          26414              1            107           1008          22409          20322              1             65            947          25143          22799              1              9           1059          25998          23730              1             44           1097          25647          23475              1             25           1024          23264          21452              1            119            969          20232          18491              1             27            784          15864          14358              1             48           2317          18719          15773              1            367            779          16973          15397              1             82             20            992            307              1             30            759          17225          15894              1              0        1041984          38404
       8.320989       13.74555       13.74610      -258.9000            149              2         916262          91071          25753          23363            939              1            651          25646          23077              1            102            939          25753          23363              1              0            841          25995          23761              1            107            802          26369          24221              1             38            858          27104          24575              1             45            770          26918          23907              1             11            979          27208          24683              1             80           1217          27681          25239              1             58           1250          28091          25356              1             67            962          28338          25450              1              6            992          29147          26064              1             64           1012          29747          26841              1             27            944          28360          25593              1             58           1012          28514          25780              1             97           1058          28541          25818              1            165           1043          28642          26120              1             90           1163          30005          26905              1             65            944          30467          26906              1             33           1009          28727          26038              1             75           1004          27977          25497              1             40            914          27766          25352              1             50           1072          27831          25243              1              9           1144          29536          26724              1             57            965          28548          25906              1             55            952          22000          19980              1             10            978          24993          22709              1             40           1033          25638          23417              1             66           1065          24807          22778              1            137           1027          22790          20952              1             77            941          20044          18383              1             76            816          16103          14620              1             93           2295          18750          15674              1            164            728          16820          15273              1             48             17            984            297              1              5            776          16964          15626              1              0        1024947          37939
       8.321260       13.74510       13.74570      -258.9000            152              2         902474          89747          25735          23319            880              1            636          25100          22587              1             49            880          25735          23319              1              0            772          25530          23344              1             30            792          26190          24087              1              8            878          26602          24178              1             63            773          26698          23840              1             41            981          26873          24259              1              8           1228          27381          24764              1             78           1218          27968          25367              1            157            987          28445          25528              1             38            991          28837          25814              1             42           1009          28813          26041              1            175            888          28434          25581              1             47           1035          27786          25157              1             86           1016          28231          25554              1            178           1028          28128          25648              1             55           1183          29344          26261              1             47            910          30160          26595              1             63            969          28205          25626              1             80           1015          27837          25407              1            108           1022          27527          25189              1             65           1031          27597          25103              1             66           1112          28818          26114              1             48           1025          28170          25541              1             50            951          21879          19991              1             29            963          24495          22292              1             36            985          25230          22937              1             28           1084          24808          22765              1            118            986          22560          20784              1             80            891          19487          17889              1             48            754          15777          14408              1              9           2327          18505          15626              1            168            727          16599          15034              1             61             20           1032            298              1             10            802          16824          15445              1              0        1009034          37577
       8.321499       13.74470       13.74530      -258.9000            155              2         891299          88640          25102          22805            907              1            619          24984          22468              1             11            907          25102          22805              1              0            791          25652          23493              1             38            753          26162          24053              1             57            933          26388          24020              1             35            737          25920          23121              1             26            896          26647          24174              1              9           1151          26905          24426              1             46           1210          27375          24762              1             58            977          28002          25106              1            116            963          28303          25252              1             60            984          28513          25710              1             16            901          28146          25380              1             58           1028          27784          25207              1             40            985          27792          25166              1             90           1002          27944          25468              1             39           1155          28981          26067              1             34            928          29238          25936              1             36            974          28165          25665              1             50           1034          27417          25057              1             88           1030          27316          24974              1             68           1023          27250          24754              1             65           1051          28450          25729              1             50           1005          27489          25038              1             90            965          21721          19796              1             19            977          24253          21988              1            140            992          24957          22756              1             54           1091          24202          22113              1             68            968          22508          20752              1             14            907          19376          17874              1             33            814          15715          14259              1             48           2308          18439          15563              1            219            754          16403          14898              1             57             20            935            268              1             10            789          16492          15188              1              0         995668          37282
       8.321729       13.74430       13.74480      -258.9000            159              2         885847          88147          25029          22672            893              1            682          24642          22180              1             41            893          25029          22672              1              0            756          24990          22835              1             37            803          25584          23551              1             53            868          26199          23718              1             10            784          25859          23060              1             33            911          26684          24128              1            127           1147          27186          24713              1             57           1120          27323          24775              1            143           1026          27697          24930              1             97            945          28322          25368              1            136            959          28006          25335              1            147            923          27867          25132              1             36            968          27333          24653              1             75           1045          27420          24784              1             72            996          27682          25236              1             70           1087          28781          25767              1             30            891          29379          25954              1             58           1048          28205          25658              1             79           1030          27061          24807              1             36           1019          27039          24762              1             58            979          27049          24491              1             16           1072          28186          25558              1             61            984          27531          25058              1             36            962          21635          19807              1            126            952          24390          22189              1             76           1009          25128          22927              1             10           1030          24557          22584              1            100            997          22053          20309              1             57            904          19037          17477              1             36            759          15549          14031              1             65           2365          18336          15287              1            100            703          16487          15058              1             25             19            979            298              1             10            759          16378          15028              1              0         986969          37069
       8.321999       13.74385       13.74430      -258.9000            162              2         882029          87825          25242          22928            910              1            623          24873          22370              1             75            910          25242          22928              1              0            751          25202          23051              1             28            793          25387          23333              1             25            902          25758          23419              1             74            740          25883          23136              1             36            934          26523          24040              1              7           1165          26713          24344              1             36           1249          27118          24648              1             18            952          27336          24570              1            118            933          27657          24732              1             38            963          28114          25474              1             46            923          27704          24918              1             28            961          27459          24721              1             23           1022          27168          24532              1            102            962          27228          24810              1             85           1111          28689          25750              1             66            921          29085          25728              1             67            966          27741          25177              1             49           1001          27187          24887              1             30            955          26535          24229              1            169           1087          26770          24344              1             76           1118          28292          25714              1            247           1004          27218          24717              1             38            943          21255          19435              1             95            923          23827          21629              1             27            880          24577          22433              1             18           1050          24346          22357              1              9            989          22092          20418              1            113            932          18888          17424              1             40            770          15664          14201              1              8           2230          18460          15556              1            177            702          16098          14582              1             33             20            965            293              1              5            821          16175          14881              1              0         980940          36806
       8.322239       13.74345       13.74390      -258.9000            165              2         882848          87925          24934          22632            884              1            621          24886          22485              1             47            884          24934          22632              1              0            814          25131          22974              1             21            762          25259          23252              1             57            911          26094          23656              1              9            777          25610          22822              1             14            904          26309          23941              1             19           1204          26496          24049              1            148           1186          27155          24648              1             88           1029          27587          24782              1             77            939          27839          24935              1             22            993          27833          25110              1            123            920          27582          24892              1            109            952          27277          24613              1             54           1026          27404          24791              1             21            991          27475          25085              1             10           1060          28532          25590              1            123            926          29112          25785              1             27            977          27861          25382              1             46           1010          27101          24747              1             59           1089          26610          24306              1             86           1004          26803          24309              1             76           1040          27843          25309              1             80           1012          27305          24884              1            137            943          21227          19400              1             50           1003          23789          21607              1             36            936          24582          22429              1             60           1050          24305          22378              1             49            911          21928          20139              1             39            868          19027          17498              1             31            778          15708          14264              1             45           2235          18159          15370              1            108            743          15901          14466              1            113             15            949            279              1              5            774          15929          14599              1              0         980003          36878
       8.322480       13.74305       13.74350      -258.9000            168              2         883805          88015          25012          22766            912              1            606          24546          22121              1             75            912          25012          22766              1              0            768          25110          22848              1             46            849          25638          23593              1              7            893          25646          23372              1             76            751          25679          22946              1             47            936          25996          23532              1            107           1174          26747          24277              1             39           1199          26581          24150              1             71           1026          27660          24830              1            145            916          27688          24872              1              7            990          27988          25386              1             84            889          27371          24602              1             87            968          27082          24571              1             44           1063          27278          24701              1             77           1021          27764          25338              1             43           1118          28668          25743              1             59            903          29090          25718              1             16            960          27650          25031              1             55            939          26814          24493              1             87           1013          26430          24164              1            196           1003          26588          24257              1             58           1084          27932          25365              1             79           1010          26964          24468              1             70            937          21340          19477              1             33           1036          23796          21630              1             80           1000          24638          22429              1            196           1043          24106          22177              1            147            987          22213          20361              1             48            890          19086          17461              1             67            783          15250          13793              1             43           2322          17872          15104              1            198            752          16054          14584              1             80             22            955            308              1             10            705          16094          14816              1              0         980340          37103
       8.322739       13.74260       13.74300      -258.9000            172              2         890336          88681          25019          22619            887              1            609          24550          22029              1            117            887          25019          22619              1              0            822          25321          23197              1             76            809          25450          23431              1             20            917          26029          23756              1             70            746          25679          22942              1             54            949          26401          23962              1             30           1191          26906          24495              1             28           1165          27068          24629              1             44           1014          27323          24550              1             67            933          27845          24979              1             60            962          28031          25279              1             17            958          27634          24894              1            161            980          27305          24713              1             80           1042          26966          24439              1             89           1022          27398          24964              1             42           1097          28861          25960              1             98            920          29079          25671              1            146            994          27753          25223              1             86            956          26676          24442              1             20            979          26617          24368              1             75           1060          26748          24283              1            146           1113          27994          25482              1             27           1032          27200          24744              1             37            914          21397          19429              1             18           1064          23930          21836              1             67            984          24821          22692              1             40           1080          24075          22093              1             13           1004          22041          20316              1             80            887          18918          17309              1            109            714          15233          13839              1            176           2206          17970          15153              1            221            731          16063          14622              1             43             22            990            308              1             10            721          16209          14925              1              0         986324          37098
       8.322979       13.74220       13.74260      -258.9000            175              2         896417          89326          25204          22874            899              1            570          24721          22268              1             72            899          25204          22874              1              0            779          25139          23010              1             37            707          25499          23504              1             56            881          26109          23718              1             67            749          25747          22992              1             25            917          26346          23868              1            127           1105          26911          24454              1            129           1250          27252          24747              1             22           1026          27578          24794              1             53            942          27775          24897              1             59            961          27894          25229              1             25            933          27628          24731              1             47            989          27198          24641              1             37           1039          27604          24988              1             85            993          27396          24980              1             78           1158          28876          25787              1             59            945          29498          26078              1            205            924          28071          25383              1             17            979          27158          24840              1            148            990          26809          24495              1             20           1053          27105          24640              1             76           1104          28275          25692              1             39            954          27405          24720              1             19            966          21208          19271              1            209           1033          23789          21578              1            146           1052          24827          22680              1             17           1055          24216          22194              1             52           1040          22317          20634              1            101            956          19265          17699              1             35            770          15337          13907              1              7           2224          18088          15297              1            208            725          16268          14744              1             52             21            987            285              1             12            806          16403          15149              1              0         992975          37146
       8.323249       13.74175       13.74210      -258.9000            178              2         907563          90350          25169          22771            945              1            620          24864          22448              1              8            945          25169          22771              1              0            766          25568          23441              1             28            797          25854          23848              1             19            880          26246          23787              1             18            675          26090          23265              1             44            981          26524          24043              1             28           1107          27156          24712              1             76           1214          27133          24699              1              8           1030          27885          25099              1             48           1050          28182          25279              1            139           1012          28879          26092              1             43            922          27402          24669              1             24            979          27128          24695              1             36           1040          27605          25023              1            120           1062          27968          25454              1            134           1142          29471          26476              1            216            950          29899          26535              1             78            977          27949          25444              1             33           1037          26990          24703              1             24           1018          26964          24646              1             57           1050          27041          24647              1            257           1117          28706          26059              1            108           1044          28196          25580              1             30            985          21483          19543              1            117           1016          24034          21839              1             38           1095          25042          22940              1             35           1081          24519          22515              1             55           1063          22744          20997              1             39            934          19529          17858              1             85            807          15306          13875              1             48           2244          17998          15101              1            357            743          16342          14838              1              9             19            960            315              1             15            773          16547          15222              1              0        1004030          37862
       8.323490       13.74135       13.74170      -258.9000            182              2         916670          91191          25465          23137            946              1            657          25337          22776              1             37            946          25465          23137              1              0            794          25671          23489              1            129            772          25783          23820              1             16            891          26243          23874              1             18            761          26305          23414              1             93            965          26543          23965              1             89           1215          27112          24556              1             98           1140          27628          25063              1             30           1020          28156          25266              1             17            986          28689          25633              1             27            952          29016          26232              1             87            993          27878          25078              1             32           1020          27689          25116              1             98            936          27648          25016              1             39           1079          27979          25539              1             36           1138          29329          26354              1            177            978          30111          26566              1            126           1015          27675          25131              1            102           1031          27439          25085              1             85           1104          27135          24850              1             87           1007          27697          25176              1             73           1121          28931          26247              1            115           1060          28206          25540              1             44            975          21275          19308              1             27           1039          24275          22057              1             77            956          24834          22611              1            127           1037          24883          22769              1             54           1036          22854          21030              1             77            945          19628          17947              1             96            826          15231          13754              1             62           2266          18152          15421              1            107            770          16288          14862              1             22             18            961            294              1             15            809          16871          15503              1              0        1014179          37980
       8.323720       13.74095       13.74130      -259.0000            185              2         925849          92078          25568          23210            874              1            624          25005          22589              1             29            874          25568          23210              1              0            811          25542          23302              1             20            772          26346          24185              1            149            918          26886          24448              1             10            790          26854          23922              1             62            973          26916          24375              1             22           1167          27215          24683              1             22           1236          27554          24926              1             28           1076          28310          25400              1            199            992          28820          25853              1              9           1047          29281          26462              1             43           1025          28012          25275              1             45           1021          27874          25165              1            168           1080          28394          25720              1             68           1097          28682          26057              1            248           1229          29697          26631              1             54            993          30551          27037              1             33           1062          27969          25394              1            186           1048          27462          25129              1            136           1053          27324          24945              1             17           1042          27680          25173              1             72           1136          29246          26513              1             35           1059          28622          25923              1             52            955          21283          19348              1            108            978          24483          22290              1            135           1074          25264          22981              1             65           1095          24943          22927              1             52           1007          22800          20958              1            100            941          20099          18368              1             46            810          15446          14023              1             28           2272          18186          15293              1             47            729          16580          15046              1             25             22            991            285              1             10            869          17148          15751              1              0        1024989          38708
       8.323989       13.74050       13.74090      -259.0000            188              2         936066          93140          26088          23645            961              1            639          25679          22973              1             65            961          26088          23645              1              0            830          26043          23725              1             88            801          26658          24602              1             17            945          26905          24440              1             10            799          26981          24114              1              7           1005          27073          24434              1             74           1188          27622          25023              1            278           1274          27917          25278              1             94           1051          28860          25874              1             57           1041          29126          26113              1             15            975          29522          26687              1             66            936          28160          25308              1             28           1024          28038          25363              1             77           1031          28311          25607              1             25           1034          28607          26078              1             48           1195          29880          26743              1             27            971          30639          27056              1             77            997          28571          25965              1             96           1054          27704          25288              1              8           1050          27638          25218              1              8           1080          27960          25357              1             68           1204          29507          26728              1             51           1093          29091          26441              1             90           1007          21683          19677              1             58           1050          24175          21856              1            121           1022          25299          23051              1             40           1131          25381          23235              1             57           1094          22987          21094              1             28            963          20140          18491              1             37            833          15258          13821              1             47           2260          18263          15325              1            220            809          16620          15111              1             99             14           1013            294              1             10            827          17030          15598              1              0        1036177          39062
       8.324230       13.74010       13.74050      -258.9000            191              2         944728          93921          26357          23889            940              1            668          25649          23002              1             28            940          26357          23889              1              0            874          26524          24221              1            108            826          26905          24798              1             34            967          27488          24874              1             86            798          27414          24406              1            120            959          27460          24856              1             36           1193          27874          25276              1            157           1284          28469          25854              1            234           1080          28945          25971              1             55           1042          29688          26608              1            179           1075          30108          27078              1            137           1042          28438          25510              1             36           1029          28259          25545              1             18           1084          28294          25501              1            129           1098          28848          26280              1             67           1197          30496          27321              1            111           1002          30846          27193              1             28           1046          28668          26032              1            115           1056          27902          25507              1             53           1065          27605          25265              1             26           1082          28381          25720              1             85           1231          29629          26949              1            180           1063          29397          26527              1             36           1068          21572          19604              1             18           1062          24804          22514              1             95           1050          25377          23142              1             90           1132          25632          23471              1            187           1062          23497          21586              1             98            989          20694          18994              1            112            820          15438          13987              1             25           2343          18498          15591              1            148            799          16675          15129              1             22             22            987            292              1             15            854          17472          16000              1              0        1046490          39866
       8.324500       13.73965       13.74010      -259.0000            195              2         953143          94787          26155          23655            941              1            684          26227          23468              1             20            941          26155          23655              1              0            866          26324          24022              1              7            861          27287          25152              1            157            922          27541          25100              1             43            825          27786          24742              1             44            990          27736          24996              1             82           1237          28061          25436              1             39           1266          28578          25812              1            205           1108          29158          26136              1              6           1134          30192          26922              1             37           1008          30252          27277              1            104           1034          28527          25725              1            105           1103          28599          25896              1            155           1124          28805          26084              1             77           1139          29250          26663              1             79           1243          30684          27386              1            107           1003          31356          27659              1             28           1004          28822          26191              1             26           1061          28072          25642              1             78           1140          28224          25678              1            107           1137          28520          25763              1            187           1184          30194          27354              1            116           1112          29842          27069              1            155            940          21656          19703              1              9           1086          24634          22403              1             57           1129          25903          23612              1             78           1144          25306          23261              1            184           1050          23736          21847              1             58           1032          20727          18902              1            109            866          15649          14173              1             49           2317          18458          15599              1            365            811          16914          15368              1             19             20           1040            290              1             15            886          17182          15765              1              0        1056425          40423
       8.324729       13.73925       13.73960      -258.9000            198              2         961240          95562          26783          24222            972              1            671          26273          23547              1             30            972          26783          24222              1              0            887          26952          24648              1             42            826          27104          24805              1             36            921          28103          25474              1             95            811          27624          24512              1             18           1002          27583          24850              1             56           1212          28155          25570              1             45           1332          28879          26111              1            164           1050          29638          26467              1            178           1091          30308          27112              1            251           1092          30337          27304              1             75           1049          28703          25783              1             50           1013          28531          25739              1             39           1083          28785          25939              1             65           1117          29457          26776              1             90           1237          31018          27770              1            107           1056          31722          28002              1            113           1053          29070          26493              1            256           1051          28178          25796              1             63           1104          28066          25632              1            107           1161          28358          25666              1            170           1244          30580          27742              1            128           1046          29592          26807              1             82            986          21936          19901              1            176           1035          24851          22561              1             87           1024          26023          23711              1             31           1216          25769          23654              1            110           1125          23856          21980              1            128            969          20645          18981              1             78            881          15488          14015              1             56           2266          18566          15681              1            298            819          16853          15322              1             18             23           1026            298              1             15            883          17461          16009              1              0        1064918          40324
       8.324970       13.73885       13.73930      -259.0000            201              2         967745          96154          26539          24078            922              1            696          26271          23557              1            114            922          26539          24078              1              0            835          26726          24346              1             18            825          27443          25132              1             17            931          28038          25490              1             78            789          28300          25106              1             46            973          27638          24939              1             26           1219          28144          25471              1             35           1276          28667          25964              1             33           1090          29677          26525              1             48           1035          29986          26666              1             25           1064          30613          27659              1             48            959          28912          26044              1             28           1093          28878          26113              1             65           1143          29383          26483              1             27           1088          29758          27012              1             89           1186          30869          27643              1            237           1066          32086          28321              1             19           1013          28932          26207              1            149           1070          28115          25703              1             61           1154          27914          25503              1            115           1166          28658          26003              1             37           1229          30503          27640              1             37           1100          30021          27152              1             27           1055          22125          20126              1            157           1078          25083          22791              1             50           1070          26138          23857              1             33           1277          26348          24196              1             38           1085          24063          22072              1             91           1042          21019          19268              1             50            812          15428          13934              1             53           2311          18619          15591              1             95            812          16922          15378              1             63             24           1051            314              1             15            920          17464          16029              1              0        1072196          40463
       8.325240       13.73840       13.73890      -258.9000            205              2         973674          96712          26834          24329            974              1            727          26263          23629              1             80            974          26834          24329              1              0            838          26967          24523              1             53            864          27872          25573              1              9            981          28215          25623              1              7            811          28044          25003              1             51           1018          27543          24794              1              9           1236          28424          25684              1             49           1364          29157          26385              1             46           1052          29581          26532              1            155           1110          30575          27269              1             98           1074          30828          27806              1            113           1005          28892          26120              1             39           1069          28848          26142              1             97           1107          29057          26229              1             38           1118          30092          27405              1             20           1220          31315          27822              1            197           1032          32494          28580              1            107           1101          28866          26175              1             27           1104          28275          25801              1            127           1057          28395          25851              1             16           1138          28850          26103              1             47           1254          30518          27670              1             34           1081          29888          27056              1              7            998          21697          19637              1              8           1118          25068          22734              1             15           1131          26279          23925              1            136           1150          26071          23907              1            206           1153          23967          21986              1             32           1075          21083          19291              1            128            854          15327          13855              1            112           2301          18461          15500              1            226            828          16925          15337              1            115             21           1014            279              1             20            937          17742          16325              1              0        1079329          41018
       8.325480       13.73800       13.73840      -258.9000            208              2         978434          97163          26541          24008            916              1            667          26644          23920              1             79            916          26541          24008              1              0            895          27128          24690              1             55            867          27815          25573              1             17            920          28381          25701              1             16            861          28382          25255              1             85           1040          27898          25214              1             22           1231          28302          25677              1            110           1385          29402          26735              1             98           1110          29862          26724              1             90           1116          30626          27385              1              8           1125          31362          28296              1             48            992          28967          25963              1             19           1075          28906          26099              1             19           1120          29273          26311              1             30           1141          29554          26845              1             86           1276          31206          27914              1             68           1045          32424          28610              1             30           1039          28963          26251              1             30           1093          28182          25631              1             55           1160          28584          26036              1             55           1150          29221          26401              1             86           1251          30746          27753              1             80           1201          30383          27561              1            126           1056          22094          20052              1             56           1095          25255          22921              1            100           1085          26692          24297              1             50           1221          26245          24044              1            164           1148          24181          22204              1             96           1057          21178          19411              1             10            891          15739          14235              1             98           2272          18540          15421              1            318            818          16763          15191              1              9             24            988            283              1             12            900          17749          16301              1              0        1083815          41427
       8.325710       13.73760       13.73800      -259.0000            211              2         980216          97413          26757          24249            946              1            650          26426          23678              1             16            946          26757          24249              1              0            903          27143          24806              1             28            842          27497          25224              1             64            961          28410          25666              1            116            854          28343          25187              1             44            986          27787          25180              1             60           1313          28320          25673              1             59           1320          29246          26437              1             25           1134          29936          26745              1            207           1177          30855          27607              1             35           1119          31231          28233              1             60           1005          29539          26636              1             18           1097          29072          26310              1             16           1125          29073          26316              1             49           1146          30219          27397              1             95           1272          31432          28090              1             10           1033          32440          28566              1             28           1042          28961          26306              1             24           1074          28364          25822              1            113           1126          28454          25875              1             66           1146          28848          26065              1            299           1268          30926          27903              1             70           1131          30458          27543              1            164           1052          22105          20161              1             37           1036          25155          22832              1              9           1145          26234          23843              1             75           1165          26009          23760              1            157           1148          24085          22040              1             47           1075          21279          19514              1             37            873          15422          14008              1            108           2282          18668          15685              1            326            818          16968          15351              1             95             20           1013            314              1             15            915          17917          16480              1              0        1085940          41336
       8.325980       13.73715       13.73750      -258.9000            215              2         982633          97726          26957          24531           1005              1            726          26872          24113              1            106           1005          26957          24531              1              0            870          27453          24977              1             22            879          28058          25720              1             24            995          28407          25770              1            384            844          28807          25555              1            125           1045          28142          25531              1             96           1239          28649          25960              1            119           1316          28959          26206              1             68           1112          30001          26847              1             49           1063          30812          27481              1             87           1090          31236          28116              1            184           1043          29433          26425              1             24           1147          29351          26423              1             23           1073          28994          26045              1             51           1144          30061          27311              1            142           1285          31515          28164              1             89           1041          32544          28664              1            170           1088          29099          26366              1             80           1061          28391          25922              1             31           1139          28237          25726              1             33           1122          29130          26469              1              9           1286          30795          27969              1              8           1143          30402          27427              1            146            985          22031          20018              1            118           1056          25013          22749              1             88           1141          26363          24096              1             18           1188          26004          23730              1            256           1136          24262          22246              1             57           1128          21524          19693              1            118            860          15636          14126              1            134           2374          18584          15638              1            278            845          16948          15348              1             57             22           1103            347              1             10            925          17930          16488              1              0        1089146          41585
       8.326219       13.73675       13.73710      -259.0000            218              2         983553          97800          27179          24566            949              1            707          26304          23607              1             17            949          27179          24566              1              0            899          27435          25040              1            137            880          27852          25525              1            104            920          28695          25981              1             60            834          28448          25366              1            110            970          28082          25330              1            146           1231          28481          25749              1             48           1346          29441          26616              1             93           1146          30200          26867              1            168           1098          30786          27474              1             66           1115          31261          28230              1             45           1060          28981          26107              1             60           1091          29258          26476              1             68           1136          29373          26457              1             58           1181          29920          27203              1            151           1318          31274          27971              1            105           1116          32732          28767              1              9           1107          29398          26711              1             58           1052          28558          26102              1            157           1160          28728          26285              1              9           1205          29458          26634              1             28           1328          31018          28120              1            268           1144          30483          27629              1             48           1054          22361          20353              1            208           1044          25273          22892              1             44           1122          26296          23942              1            191           1192          26035          23908              1             31           1202          24344          22321              1              7           1053          21207          19421              1             48            849          15678          14191              1             19           2381          18723          15712              1            350            861          16924          15353              1             46             21           1021            289              1             15            935          17913          16460              1              0        1090435          41914
       8.326490       13.73630       13.73660      -258.9000            221              2         985257          97963          27328          24721           1000              1            671          26883          24087              1             90           1000          27328          24721              1              0            830          27413          24998              1             15            887          28025          25757              1             50            945          28618          25976              1             47            841          28606          25526              1             48           1032          28166          25483              1             71           1239          28653          25960              1             61           1337          29102          26356              1            270           1114          30219          27027              1             77           1090          30737          27487              1            140           1155          31429          28408              1             22           1110          29297          26291              1             28           1151          29302          26392              1             55           1151          29725          26712              1            310           1170          30389          27599              1            145           1310          31976          28589              1            119           1113          32771          28946              1            145           1062          29299          26526              1            117           1072          28595          26150              1            120           1189          28787          26323              1            328           1179          29382          26576              1             24           1289          31251          28259              1             41           1146          30458          27546              1             69           1022          21997          20036              1             24           1133          25491          23111              1             20           1127          26461          24004              1             96           1157          26451          24126              1             20           1171          24093          22159              1             37           1112          21499          19603              1              9            921          15450          13983              1             85           2400          18945          15837              1            137            860          17337          15765              1             48             22           1052            314              1             12            898          17661          16258              1              0        1091139          42149
       8.326720       13.73590       13.73620      -259.0000            224              2         985018          97940          26837          24365           1029              1            721          26616          23890              1             60           1029          26837          24365              1              0            874          27136          24754              1              8            845          27801          25513              1             48           1029          28471          25809              1             77            846          28884          25665              1             55           1009          28138          25407              1            117           1380          28486          25789              1             16           1322          29187          26339              1             78           1116          30216          27107              1             87           1106          30745          27495              1             65           1078          31130          28152              1             20           1056          29292          26300              1             60           1196          29390          26486              1            290           1067          29273          26422              1            135           1161          30211          27447              1            218           1281          31660          28315              1            176           1030          32366          28533              1             16           1102          29240          26562              1             87           1096          28586          26097              1             75           1131          28900          26302              1             24           1234          29528          26780              1            276           1196          30695          27881              1              9           1180          30535          27618              1             75           1058          22151          20107              1            192           1091          25212          22784              1             81           1267          26628          24189              1             76           1207          26295          24105              1             97           1182          24245          22339              1             26           1026          21719          19858              1             19            869          15562          14135              1            137           2302          18598          15681              1            179            876          17087          15502              1            162             22           1016            312              1             20            946          17752          16385              1              0        1090874          42122
       8.326959       13.73550       13.73580      -258.9000            228              2         987377          98192          26924          24299            982              1            698          26603          23819              1             94            982          26924          24299              1              0            873          27351          24978              1             47            979          27970          25702              1            122            938          28763          25962              1             97            837          28629          25487              1             32           1005          28371          25630              1             56           1233          28884          26282              1             98           1301          29263          26432              1             79           1200          30188          27087              1             83           1135          30680          27426              1             40           1084          31102          27939              1             28           1021          29261          26346              1             50           1111          29335          26467              1             19           1169          29506          26525              1             71           1208          30227          27434              1            106           1366          31795          28416              1             59           1065          32629          28710              1             31           1067          29257          26530              1             66           1133          28694          26228              1            120           1203          28645          26235              1             54           1173          29108          26229              1             51           1257          31411          28245              1             57           1186          30512          27679              1             26           1096          22145          20084              1            210           1124          25536          23241              1             36           1168          26551          24168              1             60           1201          26470          24124              1            116           1169          24122          22156              1             55           1144          21456          19678              1             98            894          15491          14005              1             25           2314          18734          15828              1            306            836          17037          15458              1             69             21           1021            288              1             10            890          18046          16620              1              0        1093074          42316
       8.327230       13.73505       13.73530      -259.0000            231              2         986339          98080          27127          24612           1004              1            633          26254          23505              1             41           1004          27127          24612              1              0            884          27426          25002              1            110            894          27783          25464              1             86            969          28613          25908              1             56            865          28720          25673              1             84           1009          27920          25206              1             35           1290          28887          26182              1             37           1403          29414          26621              1             97           1169          30121          26972              1             77           1139          30855          27531              1            104           1094          31242          28292              1             42           1035          29611          26576              1            109           1144          29060          26202              1             14           1166          29358          26471              1            203           1135          29866          27081              1              8           1268          31649          28227              1             46           1093          32451          28607              1             62           1164          29290          26577              1            107           1161          28867          26262              1             74           1164          28649          26234              1             19           1201          29281          26574              1             55           1309          31437          28399              1             80           1169          30411          27461              1             86           1028          22152          20111              1             76           1116          25066          22800              1             17           1146          26712          24293              1            186           1141          26018          23702              1             40           1140          24216          22226              1             88           1177          21374          19589              1             75            916          15835          14310              1             42           2324          18655          15634              1            179            862          17371          15778              1             28             26           1053            321              1             10            930          17917          16421              1              0        1092340          42437
       8.327469       13.73465       13.73500      -258.9000            234              2         987134          98147          26972          24454           1029              1            658          26705          23972              1             50           1029          26972          24454              1              0            870          27185          24780              1             59            895          28083          25756              1             50            983          28638          25958              1             31            884          28686          25632              1             57           1040          28135          25440              1             77           1287          28842          26187              1             76           1329          29313          26467              1             65           1123          30131          26936              1             58           1093          30956          27661              1             47           1111          31311          28222              1            129           1045          29089          26107              1            105           1207          29203          26409              1            141           1174          29454          26606              1             17           1193          30268          27555              1             60           1325          32019          28553              1             92           1032          33057          29063              1            145           1165          29536          26777              1             24           1131          28812          26230              1             75           1158          28877          26314              1            157           1197          29296          26537              1             52           1247          31373          28476              1            158           1156          30511          27627              1             55           1052          22248          20202              1            111           1107          24972          22680              1            165           1185          26478          24120              1            147           1189          26018          23815              1            314           1248          24478          22540              1            106           1121          21649          19844              1             58            890          15578          14090              1             19           2415          19174          15963              1            461            888          16987          15377              1             99             24           1048            318              1             15           1004          17863          16457              1              0        1092880          42752
       8.327710       13.73425       13.73450      -258.9000            238              2         987483          98213          26630          24207           1011              1            711          26911          24118              1             56           1011          26630          24207              1              0            910          27125          24695              1             55            928          27721          25548              1            157            985          28539          25913              1             52            830          28586          25411              1              8           1019          28148          25435              1             37           1312          29091          26349              1              8           1365          29357          26613              1             70           1236          30540          27250              1            148           1103          30887          27562              1             57           1139          30950          27914              1             67           1047          29350          26459              1            132           1150          29395          26397              1            135           1182          29321          26429              1             84           1181          30470          27569              1            134           1296          31762          28377              1            156           1120          32876          28906              1             87           1089          29331          26636              1             66           1149          28671          26194              1            196           1173          28653          26064              1             47           1202          29135          26510              1             20           1309          31402          28484              1             36           1199          30572          27679              1              8           1117          22594          20536              1              8           1151          25158          22804              1             31           1109          26572          24211              1             20           1294          26403          24123              1            148           1185          24519          22495              1             34           1144          21371          19582              1             28            893          15507          14035              1             10           2373          18777          15783              1            217            880          16796          15217              1             44             19           1003            295              1             15            964          17977          16521              1              0        1092716          43081
       8.327969       13.73380       13.73400      -258.9000            241              2         986685          98133          27083          24517           1053              1            731          26877          24108              1             26           1053          27083          24517              1              0            974          27620          25205              1             53            882          27954          25743              1             23            996          28831          26011              1             78            836          29152          25990              1             69           1042          28073          25339              1             17           1311          28950          26229              1            277           1354          29382          26520              1              9           1150          30077          26965              1             28           1222          30896          27659              1             26           1098          31275          28305              1             17           1090          29434          26511              1             77           1229          29465          26638              1             30           1172          29428          26429              1             88           1229          29890          27154              1             48           1320          31697          28348              1             95           1093          32661          28797              1             46           1125          29642          26896              1            105           1165          28472          26001              1            115           1186          28790          26264              1             65           1185          29332          26555              1            122           1364          31232          28273              1             65           1213          30871          28078              1            145           1067          22254          20171              1            143           1170          25533          23130              1            275           1244          26527          24116              1            172           1277          26633          24380              1             19           1241          24436          22370              1             19           1117          21689          19814              1            104            959          15782          14239              1            112           2357          18977          15880              1            338            852          17165          15513              1             45             24           1075            312              1             30            967          17998          16503              1              0        1092104          43685
       8.328209       13.73340       13.73350      -258.9000            244              2         987508          98182          27032          24456            993              1            694          26925          24131              1            120            993          27032          24456              1              0            906          27432          25087              1             23            903          28140          25836              1             38           1024          28771          26041              1             77            839          28658          25451              1             67           1065          28200          25439              1              9           1332          29051          26244              1             66           1403          29591          26823              1             57           1133          30317          27114              1            134           1132          31034          27784              1             69           1144          31241          28149              1            131           1049          29202          26149              1             98           1129          29355          26452              1             58           1222          29589          26715              1             75           1159          30332          27457              1            217           1321          31564          28220              1             37           1134          32311          28440              1              8           1120          29248          26532              1            125           1155          29012          26419              1            132           1192          28697          26184              1             82           1268          29431          26638              1             65           1302          31301          28396              1             67           1218          30787          27927              1             38           1122          22325          20265              1              9           1158          25148          22733              1             15           1171          26476          24027              1            288           1213          26511          24300              1             16           1260          24401          22423              1            128           1082          21363          19578              1              8            967          15444          13987              1             18           2363          19158          15931              1            221            883          17485          15866              1             40             22           1035            316              1             12            967          18202          16716              1              0        1092951          43428
       8.328479       13.73295       13.73300      -259.0000            247              2         988118          98327          27258          24663            996              1            678          26769          24027              1             70            996          27258          24663              1              0            910          27127          24768              1             75            905          27816          25553              1             47            985          28742          26080              1            126            907          29186          25964              1             33           1077          28419          25699              1            144           1324          29015          26262              1            275           1367          29281          26492              1            152           1084          30066          26922              1             60           1139          31270          27881              1             48           1071          31385          28355              1            206           1054          29140          26146              1            137           1182          29301          26453              1            118           1239          29465          26556              1            184           1226          30533          27680              1             26           1325          31696          28402              1             38           1081          32937          29019              1            185           1113          29350          26642              1            250           1172          28640          26023              1             83           1179          28525          25979              1            175           1232          29425          26600              1             32           1344          31647          28551              1            263           1242          30508          27591              1             30           1089          22423          20356              1             23           1140          25514          23163              1             88           1229          26386          24000              1            106           1279          26448          24183              1            306           1215          24424          22459              1             38           1147          21232          19428              1             74            909          15797          14288              1              9           2390          18708          15743              1            371            939          17048          15443              1             83             24           1031            294              1             12           1017          18102          16688              1              0        1092614          43583
       8.328720       13.73255       13.73260      -258.9000            251              2         988246          98336          27163          24540           1008              1            706          26665          23814              1             17           1008          27163          24540              1              0            924          27324          24955              1            107            954          28026          25666              1             67           1026          28676          25977              1             88            874          28853          25773              1             48           1085          28270          25479              1            140           1347          29065          26280              1            131           1403          29303          26524              1             29           1095          30037          26816              1              9           1158          30836          27523              1            307           1137          31370          28359              1            106           1085          29629          26722              1            304           1169          29420          26534              1             93           1237          29599          26724              1            139           1198          30543          27802              1            296           1319          31629          28310              1             15           1150          32530          28739              1            137           1193          30056          27310              1             75           1209          28753          26350              1            317           1230          28453          26003              1            195           1175          29052          26278              1             29           1326          31260          28210              1             78           1241          31013          28071              1            118           1133          22381          20311              1             81           1164          25636          23276              1            100           1193          27041          24603              1             87           1276          26463          24239              1             97           1238          24636          22564              1            170           1144          21714          19884              1             36            925          15854          14349              1            106           2300          18912          15829              1            257            930          17188          15628              1             62             22           1021            299              1             10           1010          18131          16579              1              0        1092887          43982
       8.328949       13.73215       13.73220      -259.0000            254              2         987728          98264          27190          24565           1112              1            715          26777          24027              1             70           1112          27190          24565              1              0            919          27361          24993              1             23            920          28151          25839              1             90           1030          28980          26248              1             66            881          28645          25381              1             17           1075          28297          25563              1            130           1312          28957          26230              1             27           1367          29591          26779              1            175           1179          30108          27017              1             38           1136          30978          27761              1            157           1172          31588          28551              1             38           1073          29623          26679              1            175           1165          29461          26628              1             39           1217          29513          26647              1            166           1270          30320          27541              1            120           1378          31995          28518              1            128           1126          32922          29060              1            156           1145          29714          26889              1             65           1204          28629          26089              1             92           1187          28978          26428              1             42           1246          29762          26873              1             86           1328          31007          28098              1             95           1220          30838          27932              1             44           1142          22158          20152              1            128           1172          25594          23261              1            135           1267          27303          24784              1            230           1285          26512          24221              1            385           1176          24567          22525              1             50           1136          21526          19669              1             37           1001          16036          14547              1             55           2351          18774          15632              1            308            970          17411          15827              1            106             21           1028            315              1             15            976          18158          16657              1              0        1092748          44323
       8.329219       13.73170       13.73170      -258.9000            257              2         987931          98310          27294          24618           1010              1            714          26924          24068              1             26           1010          27294          24618              1              0            917          27434          25033              1            123            899          28090          25873              1            139           1013          28756          26013              1             48            910          28794          25582              1             60           1075          28267          25485              1             20           1378          28824          26095              1            347           1426          29502          26752              1            108           1163          30406          27123              1             63           1194          30745          27393              1             71           1145          31457          28415              1             44           1115          29758          26686              1             66           1211          29638          26739              1             44           1215          29408          26453              1             65           1301          30274          27511              1             19           1386          31890          28508              1             34           1093          32770          28925              1             50           1201          29880          27062              1            194           1189          29196          26571              1            139           1171          28530          26001              1            128           1273          29330          26495              1            378           1425          31439          28427              1            105           1234          30950          28045              1             24           1141          22274          20238              1             55           1213          25744          23271              1            256           1241          26753          24363              1             50           1304          26981          24553              1            210           1255          24639          22653              1            345           1132          21684          19870              1            316            988          15572          14026              1            135           2330          19137          15961              1             67            840          17034          15433              1             41             16           1058            315              1             10           1043          18200          16726              1              0        1091808          44663
       8.329460       13.73130       13.73130      -259.0000            261              2         988290          98394          27261          24637           1022              1            794          27126          24385              1             60           1022          27261          24637              1              0            921          27207          24884              1            157            916          27820          25569              1             41           1063          29089          26318              1             44            906          29008          25808              1             76           1012          28364          25609              1             40           1339          28717          25997              1            255           1412          29438          26572              1            217           1180          30437          27119              1            193           1186          30907          27599              1             95           1148          31310          28248              1             23           1145          29663          26636              1             38           1177          29595          26581              1            104           1215          29533          26541              1             36           1348          30194          27452              1            126           1399          31888          28446              1             88           1119          32995          29058              1             19           1168          29823          27068              1             75           1155          28811          26298              1            225           1200          28559          26031              1             60           1268          29520          26739              1             88           1357          31102          28130              1              9           1238          30561          27636              1             75           1139          22292          20212              1             61           1336          25450          23082              1             42           1270          26648          24288              1            136           1297          26610          24335              1             97           1255          24584          22580              1             49           1194          21922          19999              1            184           1056          15874          14383              1             70           2465          19141          16058              1            308            980          17303          15735              1             37             22           1085            312              1              5            999          18114          16568              1              0        1092300          45263
       8.329700       13.73090       13.73090      -259.0000            264              2         989169          98444          27095          24543           1082              1            763          27122          24329              1             24           1082          27095          24543              1              0            889          27418          25021              1            106            891          27978          25653              1             88           1030          28854          26097              1             17            876          28747          25611              1             20           1084          28310          25523              1             47           1352          28899          26160              1            148           1340          29324          26526              1            296           1197          30486          27242              1              9           1157          31115          27719              1             83           1169          31538          28423              1            204           1079          29701          26790              1             43           1216          29438          26569              1            112           1274          29694          26768              1             68           1358          30347          27601              1            248           1376          31801          28415              1             38           1186          33120          29067              1             73           1171          29347          26574              1            231           1174          28742          26105              1            198           1269          29013          26426              1             27           1308          29298          26579              1            147           1419          31311          28379              1            168           1304          30633          27759              1            159           1210          22666          20669              1            142           1219          25262          22899              1            122           1273          26854          24390              1            116           1334          26460          24191              1            266           1311          24677          22636              1             18           1145          21702          19894              1             17           1020          15799          14239              1             27           2361          19108          15911              1            249            930          17315          15676              1             32             24           1074            313              1             12           1033          18249          16760              1              0        1092921          45404
       8.329970       13.73045       13.73050      -259.1000            267              2         989466          98477          27023          24440           1060              1            705          26785          23997              1             25           1060          27023          24440              1              0            914          27546          25208              1             17            974          27854          25597              1             39           1070          29076          26369              1             27            883          28789          25602              1             61           1085          28210          25560              1            168           1332          29006          26306              1             57           1400          29349          26585              1            265           1187          30355          27186              1             27           1168          30950          27644              1             18           1210          31572          28375              1             18           1124          29458          26289              1             27           1239          29578          26721              1            256           1292          29836          26851              1            149           1272          30482          27725              1            135           1330          31928          28567              1            184           1207          32732          28876              1            207           1255          29809          26969              1             82           1236          29001          26454              1             81           1294          28916          26397              1             60           1268          29581          26721              1             95           1313          31268          28223              1             61           1324          30736          27862              1            163           1169          22228          20178              1             62           1194          25462          23114              1             86           1203          26662          24300              1            161           1309          26620          24361              1            368           1237          24407          22375              1            296           1177          21485          19666              1            146           1026          15906          14328              1            125           2388          19425          16212              1            138           1043          17508          15883              1            134             24           1080            326              1             10           1034          18225          16719              1              0        1093097          45525
       8.330200       13.73005       13.73010      -259.1000            270              2         987540          98321          27158          24681           1024              1            720          26779          23991              1             27           1024          27158          24681              1              0            942          27634          25177              1            116            981          28298          25894              1            121           1086          29188          26415              1             52            970          28892          25733              1             16           1131          28536          25753              1             79           1378          29111          26371              1             32           1438          29632          26796              1             85           1215          30652          27348              1            138           1223          30942          27696              1             58           1191          31642          28561              1             34           1207          29626          26552              1            365           1266          29243          26394              1            140           1296          29717          26804              1             60           1336          30450          27684              1            107           1338          31789          28342              1             90           1181          32882          28976              1            136           1255          29540          26837              1             23           1217          28775          26239              1            355           1270          28935          26448              1             54           1382          29807          26958              1            116           1399          31453          28406              1            202           1251          30775          27783              1             99           1267          22480          20472              1            117           1293          25771          23329              1            124           1301          26964          24590              1            280           1316          26490          24282              1            103           1337          24577          22551              1            175           1284          21963          20071              1            170           1026          15870          14445              1             62           2332          18851          15702              1            318            979          17635          16066              1            104             27           1015            286              1             15           1067          18143          16663              1              0        1091999          46605
       8.330439       13.72965       13.72970      -259.1000            274              2         988399          98375          27193          24678            982              1            747          26840          24149              1             30            982          27193          24678              1              0            982          27559          25149              1            138            944          27901          25633              1             24           1068          29096          26329              1             34            907          28785          25514              1            281           1075          28391          25634              1             20           1400          28810          26076              1            265           1471          29574          26690              1            271           1293          30546          27433              1             80           1223          31317          27917              1             76           1204          31509          28432              1             30           1204          29368          26401              1             88           1307          29583          26729              1             79           1248          29913          26876              1            363           1316          30390          27460              1            214           1443          32096          28548              1            274           1156          32733          28776              1             46           1215          29860          27021              1            233           1341          29149          26568              1            138           1363          29189          26536              1             75           1343          29930          27114              1            115           1454          31536          28520              1             48           1337          31016          28149              1            207           1207          22357          20250              1             18           1309          25618          23212              1            290           1362          26825          24355              1             58           1428          26737          24437              1             31           1363          24852          22774              1             60           1276          21909          20057              1            119           1064          16166          14585              1              9           2418          19381          16143              1            156           1065          17443          15865              1             97             18           1089            324              1             10           1064          18135          16627              1              0        1092012          47373
       8.330710       13.72920       13.72930      -259.1000            277              2         987563          98307          27253          24695           1073              1            746          26714          23879              1              8           1073          27253          24695              1              0            950          27584          25123              1             25            951          28126          25772              1             68           1057          28855          26200              1             22            890          28534          25269              1             40           1098          28651          25948              1             18           1301          28940          26244              1            101           1380          29580          26835              1             16           1261          30356          27222              1             57           1240          30894          27657              1             16           1253          31794          28549              1              9           1219          29465          26515              1            218           1230          29735          26796              1            272           1332          29560          26715              1            155           1440          30605          27721              1             55           1393          31706          28355              1             55           1202          32991          28980              1             48           1282          29683          26877              1            296           1297          29069          26478              1            339           1313          29087          26502              1            209           1401          29657          26856              1            266           1557          31452          28463              1            153           1365          30645          27687              1            128           1271          22552          20437              1             53           1266          25681          23170              1             61           1358          26864          24405              1             56           1430          26523          24290              1            139           1378          24762          22781              1            273           1192          21609          19733              1             43           1102          16133          14582              1            144           2339          18955          15840              1            230           1081          17466          15910              1             66             21           1039            284              1             10           1172          18261          16777              1              0        1090920          47614
       8.330949       13.72880       13.72880      -259.1000            280              2         988091          98426          27095          24478           1112              1            752          26918          24118              1             75           1112          27095          24478              1              0           1047          27661          25249              1            103            943          28189          25880              1            151           1103          28920          26269              1             40            920          28966          25787              1             57           1200          28592          25852              1             68           1349          28850          26179              1             38           1400          29752          26830              1            289           1261          30408          27280              1            147           1296          31078          27745              1             70           1256          31683          28572              1             45           1192          29550          26572              1            110           1322          29704          26874              1             83           1373          29789          26763              1            150           1342          30456          27613              1            175           1481          31713          28336              1             85           1257          33059          29087              1             28           1354          29732          26995              1            228           1342          29150          26421              1            178           1432          29158          26645              1            145           1353          29693          26879              1            284           1533          31528          28497              1            184           1392          30568          27649              1            155           1361          22617          20598              1            186           1397          25769          23395              1            232           1381          26753          24283              1            145           1429          26926          24669              1            217           1373          24817          22766              1            257           1291          21753          19845              1            104           1124          16075          14522              1             20           2421          19247          16038              1            174           1038          17542          15863              1             58             26           1080            326              1             15           1125          18379          16892              1              0        1091925          48892
       8.331219       13.72835       13.72840      -259.2000            284              2         988404          98392          27469          24790           1063              1            783          27167          24433              1             54           1063          27469          24790              1              0           1017          27761          25296              1             39            969          28496          26160              1            100           1078          29349          26589              1            135            958          29482          26159              1             47           1223          28011          25328              1            110           1412          29315          26511              1            290           1507          29749          26828              1             20           1344          30658          27380              1            154           1242          31109          27729              1             48           1274          31927          28807              1             77           1166          29545          26555              1             75           1290          29494          26529              1             78           1451          30102          27167              1            236           1402          30505          27734              1            406           1550          32106          28657              1            135           1316          33150          29206              1            295           1329          29839          27057              1            135           1387          28965          26339              1            262           1435          29240          26670              1            117           1431          29912          27005              1            122           1543          31677          28714              1            353           1459          31084          28219              1            395           1333          22642          20526              1             39           1476          25852          23321              1            107           1431          26950          24527              1            229           1457          26727          24430              1            197           1463          24822          22805              1            257           1339          22223          20286              1            246           1194          16361          14784              1            259           2493          19155          16000              1            200           1218          17545          15962              1            226             25           1082            317              1             11           1167          18522          17021              1              0        1092450          50287
       8.331450       13.72795       13.72790      -259.1000            287              2         988092          98425          27232          24689           1096              1            766          26700          23894              1             69           1096          27232          24689              1              0           1077          27617          25169              1             38           1039          28314          25890              1             49           1156          29156          26303              1             16            933          28650          25573              1             25           1191          28651          25934              1             55           1405          29391          26706              1            194           1598          29463          26698              1             74           1429          30474          27231              1            227           1268          31056          27771              1            160           1278          31552          28396              1             96           1241          29504          26489              1             64           1388          29760          26930              1            192           1455          29948          26901              1             97           1452          30567          27761              1            236           1546          31933          28526              1            183           1316          33147          29267              1             40           1390          29888          27081              1            105           1458          29445          26836              1             27           1477          29289          26653              1            226           1458          29733          26949              1            264           1564          31676          28603              1             15           1428          31102          28182              1            110           1376          22758          20634              1            244           1451          25907          23513              1            271           1475          27330          24761              1            225           1547          27037          24669              1            159           1442          24846          22810              1            127           1380          22176          20294              1            145           1160          16292          14700              1             44           2475          19583          16241              1            363           1204          17575          15937              1             27             27           1070            331              1             10           1221          18284          16787              1              0        1091337          51334
       8.331689       13.72755       13.72750      -259.2000            290              2         988341          98402          27284          24690           1163              1            718          26775          23992              1             17           1163          27284          24690              1              0           1103          27544          25080              1             29            999          28280          25925              1            196           1128          28881          26130              1            124           1060          29023          25725              1             78           1185          28502          25710              1             43           1522          29178          26501              1             54           1605          29918          27007              1            261           1426          30751          27504              1             48           1283          31351          27931              1             93           1281          31458          28322              1            144           1316          29920          26881              1             43           1390          29702          26729              1            211           1445          30098          27109              1             32           1457          30736          27865              1            413           1589          32288          28797              1             89           1403          33072          29057              1             28           1409          30161          27293              1            212           1535          29072          26489              1            310           1558          29647          26994              1            291           1512          29842          27019              1            236           1673          31533          28498              1            136           1540          31071          28101              1            207           1441          22673          20546              1             38           1534          26004          23499              1            101           1533          27323          24908              1            146           1600          27068          24736              1            230           1503          24948          22921              1            110           1466          22114          20214              1            157           1233          16207          14585              1            177           2514          19325          16094              1             59           1184          17790          16103              1            105             21           1098            326              1             15           1306          18599          17106              1              0        1091695          52978
       8.331959       13.72710       13.72700      -259.1000            294              2         988169          98398          27254          24708           1187              1            833          27144          24414              1             44           1187          27254          24708              1              0           1055          27560          25146              1             16           1082          28326          25947              1             42           1199          28848          26080              1             50            988          28923          25789              1            156           1225          28653          25894              1             48           1517          28782          26099              1            296           1609          30011          27176              1            155           1431          30808          27436              1            172           1366          31507          28167              1             40           1449          31323          28187              1            268           1284          29634          26671              1            254           1441          29839          26874              1             75           1478          30135          27170              1            285           1603          30726          27949              1            130           1638          32289          28838              1            277           1344          32974          28980              1            193           1464          29991          27058              1            234           1500          29202          26592              1            222           1597          29475          26865              1            298           1571          30080          27270              1            209           1664          31842          28895              1            234           1591          31304          28363              1            279           1487          22686          20659              1            238           1555          26096          23669              1            135           1630          27456          24920              1            168           1743          27104          24707              1            147           1584          24880          22863              1            284           1464          22210          20245              1            176           1316          16246          14703              1            114           2509          19602          16331              1            219           1308          18052          16351              1             37             25           1043            311              1             15           1319          18564          17024              1              0        1091291          54510
       8.332200       13.72670       13.72660      -259.1000            297              2         988409          98402          27420          24802           1157              1            778          26907          24086              1             30           1157          27420          24802              1              0           1155          27795          25344              1            205           1059          28040          25632              1             69           1167          28782          26087              1            122            979          29039          25732              1             68           1251          28605          25751              1             20           1585          29246          26459              1            148           1727          29709          26892              1            135           1482          30826          27485              1            235           1416          31238          27803              1            207           1412          31905          28798              1             93           1451          30029          26971              1            172           1539          30061          27102              1            321           1590          30317          27260              1            278           1561          30764          27956              1            254           1681          32360          28861              1            242           1527          33075          29103              1            333           1507          29913          27143              1            327           1598          29684          27010              1            239           1635          29378          26760              1            260           1608          30216          27323              1            258           1779          31887          28857              1            315           1615          30989          28131              1            199           1559          22977          20860              1            271           1581          26112          23732              1            209           1675          27215          24721              1            279           1801          27211          24927              1            314           1652          25224          23176              1            153           1591          22120          20189              1            226           1335          16184          14613              1            206           2511          19506          16348              1            349           1298          17863          16128              1            286             24           1108            315              1             10           1426          19009          17484              1              0        1091166          56351
       8.332440       13.72630       13.72630      -259.1000            300              2         987246          98350          27140          24541           1171              1            821          26674          23955              1             70           1171          27140          24541              1              0           1110          27609          25183              1            244           1124          28203          25931              1            331           1226          29251          26427              1            113           1019          28959          25766              1             98           1288          28564          25805              1             15           1634          29100          26442              1            200           1566          29816          26959              1            308           1463          30635          27391              1            195           1463          31179          27868              1            339           1396          32147          28949              1            168           1521          30200          27108              1            259           1525          29833          26824              1            249           1555          30157          27095              1            280           1660          30685          27855              1            309           1736          32389          28793              1            324           1509          33138          29257              1            195           1610          30327          27449              1            184           1612          29637          26923              1            326           1706          29512          26901              1            255           1677          30070          27247              1            375           1775          31766          28718              1            275           1601          31121          28260              1            323           1570          22933          20792              1            192           1644          26145          23620              1             25           1741          27537          25068              1            305           1723          27134          24707              1            296           1720          25181          23051              1            195           1586          22136          20251              1            119           1460          16623          14979              1             26           2497          19585          16478              1            238           1374          17881          16284              1            187             23           1052            325              1             20           1442          18742          17209              1              0        1089769          57254
       8.332699       13.72585       13.72580      -259.1000            303              2         988281          98478          27506          24943           1175              1            834          26954          24183              1             29           1175          27506          24943              1              0           1119          27659          25202              1             14           1076          28397          26079              1            226           1252          28937          26130              1             17           1047          29254          25943              1             65           1278          28596          25865              1             72           1637          29207          26440              1            314           1700          29878          27045              1            401           1534          30829          27490              1            217           1573          31841          28453              1            317           1439          31981          28729              1            318           1460          30071          27006              1            347           1528          30170          27173              1            290           1668          30447          27427              1             41           1712          31047          28139              1            174           1766          32213          28858              1            123           1492          33470          29421              1            167           1598          30053          27191              1            255           1640          29433          26726              1             83           1775          29447          26836              1            254           1717          29785          26908              1            387           1859          31917          28924              1            332           1656          31139          28161              1            198           1603          22937          20786              1            318           1690          26325          23897              1            136           1768          27557          25068              1            327           1732          27339          24974              1            335           1692          25116          23072              1            315           1659          22274          20397              1            278           1593          16783          15187              1            261           2517          19564          16245              1            146           1387          18207          16543              1            195             21           1071            332              1             10           1447          19067          17466              1              0        1090955          58497
       8.332940       13.72545       13.72540      -259.2000            307              2         988366          98502          27365          24765           1204              1            855          27065          24229              1             50           1204          27365          24765              1              0           1140          28064          25486              1             26           1141          28305          26022              1            143           1250          29286          26588              1            134            987          29022          25787              1             80           1261          28518          25826              1             32           1701          29698          26904              1            234           1771          30079          27195              1            217           1547          30937          27642              1            170           1502          31250          27880              1            102           1433          32093          28928              1            116           1503          30193          27086              1            396           1635          30076          27076              1            146           1670          30307          27213              1            308           1662          30917          28067              1            138           1738          32585          29014              1            165           1512          33176          29306              1            204           1744          30381          27604              1            306           1651          29756          27101              1            281           1786          29865          27230              1            158           1781          30090          27324              1            248           1857          32126          29092              1            153           1723          31536          28585              1            304           1656          23200          21103              1            260           1722          26414          23862              1             76           1798          27609          25117              1            177           1863          27434          24993              1            164           1756          25488          23484              1            251           1637          22607          20698              1            185           1579          16653          15099              1            286           2576          19910          16684              1            290           1494          18153          16490              1            256             20           1067            324              1             15           1507          18968          17434              1              0        1091565          59560
       8.333180       13.72505       13.72500      -259.1000            310              2         987733          98473          27409          24788           1188              1            835          27009          24244              1             26           1188          27409          24788              1              0           1122          27808          25351              1            133           1161          28484          26204              1            190           1179          28878          26063              1             42           1096          29083          25865              1            105           1340          28700          25890              1             47           1634          29094          26271              1            213           1669          30064          27188              1            126           1479          30801          27405              1            168           1497          31561          28144              1            176           1469          31912          28780              1            129           1503          30044          26978              1            258           1613          30177          27172              1            185           1686          30254          27206              1            298           1705          31344          28422              1             37           1754          32445          28873              1            354           1557          33463          29447              1            161           1688          30191          27308              1            256           1658          29755          27145              1            333           1724          29389          26718              1            270           1775          29931          27082              1            158           1827          31941          28873              1            238           1761          31473          28458              1             81           1712          23073          20968              1            342           1701          26264          23848              1            283           1791          27501          25007              1            258           1847          27162          24747              1            296           1773          25453          23395              1            395           1694          22336          20508              1            221           1574          16752          15192              1            226           2568          19971          16471              1            423           1530          18119          16346              1            228             20           1118            337              1             15           1490          18888          17350              1              0        1090386          59618
       8.333450       13.72460       13.72450      -259.1000            313              2         987926          98451          27201          24619           1168              1            883          27222          24287              1             58           1168          27201          24619              1              0           1089          27656          25225              1            270           1167          28285          25924              1             38           1267          29074          26352              1            373           1064          29337          26072              1             78           1344          28786          25884              1            114           1603          29505          26557              1            418           1750          30009          27082              1            149           1606          30908          27634              1             96           1469          31401          28025              1            229           1386          31777          28610              1            161           1538          30028          27032              1             26           1645          30074          27106              1            264           1671          30144          27070              1            167           1731          31300          28462              1            323           1766          32576          29118              1            374           1562          33562          29484              1            316           1646          30265          27546              1            127           1734          29611          26926              1            332           1720          29332          26779              1            189           1782          30121          27235              1            303           1883          31921          28817              1            313           1746          31445          28381              1            186           1715          23285          21121              1            104           1747          26246          23824              1            346           1886          27634          25168              1            342           1851          27314          24975              1            233           1823          25467          23392              1            277           1680          22478          20585              1            249           1552          16908          15351              1            231           2534          19960          16605              1             28           1573          18041          16396              1             86             18           1055            312              1             10           1592          19189          17626              1              0        1090704          60191
       8.333689       13.72420       13.72400      -259.1000            317              2         988452          98493          27423          24843           1207              1            868          27096          24374              1             48           1207          27423          24843              1              0           1149          27994          25499              1             16           1188          28444          26098              1             78           1222          29083          26332              1            132           1059          28969          25820              1             17           1326          28426          25784              1            105           1613          29580          26787              1            167           1726          29663          26754              1            128           1538          30971          27597              1             56           1556          31535          28232              1             93           1493          31589          28489              1            176           1478          29752          26722              1            290           1672          30111          27117              1            285           1630          30094          27112              1            149           1691          31351          28461              1            215           1797          32521          29079              1            262           1558          33421          29366              1             37           1664          30621          27645              1            130           1738          29703          27062              1            187           1848          29704          26975              1            186           1819          30436          27551              1            346           1880          31865          28853              1            195           1655          31666          28641              1            344           1724          23200          20954              1            103           1811          26307          23828              1            327           1798          27618          25160              1            276           1854          27299          24939              1            194           1794          25336          23199              1            228           1634          22413          20494              1            236           1587          16939          15334              1            324           2621          20012          16616              1            316           1482          18362          16609              1              8             22           1070            321              1             10           1523          18813          17234              1              0        1091329          60267
       8.333950       13.72375       13.72360      -259.1000            320              2         987925          98468          27364          24779           1253              1            873          26760          24023              1             45           1253          27364          24779              1              0           1161          27857          25413              1            224           1130          28417          26071              1             53           1168          29177          26441              1             73           1070          29166          25860              1             45           1352          28385          25572              1             25           1682          29301          26506              1             18           1738          29965          26943              1            295           1546          30837          27539              1            118           1497          31767          28300              1            223           1441          31622          28440              1            157           1540          30030          27023              1            391           1684          30065          27237              1            138           1700          30313          27267              1            348           1716          30914          28016              1            357           1820          32670          29170              1            285           1614          33253          29281              1            285           1707          30349          27568              1            302           1765          29984          27355              1            301           1809          29965          27322              1            283           1824          30343          27412              1            275           1913          31671          28475              1            387           1705          31162          28229              1            107           1747          23282          21133              1            312           1792          26778          24248              1            370           1863          27566          24979              1            188           1900          27558          25136              1            145           1745          24998          22864              1            338           1687          22410          20500              1             76           1580          16799          15181              1            177           2498          19795          16584              1            210           1496          18350          16632              1            247             24           1136            330              1             15           1446          18943          17310              1              0        1089923          60554
       8.334190       13.72335       13.72310      -259.2000            323              2         987334          98430          27639          25010           1231              1            866          27015          24258              1             76           1231          27639          25010              1              0           1171          27942          25381              1             67           1108          28328          26059              1            102           1204          29250          26478              1             68           1056          28939          25675              1            152           1325          28828          26147              1             76           1676          29657          26788              1            126           1729          29741          26943              1            255           1554          31047          27726              1            274           1515          31742          28302              1             37           1417          31685          28549              1            148           1563          30094          27074              1            266           1597          30069          27206              1            306           1609          30001          27025              1            216           1743          31163          28298              1            217           1864          32417          28854              1            365           1585          33455          29406              1            216           1735          30307          27497              1            281           1713          29705          27078              1             45           1751          29792          27141              1            308           1773          30278          27422              1            351           1884          32119          29061              1            257           1767          31275          28189              1            385           1725          23560          21409              1            206           1732          26400          23907              1            370           1824          27540          25000              1            232           1874          27671          25273              1            255           1803          25506          23339              1            243           1714          22365          20425              1            321           1532          16848          15187              1            234           2630          19785          16368              1            299           1538          18277          16541              1            271             25           1104            330              1             12           1558          19021          17437              1              0        1089357          60475
       8.334429       13.72295       13.72270      -259.1000            327              2         986322          98290          27515          24818           1242              1            850          27003          24223              1             75           1242          27515          24818              1              0           1096          27624          25208              1             47           1174          28103          25849              1            172           1206          29284          26450              1            270           1081          28737          25534              1             48           1378          28706          25871              1            123           1675          29362          26594              1            383           1762          30110          27159              1            147           1588          30931          27736              1            343           1512          31577          28215              1            285           1407          31829          28652              1            314           1480          29840          26855              1             94           1546          29859          26935              1            168           1695          30203          27256              1            284           1670          30778          27929              1            150           1804          32448          28941              1            322           1514          32869          28880              1            176           1649          30543          27599              1            307           1739          29801          27171              1            247           1765          29597          26988              1            283           1793          30319          27487              1            256           1809          32245          29163              1            346           1682          31126          28209              1            148           1630          22835          20693              1            206           1758          26315          23928              1            361           1791          27603          25184              1            312           1777          27629          25223              1            203           1859          25395          23307              1            347           1759          22452          20533              1            145           1519          16674          15037              1             58           2523          19803          16532              1            370           1518          18203          16537              1            263             24           1101            322              1             13           1509          19041          17429              1              0        1088304          59734
       8.334699       13.72250       13.72220      -259.2000            330              2         987694          98451          27330          24748           1181              1            863          26928          24165              1            162           1181          27330          24748              1              0           1128          27607          25190              1             30           1158          28429          26090              1             27           1207          29173          26378              1             38           1013          28987          25773              1             79           1397          28762          25961              1            108           1677          29509          26783              1            302           1737          30102          27302              1            408           1502          31075          27802              1            183           1524          31823          28471              1             88           1446          31750          28557              1            203           1522          30106          27005              1             70           1568          29574          26725              1            153           1638          30277          27213              1            244           1709          30707          27895              1            238           1748          32403          28875              1            294           1505          33521          29536              1            155           1623          30364          27436              1            279           1701          29660          27109              1            331           1777          29563          26916              1            334           1774          30303          27379              1            195           1860          31980          28987              1            290           1678          31079          28113              1            128           1724          22995          20868              1            252           1730          26351          23871              1             88           1683          27208          24734              1            283           1846          27285          24962              1            220           1842          25378          23252              1            255           1685          22347          20416              1            236           1506          16810          15149              1            135           2491          19928          16634              1            329           1404          18107          16416              1            145             17           1119            317              1             10           1521          18738          17172              1              0        1089482          59280
       8.334940       13.72210       13.72180      -259.1000            333              2         986310          98367          27376          24814           1195              1            808          26908          24176              1             71           1195          27376          24814              1              0           1119          27597          25081              1            166           1150          28381          26037              1            262           1244          28752          26094              1            175           1056          28967          25817              1             35           1354          28749          26039              1            210           1647          29238          26469              1             27           1753          29761          27010              1            146           1526          30836          27642              1            117           1466          31463          27926              1             97           1413          31496          28328              1             95           1421          29646          26581              1            126           1592          30164          27155              1            175           1675          30346          27298              1            318           1709          30895          28125              1            334           1859          32248          28752              1            218           1534          33486          29488              1            325           1618          30435          27509              1            292           1701          29722          27116              1            315           1752          29770          27067              1            230           1855          30114          27263              1            143           1864          31820          28836              1            225           1762          31253          28264              1             37           1667          23160          20955              1            281           1741          26205          23615              1            234           1862          27443          24996              1            268           1769          27142          24784              1            193           1813          25228          23146              1            233           1692          22219          20296              1            292           1535          16559          14943              1             75           2609          19779          16501              1            302           1493          17888          16171              1            197             20           1084            309              1             20           1524          18978          17484              1              0        1087841          59772
       8.335180       13.72170       13.72150      -259.2000            336              2         986387          98286          27543          24940           1243              1            837          26688          23957              1            130           1243          27543          24940              1              0           1074          27596          25187              1             53           1129          27725          25516              1            172           1166          29186          26405              1            318           1029          28907          25617              1            127           1340          28273          25540              1            160           1584          29450          26640              1             88           1693          29897          26921              1             59           1523          30599          27302              1            364           1508          31477          28009              1             47           1377          31761          28656              1            230           1473          29896          26882              1            188           1680          29861          26928              1            200           1658          30378          27281              1            290           1634          30973          28042              1            170           1751          32258          28760              1            220           1500          33056          29164              1            345           1640          30173          27410              1            284           1736          29696          27067              1            146           1818          29791          27074              1            288           1730          30162          27306              1            235           1865          32228          29128              1            326           1707          31282          28348              1            297           1653          22995          20934              1            228           1758          26215          23708              1            242           1830          27427          24899              1            262           1949          27755          25385              1            105           1716          25451          23299              1            385           1643          22232          20359              1            376           1560          16700          15118              1            188           2511          19827          16498              1            211           1510          18219          16600              1            285             26           1084            318              1             11           1553          18855          17359              1              0        1088213          59334
       8.335439       13.72125       13.72100      -259.1000            340              2         987030          98371          27370          24788           1233              1            855          27037          24317              1             50           1233          27370          24788              1              0           1125          27785          25352              1            194           1196          28223          26003              1             29           1256          29151          26360              1             89           1030          29025          25782              1            258           1316          28829          26139              1            119           1709          29036          26336              1            211           1715          30104          27243              1            149           1525          30934          27614              1            308           1567          31447          28095              1            305           1431          31880          28772              1            233           1504          30098          27052              1            217           1559          29896          26996              1             40           1652          30325          27274              1            156           1648          31131          28261              1            245           1839          32469          29014              1            350           1576          33257          29201              1             85           1666          30407          27457              1            244           1721          29942          27218              1            294           1802          29824          27149              1            227           1762          30271          27431              1            140           1867          31943          28935              1            379           1806          31946          28865              1            291           1593          22912          20769              1             53           1760          26220          23811              1             26           1779          27421          24947              1            106           1860          27340          24927              1            139           1868          25409          23233              1            178           1776          22500          20622              1            315           1492          16656          14980              1            423           2591          19929          16649              1            301           1456          18101          16375              1             86             22           1089            316              1             10           1553          18843          17366              1              0        1087692          60099
       8.335680       13.72085       13.72060      -259.2000            343              2         986120          98318          27512          24891           1274              1            889          27258          24452              1            134           1274          27512          24891              1              0           1159          27691          25288              1             78           1164          28518          26241              1             90           1250          28959          26264              1            179           1101          29193          26046              1             82           1298          28404          25679              1            256           1629          29315          26480              1            214           1781          29964          27065              1            414           1575          30844          27617              1            401           1558          31660          28291              1             20           1433          31666          28575              1             20           1547          29921          26904              1             96           1676          29978          27077              1            313           1653          30280          27206              1            236           1662          30927          28052              1            324           1862          32717          29185              1            331           1555          33337          29329              1            137           1784          30156          27231              1            103           1729          29765          27133              1            248           1838          29691          27077              1            217           1745          30282          27364              1            189           1948          32119          28987              1            208           1765          31437          28532              1            150           1702          23177          21047              1            265           1817          26388          23945              1            227           1861          27634          25091              1            206           1875          27386          25102              1            256           1845          25358          23127              1            271           1746          22565          20656              1            144           1619          16684          15128              1            246           2573          19957          16645              1            247           1555          17963          16283              1            183             21           1127            329              1             10           1557          19044          17451              1              0        1086874          61131
       8.335920       13.72045       13.72020      -259.1000            346              2         987229          98455          27024          24419           1236              1            900          26985          24267              1             92           1236          27024          24419              1              0           1152          27764          25313              1            175           1201          28284          25945              1             57           1212          29278          26614              1            105           1089          29133          25875              1             68           1354          28618          25756              1            270           1710          28992          26191              1            310           1786          30090          27197              1            237           1611          30996          27635              1            287           1580          31690          28296              1            322           1581          31638          28468              1            278           1579          30055          27036              1            162           1647          29803          26960              1            368           1714          30259          27359              1            210           1790          30707          27784              1            109           1912          32551          29093              1            334           1565          33580          29479              1            327           1769          30348          27552              1            242           1794          29486          26958              1            105           1914          29646          27085              1            157           1839          30222          27460              1            251           1972          31978          28901              1            339           1770          31139          28284              1            265           1718          22866          20786              1            301           1833          26677          24127              1            278           1941          27491          24988              1            277           2046          27537          25197              1            382           1924          25311          23307              1            255           1828          22050          20129              1            317           1614          16752          15167              1            377           2541          19804          16573              1            298           1523          18140          16399              1            271             21           1073            314              1             10           1654          19117          17569              1              0        1087322          62495
       8.336190       13.72000       13.71980      -259.1000            350              2         986581          98387          27115          24430           1173              1            895          26872          24096              1             29           1173          27115          24430              1              0           1185          27921          25418              1            157           1199          28526          26221              1            204           1292          29367          26602              1             92           1092          29269          26016              1            329           1400          28803          25841              1             52           1696          29299          26504              1            157           1751          29910          27058              1             47           1627          30645          27391              1            314           1589          31567          28230              1            118           1567          31900          28772              1            407           1606          30136          27030              1            225           1754          30409          27421              1            205           1841          30240          27197              1            351           1825          31008          28205              1            416           1886          32578          29002              1            138           1731          33307          29335              1            137           1785          30517          27628              1            261           1829          29665          27075              1            318           1872          29697          27040              1            242           1900          30339          27374              1            324           1992          32131          28991              1            285           1893          31419          28440              1            430           1751          23230          21057              1            235           1947          26682          24171              1            289           2007          27856          25300              1            320           2057          27707          25335              1            236           2023          25325          23264              1            262           1839          22495          20585              1            294           1646          17102          15488              1            312           2576          19959          16714              1            300           1632          18416          16621              1            298             17           1129            346              1             15           1699          19240          17647              1              0        1087405          63937
       8.336429       13.71960       13.71940      -259.1000            353              2         986135          98346          27407          24833           1264              1            838          26951          24062              1             40           1264          27407          24833              1              0           1216          27653          25148              1             18           1269          28420          26015              1            186           1206          29227          26456              1            106           1119          29150          25852              1            282           1387          28797          26002              1            252           1689          29400          26630              1             27           1843          30249          27352              1            207           1661          31091          27745              1            312           1657          31713          28387              1            306           1541          32088          28971              1            229           1578          30483          27288              1            182           1725          30245          27239              1            304           1841          30553          27431              1             96           1876          31307          28358              1            249           1994          32703          29152              1            324           1622          33650          29588              1            270           1841          30617          27665              1            328           1946          29740          27069              1            226           1919          29818          27070              1            330           1921          30179          27282              1            353           2122          32022          28910              1            307           1975          31558          28431              1            235           1926          23491          21390              1            228           2027          26817          24305              1            343           2010          27694          25076              1            327           1951          27551          25133              1            307           1983          25526          23356              1            290           1887          22513          20558              1            246           1708          17040          15434              1            173           2671          20146          16801              1            249           1672          18411          16682              1            288             21           1137            321              1             20           1784          19319          17720              1              0        1086805          65244
       8.336669       13.71920       13.71910      -259.1000            356              2         986311          98349          27404          24828           1292              1            885          26993          24230              1             90           1292          27404          24828              1              0           1215          27883          25458              1             92           1258          28278          25974              1            102           1296          29042          26275              1            185           1181          29037          25694              1             61           1444          28648          25858              1             34           1760          29494          26705              1            307           1916          30277          27405              1            334           1722          30926          27619              1            373           1654          31592          28151              1            134           1572          32104          28982              1            109           1647          30240          27064              1            199           1810          30432          27403              1            252           1931          30504          27567              1            303           1966          31328          28422              1            236           1932          32692          29145              1            271           1834          33417          29429              1            332           1817          30491          27540              1            349           2050          30012          27389              1            217           2053          29927          27153              1            255           2055          30592          27678              1            250           2062          32244          29021              1            297           1989          31492          28508              1            201           1912          23403          21178              1            346           2102          26610          24175              1            253           2168          27885          25369              1            215           2200          27950          25571              1            253           2154          25902          23668              1            333           1972          22664          20651              1            304           1789          17006          15406              1            328           2613          20277          16874              1            324           1764          18500          16750              1            268             23           1122            344              1             10           1768          19407          17792              1              0        1086790          67551
       8.336930       13.71875       13.71860      -259.2000            359              2         985246          98260          27567          24976           1349              1            981          26987          24220              1            102           1349          27567          24976              1              0           1290          27759          25299              1            238           1321          28625          26287              1            112           1377          29347          26639              1             76           1098          28889          25616              1             26           1534          28887          26082              1            181           1814          29401          26669              1             64           1968          30022          27139              1            417           1848          31407          28083              1            178           1735          31972          28544              1            195           1688          32086          28916              1            231           1754          30444          27273              1            232           1897          30547          27585              1            126           1913          30469          27414              1            406           1940          31451          28520              1            295           2010          32975          29468              1            271           1763          33685          29732              1            347           2040          30699          27825              1             25           2009          29880          27214              1            176           2159          30057          27372              1            269           2045          30839          27928              1            332           2253          32217          29175              1            345           2062          31796          28708              1            341           2049          23703          21555              1            317           2144          26836          24252              1            332           2262          28124          25532              1            284           2202          27565          25164              1            247           2187          25881          23765              1            242           2019          22772          20768              1            273           1954          17287          15658              1            311           2669          20310          16974              1            402           1846          18825          17097              1            302             22           1108            322              1             10           1871          19519          17875              1              0        1086277          70005
       8.337169       13.71835       13.71820      -259.1000            363              2         985057          98237          27643          25103           1344              1            976          27178          24394              1            197           1344          27643          25103              1              0           1317          27906          25368              1            236           1328          28523          26098              1            171           1414          29215          26475              1             55           1224          29418          26148              1            134           1565          28952          26229              1            283           1940          29604          26772              1             58           2036          30595          27652              1            325           1818          31399          28008              1            285           1784          32064          28616              1            311           1672          32173          28964              1            331           1799          30564          27409              1            179           1922          30521          27519              1            256           2055          30984          27818              1             27           1982          31492          28644              1            257           2095          32905          29360              1            240           1887          33724          29688              1            228           2010          30846          27972              1            360           2132          30310          27610              1            235           2257          30250          27555              1            269           2243          31306          28253              1            141           2351          33032          29840              1            366           2139          31779          28569              1            211           2121          23990          21753              1            256           2215          27210          24632              1            247           2191          28313          25712              1            234           2275          27955          25436              1            298           2279          25887          23725              1            225           2087          23031          21061              1            299           1936          17415          15730              1            365           2741          20584          17145              1            400           1847          18811          17100              1            333             25           1093            336              1             15           1935          19457          17805              1              0        1085840          72153
       8.337439       13.71790       13.71770      -259.2000            366              2         985963          98347          27740          25085           1415              1            966          27025          24278              1            100           1415          27740          25085              1              0           1383          27777          25278              1            103           1372          28573          26152              1             39           1461          29339          26563              1             16           1228          29341          26042              1             74           1624          28944          26056              1            353           1933          29483          26630              1            268           2102          30371          27409              1            220           1846          31299          28003              1            173           1809          31784          28309              1            216           1807          32394          29186              1            157           1926          30936          27694              1            332           2042          30637          27590              1            278           2073          30809          27755              1            283           2200          31795          28784              1            185           2214          32936          29293              1            345           1988          34087          29978              1            337           2099          30855          27945              1            401           2203          30216          27604              1            244           2342          30316          27543              1            338           2178          30664          27830              1            346           2356          32837          29561              1            298           2199          32029          29091              1            253           2163          23878          21719              1            237           2331          27011          24504              1            355           2384          28410          25787              1            277           2484          28202          25686              1            207           2312          26126          23905              1            361           2207          23064          21052              1            214           2096          17499          15773              1            352           2757          20768          17231              1            329           2031          19111          17397              1            219             19           1110            317              1             10           2020          19957          18292              1              0        1087564          75069
       8.337679       13.71750       13.71730      -259.1000            369              2         984890          98223          27520          24919           1472              1           1006          27511          24602              1             54           1472          27520          24919              1              0           1431          28115          25606              1            225           1375          28862          26470              1            323           1492          29419          26608              1            279           1281          29291          26066              1            195           1652          29080          26294              1            321           1876          29640          26787              1            305           2174          30679          27620              1            188           1991          31573          28081              1            322           1909          32457          28943              1            313           1759          32608          29313              1            346           1975          30833          27699              1            370           2059          30896          27820              1            260           2165          30982          27910              1            431           2251          32053          29083              1            225           2376          33291          29780              1            383           2061          34224          29992              1            366           2229          30955          27919              1            221           2249          30254          27521              1            321           2399          30554          27783              1            342           2554          31190          28171              1            285           2415          32767          29577              1            278           2330          32205          29082              1            256           2316          24219          21929              1            288           2353          27232          24596              1            341           2488          28546          25941              1            328           2531          28225          25700              1            344           2308          26440          24132              1            283           2320          23009          20970              1            339           2161          17820          16098              1            371           2769          20860          17417              1            442           2122          19293          17447              1            295             26           1179            347              1             12           2147          19707          18044              1              0        1086887          77849
       8.337920       13.71710       13.71690      -259.1000            373              2         984072          98172          27860          25194           1512              1           1071          27515          24660              1             39           1512          27860          25194              1              0           1444          28187          25603              1            168           1483          28847          26379              1            265           1560          29346          26544              1            198           1288          29414          26211              1            108           1719          29223          26404              1            353           2033          29645          26722              1            352           2266          30663          27661              1            470           2067          31595          28128              1            318           1939          32043          28408              1            293           1787          32318          29013              1            205           1991          30632          27510              1            176           2187          30914          27780              1            322           2168          31073          27895              1            360           2317          31873          28890              1            301           2399          33473          29791              1            386           2187          34042          29956              1            237           2291          31229          28225              1            292           2456          30670          27788              1            338           2536          30307          27621              1            278           2558          31541          28543              1            372           2570          33009          29956              1            275           2351          32434          29353              1            356           2472          24304          22016              1            354           2548          27695          24961              1            245           2648          28768          26025              1            266           2656          28591          26030              1            334           2592          26481          24217              1            358           2406          23443          21398              1            318           2299          17792          16020              1            298           2794          20878          17396              1            277           2194          19402          17617              1            275             24           1133            338              1              5           2199          19891          18191              1              0        1085893          81183
       8.338190       13.71665       13.71640      -259.1000            376              2         985309          98276          27892          25222           1493              1           1067          27169          24230              1            172           1493          27892          25222              1              0           1509          28182          25818              1             97           1440          28765          26378              1            100           1485          29422          26594              1            215           1364          29302          26017              1            253           1704          29034          26102              1            238           2102          30045          27197              1            302           2343          30953          27879              1            169           2106          31831          28337              1            271           2125          32175          28707              1            274           1936          32513          29252              1            199           2160          30712          27545              1            328           2403          31357          28270              1            352           2503          31475          28375              1            421           2456          32157          29230              1            392           2622          33395          29849              1            284           2227          34280          30189              1            287           2453          31625          28581              1            330           2586          31012          28333              1            315           2703          30993          28214              1            267           2656          31357          28194              1            360           2697          33296          30016              1            335           2452          32943          29748              1            271           2609          24861          22516              1            342           2680          27623          24896              1            286           2771          28756          26084              1            296           2740          28938          26377              1            357           2683          26699          24424              1            343           2543          23390          21365              1            332           2484          18214          16483              1            275           2888          21271          17651              1            207           2331          19484          17640              1            248             21           1164            340              1             10           2376          20320          18624              1              0        1086651          85247
       8.338419       13.71625       13.71610      -259.1000            379              2         983883          98073          27988          25262           1565              1           1109          27286          24475              1            211           1565          27988          25262              1              0           1555          28118          25538              1            285           1521          28890          26562              1            178           1664          29935          27114              1            197           1454          29579          26288              1            201           1787          29407          26473              1            273           2265          30209          27270              1            213           2364          30736          27655              1            381           2208          31536          28185              1            163           2275          32678          29135              1            282           2043          32880          29678              1            253           2265          31506          28218              1            316           2491          31330          28174              1            340           2564          31519          28300              1            273           2572          32338          29342              1            345           2617          34094          30371              1            247           2354          34579          30454              1            381           2577          31542          28505              1            310           2704          31301          28573              1            340           2908          31462          28646              1            278           2741          31568          28501              1            345           2867          33531          30248              1            322           2679          32951          29860              1            356           2813          24873          22584              1            188           2846          28288          25594              1            362           2942          29375          26707              1            356           2948          29039          26429              1            341           2860          26936          24557              1            326           2741          24011          21898              1            326           2549          18360          16567              1            366           3017          21716          18097              1             99           2621          19930          18031              1            356             22           1172            322              1             15           2589          20620          18903              1              0        1087143          90102
       8.338660       13.71585       13.71570      -259.2000            382              2         982351          97946          27910          25194           1651              1           1126          27589          24684              1             85           1651          27910          25194              1              0           1645          28457          26010              1            130           1715          29270          26794              1            259           1737          30144          27387              1            305           1444          29437          26045              1            169           1970          29679          26750              1            359           2297          30153          27269              1            144           2470          31022          27987              1            341           2355          32268          28849              1            260           2448          32755          29309              1            271           2141          33038          29666              1            352           2361          31274          28114              1            269           2593          31513          28391              1            292           2693          32319          29106              1            257           2792          32539          29532              1            368           2785          33900          30277              1            360           2513          34594          30469              1            275           2600          31738          28563              1            262           3026          31474          28566              1            347           2945          31341          28509              1            313           3017          31930          28865              1            320           3093          33556          30376              1            277           2848          33114          29859              1            320           2891          25093          22718              1            289           3004          28311          25566              1            441           3166          29585          26869              1            327           3025          29263          26519              1            321           3031          27135          24800              1            324           2941          24024          21918              1            299           2652          18331          16560              1            382           2935          21987          18158              1            330           2742          20021          18091              1            347             33           1177            345              1             12           2555          20633          18866              1              0        1085914          94752
       8.338930       13.71540       13.71520      -259.1000            386              2         983210          98055          28201          25500           1751              1           1191          27367          24427              1            167           1751          28201          25500              1              0           1643          28480          26013              1            257           1739          29316          26806              1             41           1713          29852          26985              1            241           1518          29343          25983              1            137           2065          29482          26506              1            337           2512          30545          27683              1            295           2668          31258          28145              1            346           2486          32338          28901              1            368           2413          32939          29353              1            383           2273          32900          29598              1            416           2545          31622          28410              1            247           2746          31766          28517              1            261           2795          32116          28766              1            442           2859          32497          29401              1            346           2947          34394          30738              1            344           2664          34779          30573              1            241           2912          32301          29173              1            387           3103          31553          28727              1            214           3320          31759          28899              1            348           3122          32103          28939              1            359           3295          34583          31047              1            333           3068          33292          30017              1            346           3138          25292          22785              1            320           3218          28559          25739              1            335           3263          29531          26775              1            342           3379          29776          27098              1            379           3146          27276          24934              1            287           3084          24236          22117              1            349           2965          18941          17128              1            355           3071          22124          18507              1            391           2888          20346          18473              1            333             19           1199            353              1             10           2869          21105          19292              1              0        1086244         100466
       8.339170       13.71500       13.71480      -259.2000            389              2         981752          97968          28045          25336           1834              1           1243          27458          24506              1            104           1834          28045          25336              1              0           1859          29225          26644              1            196           1903          29279          26941              1            261           1895          30089          27166              1            338           1619          29612          26185              1            315           2134          29879          27011              1            220           2691          31010          27973              1            333           2749          31345          28267              1            208           2673          32473          28946              1            192           2595          32940          29354              1            311           2386          33169          29768              1            297           2646          31380          28077              1            387           2908          32248          29101              1            287           2965          32740          29363              1            378           3153          32895          29789              1            317           3046          34341          30606              1            295           2858          35410          31152              1            280           3134          32556          29348              1            375           3280          32306          29342              1            343           3430          32157          29217              1            300           3443          32782          29538              1            331           3449          34443          31018              1            295           3118          33768          30466              1            286           3335          25784          23349              1            350           3510          29056          26248              1            389           3605          30102          27290              1            325           3550          30126          27367              1            348           3406          27651          25241              1            308           3230          24836          22703              1            237           3225          19512          17594              1            293           3142          22666          18823              1            465           3010          20492          18641              1            384             27           1251            365              1             20           3107          21366          19560              1              0        1085553         106897
       8.339409       13.71460       13.71450      -259.1000            392              2         979864          97726          28257          25575           1849              1           1278          27801          24969              1            185           1849          28257          25575              1              0           1904          28666          26050              1            254           1913          29352          26923              1            216           1973          30175          27265              1            378           1701          29928          26604              1            177           2226          30048          27135              1            267           2647          30703          27689              1            256           2850          31592          28464              1            368           2727          32648          29067              1            296           2673          33016          29410              1            238           2553          33597          30222              1            377           2831          31960          28628              1            288           3047          32531          29261              1            316           3173          32882          29632              1            322           3265          33495          30386              1            331           3307          34773          30903              1            264           2928          35189          30841              1            336           3226          32537          29340              1            315           3614          32433          29429              1            306           3702          32284          29306              1            308           3570          32847          29607              1            345           3725          34710          31208              1            330           3477          34221          30775              1            340           3574          26003          23550              1            296           3670          29624          26781              1            345           3912          30572          27790              1            284           3765          30237          27463              1            361           3705          28433          25898              1            333           3426          24893          22603              1            304           3325          19235          17338              1            224           3225          22902          19106              1            419           3322          21132          19091              1            351             34           1267            362              1             25           3287          21973          19986              1              0        1084867         112807
       8.339679       13.71415       13.71390      -259.2000            396              2         979817          97726          28517          25846           1973              1           1318          27911          24964              1            231           1973          28517          25846              1              0           1946          28941          26262              1            264           2031          29474          27050              1            264           2111          30306          27323              1            251           1788          30003          26533              1            270           2332          30339          27309              1            271           2924          31301          28151              1            296           3142          32289          29155              1            354           3154          33041          29521              1            283           2930          33545          29889              1            260           2701          33975          30495              1            334           3027          32327          28929              1            369           3290          32708          29436              1            217           3573          33413          29987              1            331           3520          33919          30823              1            311           3595          35329          31426              1            371           3218          35990          31633              1            279           3633          33109          29737              1            346           3832          32698          29678              1            278           3938          32983          29875              1            367           3905          33414          30008              1            303           4107          35357          31867              1            329           3718          34296          30951              1            316           3890          26498          23908              1            264           4133          30082          27043              1            337           4195          31129          28193              1            285           4211          31163          28302              1            295           4182          29014          26523              1            324           4001          25924          23611              1            354           3733          19937          17915              1            327           3308          23496          19499              1            257           3711          21908          19791              1            316             24           1229            375              1             10           3652          22051          20180              1              0        1085981         123218
       8.339920       13.71375       13.71350      -259.1000            399              2         978813          97615          28530          25724           2007              1           1379          27985          25118              1            214           2007          28530          25724              1              0           2200          29499          26878              1            269           2233          29934          27207              1            261           2208          30453          27452              1            401           1831          30390          26938              1            341           2517          30219          27255              1            357           3101          31666          28524              1            327           3258          32516          29240              1            273           3302          33432          29784              1            342           3165          33643          29967              1            296           2818          33840          30407              1            341           3298          32501          29174              1            359           3606          33089          29758              1            327           3862          33908          30470              1            366           3704          34303          30960              1            318           3801          35368          31418              1            316           3382          36059          31716              1            325           3785          33523          30269              1            313           4243          33477          30297              1            289           4243          33416          30247              1            306           4180          34011          30582              1            244           4205          35334          31827              1            303           4034          34244          30911              1            340           4196          26933          24288              1            326           4195          30204          27293              1            386           4495          31275          28319              1            332           4559          31505          28657              1            307           4302          28825          26238              1            335           4080          25942          23649              1            312           4126          20870          18757              1            364           3384          23742          19594              1            279           3831          21847          19755              1            178             25           1235            358              1             15           3899          22765          20792              1              0        1085418         130720
       8.340149       13.71335       13.71310      -259.2000            402              2         976867          97433          28933          26139           2237              1           1512          28068          25158              1            265           2237          28933          26139              1              0           2264          29386          26711              1            288           2322          30027          27439              1            307           2249          30623          27768              1            343           2004          30328          26895              1            252           2700          30502          27435              1            302           3229          31742          28504              1            280           3545          32729          29503              1            333           3315          33512          29791              1            286           3272          34342          30507              1            318           3047          34177          30803              1            390           3418          33045          29538              1            285           3784          33650          30265              1            315           4003          34216          30649              1            370           4094          34558          31158              1            325           4151          36149          32140              1            314           3667          36384          31906              1            366           4090          34439          31034              1            290           4493          34057          30957              1            313           4585          33654          30442              1            300           4509          34440          30976              1            321           4542          35965          32300              1            273           4325          35159          31539              1            340           4537          27571          24916              1            333           4656          30693          27695              1            384           4828          32005          28994              1            354           4758          31887          28935              1            304           4763          29952          27264              1            297           4525          26541          24213              1            318           4503          21237          19228              1            340           3499          24529          20293              1            498           4336          22847          20570              1            373             30           1282            369              1             10           4072          23074          21039              1              0        1084989         140126
       8.340419       13.71290       13.71270      -259.2000            405              2         974686          97252          29386          26443           2369              1           1515          28110          25029              1            225           2369          29386          26443              1              0           2465          30116          27395              1            240           2467          30153          27473              1            222           2470          30797          27823              1            330           2228          30558          27105              1            151           2825          31028          27948              1            348           3485          32047          28969              1            301           3729          33124          29942              1            312           3755          33952          30261              1            372           3649          34763          30853              1            323           3379          34660          31050              1            301           3857          33434          29834              1            328           4124          33969          30460              1            303           4362          34508          30943              1            300           4529          35053          31581              1            348           4514          36330          32290              1            344           3921          36670          32168              1            316           4486          34469          31032              1            352           4781          34004          30846              1            312           5070          34362          31186              1            282           4877          35252          31835              1            336           4876          36839          33109              1            324           4631          35693          32145              1            337           4915          28026          25273              1            333           5030          31627          28329              1            353           5259          32561          29451              1            324           5171          32570          29477              1            322           5072          30376          27657              1            336           4882          27133          24579              1            380           4786          21467          19410              1            351           3664          25248          20919              1            429           4720          23537          21285              1            344             26           1360            392              1             10           4588          23804          21660              1              0        1084507         152000
       8.340660       13.71250       13.71240      -259.1000            409              2         973972          97204          29361          26409           2500              1           1599          28335          25318              1            372           2500          29361          26409              1              0           2686          29908          27146              1            280           2684          30543          27898              1            325           2740          31230          28180              1            407           2303          30919          27326              1            251           3127          31188          28240              1            273           3661          32699          29549              1            353           4077          33398          30146              1            340           4063          34343          30607              1            321           3817          34911          31000              1            322           3588          35333          31652              1            406           4055          33612          29936              1            351           4522          34560          30877              1            309           4862          35115          31490              1            333           4796          35804          32276              1            333           4775          37047          32876              1            303           4264          37288          32647              1            303           4775          35180          31556              1            276           5310          35380          32052              1            346           5431          35254          31846              1            331           5282          35663          31959              1            333           5118          36816          32973              1            339           4957          36320          32593              1            287           5370          28509          25714              1            314           5671          32270          29080              1            376           5560          33068          29807              1            313           5731          33244          30110              1            313           5618          31516          28688              1            313           5154          27723          25182              1            322           5161          22090          19942              1            350           3868          25883          21457              1              0           5167          24389          22007              1            209             27           1334            360              1             12           4958          24601          22454              1              0        1085233         164159
       8.340900       13.71210       13.71190      -259.2000            412              2         971603          96960          29697          26840           2698              1           1859          28795          25800              1            280           2698          29697          26840              1              0           2841          30393          27559              1            298           2951          31169          28507              1            266           2874          31683          28601              1            332           2507          31174          27500              1            254           3245          31476          28313              1            405           3979          32995          29834              1            305           4424          34245          30810              1            323           4413          35451          31489              1            345           4220          35511          31566              1            331           3784          35522          31821              1            302           4336          34345          30671              1            359           4983          35603          31967              1            267           5088          35589          31833              1            376           5185          36260          32668              1            366           5096          37740          33434              1            306           4716          38150          33415              1            343           5228          35785          32254              1            339           5810          35490          32110              1            331           5884          36068          32584              1            328           5609          36179          32394              1            328           5783          38032          34132              1            305           5317          36914          33176              1            266           5696          29434          26596              1            314           6018          33032          29596              1            375           6194          33942          30605              1            290           6199          34259          30966              1            287           5987          31957          29017              1            368           5702          28246          25651              1            331           5769          22844          20500              1            381           3963          26486          22079              1              0           5465          24835          22352              1            314             28           1402            414              1             20           5372          25247          22988              1              0        1084248         177524
       8.341170       13.71165       13.71150      -259.2000            415              2         969874          96786          29799          26760           2849              1           1944          28867          25782              1            365           2849          29799          26760              1              0           3003          30354          27529              1            308           3073          31172          28448              1            301           2995          31660          28504              1            276           2534          31258          27640              1            304           3597          31748          28484              1            305           4391          33446          30186              1            333           4615          34437          30967              1            316           4737          35759          31791              1            354           4368          35793          31706              1            335           4270          35972          32196              1            348           4757          34917          31249              1            278           5218          35838          32065              1            299           5427          36119          32441              1            352           5499          37025          33401              1            256           5584          38519          34130              1            315           5052          38672          33726              1            340           5752          36719          32891              1            349           6319          36674          33027              1            307           6358          36427          32909              1            318           6243          36985          33117              1            315           6175          38767          34785              1            304           5818          37647          33739              1            305           6200          30038          27133              1            319           6373          33645          30217              1            404           6721          34991          31476              1            335           6661          34901          31494              1            343           6481          32522          29544              1            341           6145          29054          26174              1            325           6224          23821          21356              1            335           4234          27526          22634              1            293           5892          25573          22998              1            378             25           1486            433              1             35           6094          26239          23936              1              0        1084542         191636
       8.341409       13.71125       13.71110      -259.2000            419              2         968733          96699          29972          26903           2942              1           2086          28878          25742              1            246           2942          29972          26903              1              0           3260          30597          27776              1            280           3301          31343          28604              1            291           3301          32236          28985              1            335           2776          31465          27807              1            284           3866          32458          29184              1            278           4574          34021          30709              1            299           5136          35067          31620              1            291           5003          35979          31888              1            337           4870          36659          32491              1            352           4573          36701          32845              1            295           5137          35596          31819              1            332           5837          36739          32731              1            308           6020          37354          33415              1            335           6045          37748          34000              1            256           5902          39089          34540              1            293           5504          39624          34565              1            369           6307          37539          33617              1            289           6796          37190          33462              1            340           6857          37522          33728              1            309           6831          37934          34044              1            345           6765          39452          35229              1            331           6342          38267          34140              1            325           6762          31215          28136              1            294           7286          34528          30951              1            327           7390          35890          32364              1            328           7084          35590          32123              1            323           7014          33556          30357              1            322           6749          30059          27179              1            370           6785          24696          22065              1            355           4462          28458          23490              1            388           6647          26731          24074              1            355             27           1485            443              1             15           6405          27212          24809              1              0        1084702         208586
       8.341650       13.71085       13.71080      -259.2000            422              2         965751          96388          30376          27391           3222              1           2170          29258          26004              1            300           3222          30376          27391              1              0           3420          30980          28069              1            226           3603          31713          28951              1            301           3432          32292          29149              1            248           2917          31570          27817              1            345           4032          32650          29345              1            310           4977          34541          31131              1            333           5293          35304          31770              1            259           5372          36558          32407              1            301           5228          36948          32637              1            273           4659          36891          32903              1            318           5550          36002          31845              1            354           6149          37246          33290              1            335           6284          37389          33522              1            377           6403          38670          34803              1            374           6464          40041          35431              1            309           5919          40102          35040              1            346           6552          37373          33442              1            315           7260          37982          34200              1            317           7406          37856          34184              1            310           7402          38802          34704              1            339           7238          40535          36162              1            328           6812          39358          35247              1            341           7407          31761          28667              1            337           7627          35576          31962              1            392           7969          37201          33601              1            334           7737          36475          32909              1            324           7467          34167          30928              1            302           7148          30489          27550              1            321           7248          25387          22830              1            352           4494          29082          23979              1            487           7166          27544          24870              1            372             35           1522            452              1             20           7031          28107          25517              1              0        1084211         222442
       8.341910       13.71040       13.71030      -259.2000            425              2         964148          96257          30957          27916           3428              1           2337          29687          26511              1            304           3428          30957          27916              1              0           3710          31520          28570              1            290           3916          32282          29505              1            332           3618          32677          29402              1            354           3268          32155          28327              1            312           4371          33190          29713              1            334           5233          35128          31506              1            333           5724          36129          32504              1            319           5781          37261          32961              1            356           5781          37922          33629              1            316           5125          37687          33781              1            365           6081          37157          33085              1            362           6634          37986          34081              1            314           6982          38872          34733              1            388           7010          39481          35468              1            324           6868          40655          35957              1            348           6249          40697          35465              1            337           7146          38877          34741              1            317           7737          38668          34814              1            302           8088          39115          35153              1            309           7911          39733          35556              1            317           7972          41599          37072              1            327           7517          40040          35792              1            336           7956          32687          29424              1            346           8384          36561          32695              1            393           8501          37728          33823              1            318           8416          37827          34042              1            315           8243          35553          32080              1            321           7842          31594          28523              1            303           7936          26306          23594              1            353           4863          30116          24846              1              0           7908          28720          25772              1            167             29           1554            434              1             15           7570          28920          26169              1              0        1084554         241834
       8.342149       13.71000       13.71000      -259.2000            429              2         961890          96098          31022          27851           3584              1           2442          29932          26716              1            284           3584          31022          27851              1              0           3938          31879          28816              1            294           4247          32909          30117              1            271           3898          33217          29969              1            315           3336          32468          28559              1            255           4670          33527          30100              1            294           5615          35389          31773              1            320           6227          36891          33180              1            267           6245          38205          33851              1            325           5861          38290          33830              1            328           5414          38080          34079              1            278           6496          37623          33430              1            347           7100          39078          34865              1            345           7414          39253          35076              1            373           7521          40251          36119              1            352           7552          41489          36489              1            363           6893          41659          36342              1            348           7710          39494          35380              1            327           8369          39710          35713              1            319           8681          40109          35965              1            309           8364          40396          36097              1            308           8356          41763          37181              1            329           8048          40492          36076              1            328           8696          33907          30342              1            318           9101          37560          33512              1            325           9369          38838          34852              1            330           9165          38797          34903              1            334           8704          36326          32673              1            336           8480          32616          29383              1            361           8455          27189          24405              1            375           5004          31086          25613              1              0           8458          29783          26730              1            339             32           1665            489              1             11           8009          29821          27013              1              0        1084316         259260
       8.342419       13.70955       13.70960      -259.2000            432              2         958474          95745          31663          28431           3897              1           2627          30196          26842              1            327           3897          31663          28431              1              0           4149          32345          29294              1            337           4461          33216          30332              1            298           4304          33506          30186              1            333           3715          33066          29045              1            302           5142          34320          30696              1            309           6112          36293          32509              1            347           6632          37804          33998              1            315           6764          38790          34287              1            329           6357          38750          34212              1            307           5752          38384          34184              1            333           6938          38356          33997              1            325           7546          39248          35011              1            369           8063          40464          36016              1            336           8041          40945          36740              1            355           8051          42134          37095              1            357           7369          42311          36739              1            336           8337          40906          36541              1            313           9005          40743          36572              1            327           9393          41323          37133              1            317           9124          41338          36776              1            334           9135          43145          38433              1            321           8491          41569          36917              1            350           9381          34699          31173              1            347           9642          38803          34649              1            380           9952          40105          35914              1            314           9600          39950          35830              1            337           9584          37243          33608              1            296           9093          33411          30035              1            357           9308          28289          25280              1            377           5329          32745          26766              1              0           9104          30985          27710              1            335             34           1658            454              1             10           8728          31058          28174              1              0        1083727         279507
       8.342660       13.70915       13.70920      -259.2000            435              2         955190          95435          32207          28967           4163              1           2891          30383          27021              1            307           4163          32207          28967              1              0           4480          32957          29757              1            289           4757          33409          30467              1            312           4497          33985          30534              1            302           3932          33330          29366              1            245           5497          34940          31285              1            304           6474          36781          33056              1            288           6979          37785          33802              1            331           7476          40019          35372              1            313           6919          39883          35125              1            328           6310          39385          35119              1            346           7342          38950          34578              1            299           8223          40347          35936              1            339           8474          41371          36688              1            318           8683          41758          37393              1            358           8526          43278          38069              1            338           7771          42843          37241              1            345           8990          41697          37169              1            354           9637          41903          37444              1            342           9904          42721          38160              1            314           9847          42414          37702              1            308           9643          44036          39123              1            325           9277          43018          38489              1            352           9917          35720          32115              1            332          10393          39918          35609              1            378          10564          40970          36548              1            355          10314          40579          36324              1            313          10228          38141          34230              1            320           9906          34623          31115              1            318           9832          29545          26327              1            369           5629          33616          27550              1              0           9605          31424          28119              1            372             36           1682            503              1             11           9550          32161          28991              1              0        1083168         299521
       8.342900       13.70875       13.70880      -259.2000            438              2         952747          95198          32103          28757           4370              1           2996          30971          27590              1            294           4370          32103          28757              1              0           4923          33254          30152              1            308           5066          34109          31139              1            333           4775          34638          31114              1            326           4026          33559          29501              1            331           5828          35215          31664              1            326           6973          37656          33677              1            326           7574          38857          34761              1            292           7796          40335          35555              1            329           7332          40659          35834              1            340           6550          39567          35152              1            333           7978          39954          35458              1            353           8860          41325          36694              1            341           9156          42223          37504              1            378           9371          42486          38083              1            317           9133          44036          38786              1            345           8349          43834          38091              1            340           9502          42426          37816              1            337          10580          43050          38648              1            294          10652          42837          38380              1            297          10597          43772          38854              1            308          10365          45411          40195              1            328           9807          43836          38963              1            339          10495          36695          32860              1            311          10927          40560          36034              1            370          11327          42121          37563              1            324          11048          41754          37330              1            340          10772          39167          35096              1            337          10336          35589          31756              1            356          10731          30519          27160              1            357           5772          34243          28113              1              0          10339          33003          29416              1            196             41           1763            532              1             17          10102          33148          29938              1              0        1082752         319813
       8.343170       13.70830       13.70840      -259.2000            442              2         950783          95058          32857          29378           4649              1           3270          31049          27505              1            304           4649          32857          29378              1              0           5265          33776          30394              1            339           5308          34623          31508              1            268           4958          35223          31584              1            335           4352          33921          29871              1            298           6148          36243          32479              1            371           7381          38260          34281              1            328           7936          39338          35276              1            281           8189          41242          36462              1            325           7802          40963          36072              1            302           6937          40671          35989              1            336           8517          41027          36325              1            389           9430          42553          37702              1            333          10028          43489          38433              1            373           9950          44032          39331              1            303           9882          45349          39785              1            325           9009          44612          38642              1            330          10299          43890          38964              1            342          11024          43853          39160              1            322          11673          44404          39704              1            321          11108          44995          39839              1            342          11087          46692          41327              1            330          10468          44960          39962              1            319          11550          38280          34254              1            329          11770          41722          37022              1            340          12320          43522          38830              1            343          11830          43562          38753              1            336          11532          40846          36517              1            339          11142          36298          32502              1            345          11526          31953          28369              1            392           6061          35998          29456              1              0          11198          34833          31040              1            405             36           1938            571              1             10          10819          34470          31055              1              0        1084687         342927
       8.343409       13.70790       13.70800      -259.2000            445              2         947513          94754          32814          29516           4895              1           3380          31339          27897              1            343           4895          32814          29516              1              0           5577          34139          30806              1            316           5645          34774          31591              1            314           5378          35447          31769              1            292           4594          33960          29884              1            297           6658          36891          33052              1            317           7691          38981          34700              1            304           8590          40481          36099              1            317           8635          41727          36676              1            324           8282          41795          36814              1            340           7222          40852          36234              1            379           9154          41889          37194              1            337           9934          43084          38258              1            313          10536          44459          39304              1            372          10525          44702          39857              1            337          10224          45737          40136              1            351           9536          45838          39868              1            303          10806          44456          39430              1            335          11855          44718          39727              1            325          12244          45434          40545              1            336          11695          45945          40703              1            335          11686          47247          41816              1            339          11022          45741          40506              1            368          12181          39272          35056              1            307          12401          43252          38421              1            379          12836          44858          39819              1            316          12531          44702          39686              1            350          12256          41696          37293              1            366          12060          37900          33837              1            351          12146          32712          29014              1            369           6390          37237          30263              1              0          11624          35120          31183              1            387             33           1855            543              1             18          11436          35504          31975              1              0        1083138         362712
       8.343649       13.70750       13.70760      -259.2000            448              2         943797          94358          33383          29950           5109              1           3602          31901          28137              1            327           5109          33383          29950              1              0           5944          34951          31532              1            277           5929          35326          32038              1            325           5686          35990          32196              1            319           4823          34932          30732              1            356           6914          36961          33040              1            338           8259          39451          35210              1            329           8960          41487          36980              1            335           9126          42480          37403              1            274           8822          42706          37596              1            328           7984          41947          37205              1            361           9609          42195          37211              1            364          10461          44256          39069              1            325          10979          45540          40168              1            348          11187          45914          41101              1            326          10961          47022          41284              1            327           9947          46619          40281              1            342          11492          45591          40338              1            333          12539          46194          41088              1            316          12643          46520          41208              1            333          12512          47328          41921              1            302          12329          48470          42549              1            347          11496          46410          41117              1            337          12799          40000          35629              1            313          13145          44348          39184              1            366          13791          46101          41020              1            338          13309          45604          40647              1            341          13133          43205          38460              1            316          12547          39067          34721              1            339          13037          34039          30160              1            358           6569          38536          31277              1              0          12554          37094          33023              1            373             29           1932            555              1             10          11947          36355          32622              1              0        1082554         384234
       8.343910       13.70705       13.70720      -259.2000            452              2         940963          94066          33940          30277           5452              1           3789          32187          28582              1            352           5452          33940          30277              1              0           6170          34899          31441              1            320           6352          36378          32849              1            300           6155          36915          33096              1            322           5003          34979          30812              1            349           7526          38107          34016              1            326           8831          40781          36371              1            356           9778          42574          38074              1            353           9825          43415          38097              1            347           9124          43457          38045              1            337           8398          42711          37772              1            327          10240          43538          38471              1            373          11241          45453          40102              1            330          11733          46316          40939              1            362          11707          46621          41568              1            340          11552          47929          41949              1            342          10393          47582          41043              1            343          12265          46586          41069              1            341          13352          47362          42171              1            316          13734          47629          42483              1            346          13204          47990          42399              1            346          13188          49720          43915              1            335          12344          47525          41959              1            366          13611          41432          36995              1            338          14130          45826          40669              1            380          14610          47364          41858              1            336          14183          47002          41659              1            335          13916          44348          39517              1            357          13253          39981          35655              1            341          13829          35389          31475              1            364           6875          39675          32355              1              0          13168          37895          33547              1            402             33           2077            610              1             11          12746          37712          33808              1              0        1082291         408693
       8.344149       13.70665       13.70680      -259.2000            455              2         936225          93584          34360          30771           5704              1           4006          32525          28729              1            310           5704          34360          30771              1              0           6511          36028          32485              1            318           6757          36542          33176              1            317           6203          37060          33106              1            324           5365          35694          31305              1            321           7770          38439          34422              1            339           9275          41538          36957              1            318          10100          42626          37961              1            312          10297          44715          39101              1            322           9756          44226          38863              1            334           8814          43498          38519              1            375          10672          43994          38629              1            363          11817          46276          40963              1            358          12341          47397          41705              1            383          12260          47956          42501              1            350          12120          48716          42669              1            335          11136          48246          41685              1            372          13150          48001          42329              1            332          14096          48817          43296              1            342          14381          48911          43247              1            321          14047          49354          43537              1            346          13726          50710          44691              1            316          12843          48769          42876              1            341          14316          42610          37949              1            342          14683          46827          41275              1            411          15255          48414          42910              1            361          14876          48411          42888              1            307          14698          45727          40630              1            360          13912          41258          36689              1            321          14395          36546          32293              1            366           7388          41319          33565              1              0          14116          39603          35078              1            380             40           2107            607              1             17          13606          39385          35194              1              0        1081036         430778
       8.344389       13.70625       13.70640      -259.2000            458              2         932558          93241          34606          30891           5873              1           4092          32644          28931              1            342           5873          34606          30891              1              0           6802          35923          32328              1            310           6870          36896          33408              1            322           6566          37373          33327              1            316           5640          36008          31468              1            293           8129          38927          34710              1            333           9593          41672          37082              1            323          10552          43678          38817              1            314          10808          45068          39483              1            329          10391          44812          39286              1            349           9407          43786          38835              1            365          11469          45517          40148              1            370          12507          47400          41851              1            324          12901          47800          42102              1            371          13121          49042          43562              1            356          12926          50052          43804              1            343          11775          49382          42644              1            324          13650          49082          43261              1            320          14625          49869          44111              1            314          15268          50476          44639              1            329          14858          50634          44489              1            345          14821          52491          46081              1            337          13696          49674          43759              1            343          15047          43879          38879              1            323          15566          48288          42514              1            365          16166          49856          44035              1            370          15472          49418          43637              1            342          15314          46872          41457              1            341          14897          42517          37659              1            339          15332          37690          33390              1            354           7356          42416          34488              1              0          15005          41085          36300              1            421             37           2188            630              1             12          14085          40133          35732              1              0        1080716         454246
       8.344659       13.70580       13.70600      -259.2000            461              2         929868          93034          35300          31548           6336              1           4459          33246          29353              1            302           6336          35300          31548              1              0           7053          36689          33060              1            324           7398          37784          34193              1            296           6890          37993          33860              1            326           5884          36385          31767              1            302           8671          39381          35087              1            342          10226          42655          38146              1            320          11044          44518          39442              1            328          11526          46344          40590              1            337          10980          46117          40294              1            305           9594          44493          39316              1            354          12050          46442          40830              1            331          13064          48699          42870              1            342          13555          49424          43267              1            382          13803          50055          44380              1            346          13616          51318          44830              1            321          12737          51009          43937              1            354          14453          50546          44533              1            339          15554          51213          45270              1            334          16001          51388          45422              1            305          15730          52599          46080              1            333          15418          53421          46887              1            361          14562          51468          45275              1            363          15746          45186          40032              1            349          16446          49779          43782              1            386          17245          51491          45428              1            322          16475          51149          45108              1            361          16034          48059          42562              1            341          15762          43807          38894              1            372          15893          38994          34398              1            350           7736          44236          35828              1              0          15552          42109          37053              1            379             41           2272            677              1             10          15161          42070          37617              1              0        1081187         479872
       8.344900       13.70540       13.70560      -259.2000            465              2         925458          92647          35759          31916           6608              1           4675          33565          29744              1            280           6608          35759          31916              1              0           7464          36908          33121              1            319           7883          38379          34763              1            320           7060          38096          33876              1            326           6128          36811          32046              1            317           9125          40476          36105              1            314          10915          43703          38826              1            335          11763          45486          40514              1            345          11976          46780          40899              1            338          11296          46664          40767              1            302          10042          45196          39929              1            315          12719          47265          41479              1            369          13779          49445          43684              1            305          14222          50500          44283              1            384          14560          51510          45459              1            356          14163          51860          45212              1            335          13130          51956          44566              1            307          15172          51614          45385              1            354          16272          52708          46354              1            333          16917          52743          46600              1            331          16434          53105          46687              1            329          16219          54666          47863              1            344          15286          52784          46183              1            336          16693          46513          41146              1            332          17509          51170          44874              1            396          18023          53175          46655              1            332          17149          52651          46246              1            344          17265          49562          43911              1            327          16738          45348          40171              1            336          17072          40166          35476              1            386           8138          45529          36743              1              0          16369          43485          38339              1            407             49           2305            701              1             11          15604          42964          38128              1              0        1080355         505353
       8.345140       13.70500       13.70520      -259.2000            468              2         922361          92307          36092          32183           6982              1           4982          34010          30142              1            313           6982          36092          32183              1              0           7986          37683          33888              1            348           8243          38800          35104              1            312           7683          39005          34756              1            288           6525          37160          32311              1            301           9370          40930          36426              1            327          11159          44601          39652              1            323          12306          46378          41222              1            363          12529          47712          41775              1            350          11960          47492          41414              1            324          10507          46257          40728              1            311          13113          47447          41670              1            319          14325          50251          44088              1            333          15218          52181          45675              1            374          15171          52614          46445              1            323          14686          53548          46391              1            328          13665          52427          45021              1            345          15707          52521          46120              1            330          17201          53708          47367              1            320          17662          53995          47653              1            328          17205          54825          47856              1            332          16717          55405          48435              1            349          15831          53809          47039              1            337          17576          47806          42206              1            338          18243          52523          45913              1            375          18827          54047          47540              1            354          18012          53448          46874              1            350          17864          50841          44864              1            344          17268          46343          40808              1            340          17692          41702          36695              1            367           8335          47034          37936              1              0          17409          45396          39838              1            373             43           2312            690              1             20          16561          44391          39394              1              0        1080053         529150
       8.345410       13.70455       13.70480      -259.2000            471              2         919326          92029          36689          32588           7385              1           5092          34572          30540              1            327           7385          36689          32588              1              0           8271          38443          34472              1            328           8914          39560          35833              1            295           8028          39417          35069              1            325           6933          37963          33164              1            328          10046          42018          37272              1            333          11954          45656          40506              1            293          12994          47232          41649              1            337          13287          48925          42755              1            321          12767          48803          42500              1            332          11095          46815          41222              1            329          13820          49205          42932              1            366          15119          52001          45671              1            354          16189          53679          47060              1            372          15777          53545          47057              1            348          15704          54471          47326              1            318          14550          54279          46608              1            352          16646          54227          47513              1            326          18092          55198          48662              1            324          18946          56061          49209              1            343          18010          56055          48867              1            352          18089          57724          50283              1            334          16778          54962          47957              1            362          18528          49216          43310              1            323          18999          54255          47353              1            382          20042          55450          48577              1            324          19075          55625          48725              1            364          19137          52889          46586              1            348          18289          47609          41948              1            361          18732          43320          38136              1            378           8614          48657          38928              1              0          18152          46615          40815              1            395             45           2479            714              1             15          17648          46926          41428              1              0        1080649         561236
       8.345649       13.70415       13.70440      -259.2000            475              2         916111          91717          37596          33331           7556              1           5272          34742          30577              1            315           7556          37596          33331              1              0           8709          38982          35065              1            307           8934          39886          35943              1            296           8506          40410          35999              1            324           7018          38082          33166              1            312          10456          42585          37789              1            346          12659          46640          41416              1            331          13524          48352          42774              1            343          13846          49807          43297              1            327          13499          49632          43323              1            320          11949          47985          42365              1            358          14559          50362          44014              1            335          15942          52923          46498              1            341          16549          54290          47451              1            384          16896          55434          48802              1            354          16401          55793          48386              1            349          15070          54892          47007              1            322          17291          55357          48267              1            331          18824          56652          49762              1            335          19515          57045          49902              1            325          18783          56835          49537              1            338          18598          59001          51215              1            348          17670          56393          49138              1            349          19534          51158          45101              1            353          20109          55971          48791              1            392          20912          57678          50378              1            359          19954          56993          49907              1            358          19899          54205          47825              1            337          19158          49322          43299              1            356          19850          44997          39472              1            376           8975          50018          40200              1              0          19237          48396          42358              1            359             52           2574            782              1             15          18246          47662          42171              1              0        1081183         587131
       8.345879       13.70375       13.70390      -259.2000            478              2         913626          91439          37978          33781           8040              1           5671          35569          31179              1            310           8040          37978          33781              1              0           9065          39791          35632              1            294           9353          41157          37020              1            320           8822          40853          36321              1            343           7649          39315          34316              1            304          10925          43561          38502              1            354          13154          47529          42133              1            338          14387          50061          44248              1            306          14519          50979          44321              1            364          14032          51127          44502              1            315          12282          49047          43023              1            340          15312          51608          44976              1            330          16597          54484          47632              1            362          17472          55923          48845              1            361          17562          56128          49315              1            336          17328          56984          49308              1            336          15773          56136          47912              1            356          18267          56737          49423              1            338          19749          58236          50916              1            342          20523          59204          51874              1            340          19953          59326          51422              1            340          19534          60276          52131              1            307          18591          57666          50134              1            344          20293          52097          45623              1            351          21117          57849          50110              1            382          21628          59059          51586              1            326          21080          59234          51711              1            342          20615          55708          48650              1            344          20030          50786          44334              1            360          20637          46694          40800              1            394           9525          52197          41576              1              0          19964          50053          43671              1            412             51           2659            827              1             16          19273          49448          43640              1              0        1082420         617508
       8.346150       13.70330       13.70350      -259.2000            481              2         910427          91172          38911          34573           8621              1           5892          36059          31703              1            345           8621          38911          34573              1              0           9442          40572          36251              1            328          10105          41519          37525              1            311           9101          41323          36853              1            316           7914          39477          34361              1            314          11350          43874          38785              1            327          13571          48143          42511              1            324          15066          50830          44916              1            326          15313          52267          45464              1            329          14567          51783          44896              1            325          12778          49715          43384              1            367          16040          52959          46080              1            327          17648          56307          49083              1            335          18305          57905          50374              1            389          18129          57243          50006              1            348          18268          58801          50678              1            339          16735          57219          48803              1            325          19172          58568          50831              1            348          20799          59885          52335              1            321          21191          60108          52229              1            324          20884          60134          52209              1            335          20377          62049          53547              1            323          19336          59383          51600              1            378          21416          54429          47544              1            352          21884          59318          51431              1            415          22746          60865          52873              1            344          22006          60827          52783              1            350          21675          57194          50092              1            349          20854          52420          45855              1            352          21712          48083          41822              1            374           9488          53524          42534              1              0          21052          51942          45081              1            408             49           2788            885              1             10          19988          51063          44796              1              0        1082526         647229
       8.346389       13.70290       13.70300      -259.2000            485              2         905948          90743          39238          34708           8686              1           5990          36370          31931              1            387           8686          39238          34708              1              0           9975          41061          36832              1            298          10219          42124          37940              1            327           9569          42289          37621              1            339           8252          40452          35139              1            300          11911          44936          39706              1            342          14125          49179          43438              1            332          15505          51463          45340              1            339          15893          53402          46226              1            334          15008          52840          45782              1            334          13430          50504          44114              1            348          16830          54095          47066              1            344          18213          57277          49797              1            365          19078          58419          50738              1            361          18934          59314          51806              1            356          18816          59671          51440              1            352          17265          58519          49886              1            340          20048          59779          51832              1            349          21593          61284          53513              1            323          22355          61673          53640              1            324          21527          61792          53402              1            335          21532          63258          54604              1            307          19965          60307          52101              1            348          22426          55564          48608              1            345          23095          61172          52960              1            403          23608          62110          53819              1            345          22760          61972          53809              1            348          22626          59079          51558              1            359          21904          53898          47068              1            340          22565          49820          43426              1            374          10043          54972          43761              1              0          21754          53217          46229              1            386             60           2821            846              1             11          21034          52517          46097              1              0        1082077         674512
       8.346630       13.70250       13.70270      -259.2000            488              2         901926          90304          39788          35275           9094              1           6384          36758          32460              1            320           9094          39788          35275              1              0          10467          42018          37404              1            307          10562          42252          37976              1            301           9912          42632          37941              1            348           8382          40491          35116              1            338          12439          45698          40300              1            338          14749          50496          44259              1            322          15704          52372          46049              1            312          16335          53972          46763              1            321          15701          53489          46423              1            327          14280          51723          45245              1            352          17294          55087          47902              1            368          18964          58212          50518              1            359          19925          59897          52130              1            395          19759          60542          52711              1            348          19374          61169          52524              1            332          17939          59725          50736              1            342          20870          61044          52844              1            370          22322          62178          54136              1            337          22980          63272          54917              1            318          22423          64045          55161              1            355          22252          64633          55734              1            350          20881          61388          53106              1            362          22937          57101          49713              1            353          23772          62412          53971              1            391          24717          63793          55402              1            342          23471          63393          54784              1            346          23191          60147          52231              1            372          22332          54810          47740              1            352          23358          51084          44480              1            384          10185          56558          44893              1              0          22461          54730          47357              1            380             48           2929            904              1             14          21575          54065          47412              1              0        1082240         699241
       8.346900       13.70205       13.70230      -259.2000            491              2         899459          90061          40334          35733           9382              1           6563          37287          32667              1            341           9382          40334          35733              1              0          10807          41855          37194              1            349          11193          43262          38863              1            330          10143          43155          38209              1            310           8979          41254          35873              1            328          13157          46696          41223              1            324          15193          51406          45251              1            337          16748          53449          47008              1            343          17424          55637          48217              1            355          16525          55243          47717              1            316          14519          52310          45652              1            313          18004          56299          48831              1            357          19769          59710          51737              1            345          20625          61064          52768              1            363          20400          61334          53329              1            342          20207          61769          52988              1            346          18805          60754          51680              1            355          21446          62680          54045              1            349          23183          63992          55403              1            314          24201          64787          56182              1            327          23436          65151          56093              1            352          23159          66322          56960              1            326          21771          63124          54520              1            360          24026          58741          51126              1            350          24748          63977          55236              1            396          25568          65500          56593              1            340          24480          65184          56209              1            347          24348          61652          53489              1            363          23144          56316          48849              1            358          24244          52332          45406              1            355          10548          58150          45869              1              0          23477          56233          48683              1            391             60           3010            933              1             12          22192          55383          48264              1              0        1081867         730164
       8.347140       13.70165       13.70190      -259.3000            494              2         895131          89729          41109          36436           9922              1           6809          37149          32592              1            340           9922          41109          36436              1              0          11087          42905          38246              1            332          11436          43567          39163              1            316          10680          43890          38894              1            339           9063          41696          36078              1            304          13539          47393          41773              1            343          15680          51772          45490              1            341          17094          54358          47604              1            344          17639          56168          48512              1            346          16898          55618          48083              1            319          14896          53113          46330              1            355          18668          57054          49456              1            369          20415          60802          52700              1            325          21148          61785          53696              1            374          21059          62770          54656              1            355          20734          63491          54444              1            348          19379          61353          51967              1            369          22240          64005          54974              1            334          24089          65311          56537              1            346          24660          66131          57325              1            337          24018          66314          57075              1            359          23568          67035          57659              1            336          22457          64107          55352              1            351          24857          59982          52116              1            342          25267          65075          56012              1            396          26302          66753          57543              1            352          25177          66399          57226              1            344          25230          63056          54720              1            341          24098          57393          49925              1            338          25355          54316          47202              1            368          10882          59535          47228              1              0          24490          58362          50578              1            412             62           3105           1009              1             16          23053          56709          49319              1              0        1081169         752879
       8.347379       13.70125       13.70150      -259.2000            498              2         892706          89446          41363          36587          10203              1           6890          37826          33067              1            389          10203          41363          36587              1              0          11635          43558          38802              1            333          11732          44249          39640              1            328          10767          44081          38985              1            353           9237          41466          35844              1            341          13789          47630          41966              1            336          16072          52547          46171              1            339          17706          55137          48296              1            345          18144          56960          49046              1            350          16977          56234          48509              1            338          15328          54069          46997              1            353          19234          58014          50166              1            351          20764          61676          53290              1            337          22042          64050          55183              1            368          21778          63656          55312              1            351          21274          64212          54979              1            335          19702          62637          53147              1            337          22780          65072          56151              1            354          24706          66620          57421              1            331          25603          67242          58161              1            338          24894          67810          58276              1            341          24254          68720          58835              1            329          22983          65366          56232              1            341          25474          61424          53002              1            330          26111          66472          57077              1            407          26980          68015          58429              1            358          25812          67963          58431              1            350          25752          64205          55505              1            351          24734          58856          50911              1            362          25861          55018          47632              1            378          10989          61032          48021              1              0          24903          59000          50837              1            347             57           3113            960              1             11          23691          57726          50197              1              0        1082172         774550
       8.347649       13.70080       13.70110      -259.3000            501              2         889049          89115          41933          37148          10504              1           7317          38462          33692              1            355          10504          41933          37148              1              0          11631          43426          38696              1            348          11952          44610          39967              1            297          11141          44490          39347              1            324           9358          42003          36393              1            297          14345          48687          42900              1            360          16719          53410          46891              1            316          17963          55875          48843              1            343          18493          57665          49596              1            356          17682          57293          49350              1            336          15563          54180          47034              1            321          19568          58690          50604              1            365          21277          62367          53916              1            344          22344          64102          55335              1            386          22242          64572          55790              1            361          21683          65386          55845              1            350          20144          63291          53620              1            346          23396          65726          56374              1            363          25111          67001          57776              1            333          25811          68367          58871              1            333          25374          68345          58691              1            349          24575          69488          59385              1            356          23445          66258          56697              1            361          26186          61959          53781              1            335          26680          67529          57789              1            384          27186          68789          59159              1            341          26318          68911          59030              1            343          26270          65282          56393              1            377          25435          59617          51500              1            355          26506          56345          48564              1            388          11394          61968          48905              1              0          25443          60068          51689              1            408             55           3186           1010              1             18          24198          59073          51289              1              0        1081120         792339
       8.347889       13.70040       13.70070      -259.2000            504              2         886890          88914          42400          37495          10640              1           7427          39050          34310              1            352          10640          42400          37495              1              0          11961          43930          39057              1            354          12295          45217          40553              1            327          11390          45109          39824              1            349           9592          42678          36823              1            338          14693          49264          43422              1            354          17002          53703          47155              1            335          18500          56326          49229              1            350          18996          58357          50168              1            347          17958          57493          49463              1            343          16032          54969          47717              1            355          20316          59847          51796              1            360          21870          63190          54765              1            335          22957          65401          56309              1            374          22594          65631          56923              1            356          22062          65636          55872              1            350          20803          64075          54112              1            348          23921          66968          57311              1            340          25877          67938          58738              1            349          26699          69143          59592              1            340          25647          69457          59414              1            344          25449          69777          59727              1            342          24068          67302          57855              1            346          26691          63638          54798              1            343          27507          68842          59025              1            402          28346          70310          60314              1            364          27001          70066          60088              1            354          26907          66645          57487              1            357          25901          60356          52334              1            353          27209          57458          49428              1            376          11222          62375          49188              1              0          25990          61513          52802              1            404             44           3188            964              1             12          25048          60236          52104              1              0        1080539         812761
       8.348130       13.70000       13.70030      -259.2000            508              2         885522          88791          42283          37225          10690              1           7578          38713          33816              1            311          10690          42283          37225              1              0          12242          44894          39871              1            328          12601          45731          40906              1            321          11485          45152          39924              1            333           9827          42963          37069              1            312          14920          49475          43484              1            349          17109          53788          47253              1            331          19064          57450          50257              1            338          19297          58682          50539              1            334          18384          58217          50039              1            329          16326          55385          47934              1            341          20615          61003          52598              1            365          22486          63989          55356              1            365          23191          65576          56364              1            380          23165          66360          57344              1            361          22876          66684          56831              1            352          20984          64967          54778              1            362          24277          67157          57593              1            345          26563          69587          59845              1            352          26868          69867          59856              1            312          26081          70328          60081              1            341          25726          70725          60245              1            342          24362          67476          57614              1            350          26997          63734          55047              1            324          27656          69489          59212              1            389          28876          70961          60747              1            366          27262          70459          60163              1            337          27216          67136          57920              1            354          26391          61715          53296              1            357          27461          57976          49950              1            375          11651          64148          50419              1              0          26271          61813          53069              1            421             65           3361           1109              1             10          25259          60616          52581              1              0        1080752         827300
       8.348389       13.69955       13.69990      -259.3000            511              2         884800          88720          42932          37790          10957              1           7656          39038          34219              1            343          10957          42932          37790              1              0          12423          44795          39820              1            337          12793          45867          41132              1            292          11682          45523          40145              1            357           9957          43273          37417              1            319          15005          50027          43897              1            346          17675          55176          48312              1            341          19118          57938          50382              1            351          19777          59744          51369              1            344          18644          58746          50437              1            336          16379          55638          48275              1            356          21068          60865          52561              1            388          22494          64689          55746              1            331          23505          66558          57131              1            376          23525          66641          57642              1            356          22657          66626          56790              1            347          21180          64970          54720              1            353          24861          68453          58658              1            343          26793          70200          60301              1            321          27500          70448          60620              1            336          26659          70543          60231              1            332          26036          71396          60990              1            335          24733          68380          58532              1            358          27558          64776          55821              1            343          28430          69863          59807              1            404          28984          71575          61381              1            362          27816          71798          61327              1            341          27814          68054          58418              1            347          26678          62021          53495              1            360          28023          58882          50638              1            397          11704          64729          50779              1              0          27003          63254          54170              1            396             61           3487           1133              1             13          25526          61176          53087              1              0        1081173         840140
       8.348630       13.69915       13.69950      -259.2000            514              2         883247          88530          43249          38183          11043              1           7674          39181          34224              1            347          11043          43249          38183              1              0          12630          45308          40304              1            335          12898          45669          40951              1            298          11669          45835          40339              1            317          10334          43266          37611              1            315          15195          50064          44034              1            360          17785          55021          48228              1            336          19516          58003          50798              1            335          19941          59845          51321              1            335          18805          59024          50826              1            358          16529          56167          48650              1            361          20892          60991          52642              1            386          22764          65036          55943              1            353          23900          66760          57212              1            385          23899          67177          57999              1            359          23512          67987          57922              1            345          21560          65646          55384              1            344          24722          68126          58378              1            335          26906          70216          60464              1            338          27556          70461          60628              1            333          26851          71422          60962              1            353          26732          72481          61831              1            338          24825          68502          58505              1            339          28159          65610          56629              1            331          28452          70251          60012              1            396          29400          71851          61621              1            333          27738          71415          60822              1            357          28089          68622          59060              1            357          27154          62929          54230              1            344          27989          59212          50819              1            395          11987          65411          51172              1              0          26961          62842          53936              1            385             64           3408           1086              1             25          25851          61676          53310              1              0        1080952         848803
       8.348870       13.69875       13.69910      -259.3000            517              2         882694          88504          43133          37905          11336              1           7918          39798          34781              1            307          11336          43133          37905              1              0          12589          45160          40021              1            327          12858          46017          41224              1            322          11729          45853          40414              1            322          10352          43638          37603              1            327          15193          50099          43905              1            355          18051          55479          48521              1            342          19389          58045          50688              1            350          19862          59971          51540              1            359          18737          59219          50813              1            348          16595          56289          48771              1            368          21402          61405          53052              1            348          22984          65065          56118              1            339          23938          66889          57551              1            376          23767          67034          58083              1            373          23460          67664          57811              1            356          21454          65503          55258              1            363          25426          68794          58834              1            344          26845          70346          60442              1            331          27939          71598          61600              1            324          26814          71843          61218              1            354          26487          72455          61761              1            344          25031          68869          58841              1            339          28032          65328          56277              1            348          28906          71208          60689              1            403          29761          72683          62266              1            364          28179          72105          61580              1            335          28272          68749          59193              1            353          27127          62747          54029              1            341          28411          59538          51182              1            383          11848          65189          51071              1              0          27213          64069          54793              1            413             61           3394           1058              1             14          25884          62650          54123              1              0        1081166         853649
       8.349140       13.69830       13.69880      -259.2000            521              2         881925          88405          43494          38256          11205              1           8024          39625          34628              1            331          11205          43494          38256              1              0          12718          45197          40276              1            347          13119          46286          41556              1            273          11912          46191          40727              1            347          10482          43764          37829              1            327          15448          50604          44426              1            339          18090          55540          48672              1            327          19616          59011          51385              1            313          20076          59981          51475              1            325          19162          59214          50713              1            331          16808          56385          48820              1            347          21403          61762          53108              1            383          23268          65801          56663              1            335          24005          67614          57908              1            386          23715          67549          58505              1            352          23373          67873          57651              1            341          21632          65951          55340              1            376          25194          69017          58916              1            326          27236          70705          60697              1            359          28268          71791          61856              1            334          27223          71608          61141              1            357          26791          72751          61967              1            323          25315          69626          59498              1            355          28146          65991          56680              1            347          29068          71569          61103              1            399          30078          73273          62733              1            365          28577          72712          62222              1            351          28320          69000          59045              1            373          27330          63149          54241              1            337          28810          60188          51634              1            396          11998          65868          51675              1              0          27373          63804          54680              1            412             59           3414           1069              1             15          25937          62294          53886              1              0        1080984         861260
       8.349379       13.69790       13.69840      -259.3000            524              2         880058          88225          43224          38134          11294              1           8063          39885          34924              1            326          11294          43224          38134              1              0          12744          44959          40047              1            346          13090          46154          41529              1            322          11868          45873          40393              1            326          10302          43786          37709              1            333          15534          50957          44609              1            352          18107          55629          48692              1            329          19666          58399          50995              1            312          19996          60092          51514              1            326          18795          59262          50858              1            351          16748          56289          48777              1            349          21410          61624          53228              1            347          23252          65629          56409              1            342          24446          67739          58313              1            366          23862          67479          58158              1            367          23701          68446          58312              1            338          21738          65949          55621              1            369          25410          69228          59069              1            334          27206          70947          60867              1            329          28553          72046          61927              1            338          27492          71811          61345              1            344          26813          72628          61836              1            355          25244          69672          59533              1            358          28048          65401          56342              1            366          29228          71475          61171              1            408          29787          73147          62493              1            331          28434          72620          61979              1            379          28646          69401          59502              1            349          27639          63185          54669              1            334          28750          59545          51342              1            389          12209          66320          52113              1              0          27520          64124          54952              1            418             62           3461           1103              1             12          26411          62925          54362              1              0        1079278         863263
       8.349619       13.69750       13.69790      -259.2000            527              2         878530          88121          43251          38120          11310              1           7939          39512          34594              1            343          11310          43251          38120              1              0          12687          45199          40163              1            325          13079          45906          41105              1            332          11697          45912          40456              1            329          10257          43755          37690              1            322          15663          50630          44515              1            349          17870          55443          48360              1            321          19610          58575          51144              1            335          20161          60167          51570              1            354          18781          58917          50450              1            353          16727          56385          48850              1            368          21287          61427          52828              1            367          23136          65288          56060              1            337          23986          67163          57624              1            386          24180          67960          58631              1            372          23553          68137          58112              1            352          21863          65823          55537              1            343          25241          69149          59271              1            358          27310          70844          60833              1            336          28185          71757          61497              1            350          27415          72440          61680              1            321          26891          72980          61927              1            332          25321          69449          59432              1            346          28060          65577          56433              1            354          28935          71054          60669              1            393          29856          72543          62196              1            351          28286          72575          61964              1            339          28510          68766          59203              1            371          27357          62815          54291              1            357          28770          60100          51635              1            368          12251          66297          51977              1              0          27733          64150          54994              1            406             61           3417           1080              1             22          26362          62503          54200              1              0        1077409         861585
       8.349889       13.69705       13.69750      -259.3000            531              2         879565          88233          43499          38347          11376              1           8015          39565          34431              1            354          11376          43499          38347              1              0          12713          45392          40270              1            340          12997          46174          41314              1            315          11897          45850          40393              1            319          10409          43556          37612              1            313          15654          50745          44587              1            344          18297          55727          48748              1            329          19607          58327          50941              1            332          20139          60318          51721              1            341          18942          59138          50704              1            352          16931          56480          48889              1            329          21407          61789          53237              1            335          23312          66165          56851              1            343          24199          67325          57791              1            397          24272          67613          58377              1            366          23761          68204          58127              1            355          21562          65597          55039              1            343          25496          69326          59274              1            345          27390          70901          60824              1            345          28266          71653          61400              1            350          27321          71688          61267              1            339          26707          72465          61666              1            355          25505          69310          59425              1            357          28335          65959          56806              1            337          29333          71441          60916              1            413          29775          72840          62326              1            358          28134          72068          61604              1            336          28820          69488          59729              1            358          27096          63066          54122              1            361          28838          60333          51863              1            394          12102          65649          51629              1              0          27475          63914          54790              1            408             65           3415           1100              1             17          26317          62686          54272              1              0        1078166         864242
[truncated: 11,443,261 more chars]
