# Supplementary material for: Solving self-absorption in fluorescence
Source: IUCrJ. 2019 May 10;6(Pt 4):586–602. doi: 10.1107/S2052252519005128 (PMC6608621; doi:10.1107/S2052252519005128)
Supplement: Supplementary file 2 [file m-06-00586-sup2.zip]

Archive with 7 entries (6 files):
- Supplementary Info/
- Supplementary Info/npr_supp_info_cif.dat
- Supplementary Info/ipr_supp_info_cif.dat
- Supplementary Info/npr_supp_info_eFEFFIT.dat
- Supplementary Info/ipr_supp_info_eFEFFIT.dat
- Supplementary Info/feff_FeO.inp
- Supplementary Info/._feff_FeO.inp
