# Supplementary material for: Solving self-absorption in fluorescence
Source: IUCrJ. 2019 May 10;6(Pt 4):586–602. doi: 10.1107/S2052252519005128 (PMC6608621; doi:10.1107/S2052252519005128)
Supplement: Supplementary file 2 [file m-06-00586-sup2.zip › Supplementary Info/npr_supp_info_eFEFFIT.dat]

# In this file, we provide the experimental data presented in 'Solving Self-Absorption
# in Fluorescence: Stereochemical Analysis in X-ray Absorption Spectroscopy of mM Ni
# Complexes' - Trevorah, Chantler and Schalken (2018). 
# This data is presented post-SeAFFluX processing. This allows for verification of our 
# results with complementary structural modelling techniques.
# This fluorescence data was taken at ANBF, KEK, Tsukuba, Japan in 2012.
# Fluorescence detector: 36 element Ge planar detector (EURYSIS EPIX 36-64-7-ER)
# Sample: bis(N-n-propyl-salicyladiminato) nickel (II)
# Chemical formula: C20H24N2NiO2
# Molarity: 15.33 +/- 0.06 mM
# Parts per million: 1137 +/- 4 w/w Ni
# Solvent: 60% butyronitrile (C3H7CN) + 40% acetonitrile (CH3CN)
# theta_inc: 45 degrees
# theta_out: 45 degrees
# absorber atom: Ni
# absorber edge: K
# source: KEK-PF 
# source location: Tsukuba, Japan
#    detectors.label   detectors.position   detectors.type
# monitor      monitor    ionisation
# transmission detector   ionisation
# fluorescence detector   EURYSIS_EPIX_36-64-7-ER
#    ionisation_detector.gas_pressure_units   ionisation_detector.length_units
# 'atm'          'cm'   
#    ionisation_detector.label    ionisation_detector.gas_pressure    ionisation_detector.length   ionisation_detector.amplifier_type   ionisation_detector.amplifier_gain
# monitor         1      19    'Keithley'    10
# transmission    1      19    'Keithley'    10
#Energy(eV), A\frac{\mu}{\rho}^*_{pe}(Ni)(cm^2/g), sigma_{total}(cm^2/g), sigma_{Experimental}(cm^2/g), sigma_{pixel}(cm^2/g), sigma_{Energy}(eV),
     8141.00  0.0007250    5.400E-05    3.896E-07    5.400E-05      0.09454
     8151.00  0.0006856    5.030E-05    2.083E-07    5.030E-05      0.09204
     8161.00  0.0006616    4.850E-05    1.583E-07    4.850E-05      0.09000
     8171.02  0.0006400    4.840E-05    4.127E-08    4.840E-05      0.09000
     8181.01  0.0006138    4.710E-05    2.624E-08    4.710E-05      0.09000
     8191.02  0.0005969    4.500E-05    4.572E-08    4.500E-05      0.09000
     8201.00  0.0005843    4.450E-05    5.928E-08    4.450E-05      0.09000
     8211.01  0.0005663    4.350E-05    1.030E-08    4.350E-05      0.09000
     8221.01  0.0005433    4.090E-05    4.824E-08    4.090E-05      0.09000
     8231.01  0.0005355    4.030E-05    8.780E-08    4.030E-05      0.09000
     8241.01  0.0005169    3.840E-05    8.609E-08    3.840E-05      0.09000
     8251.00  0.0005092    3.960E-05    6.487E-08    3.960E-05      0.09000
     8261.02  0.0004981    3.770E-05    1.629E-08    3.770E-05      0.09000
     8271.00  0.0004907    3.730E-05    2.278E-09    3.730E-05      0.09000
     8281.01  0.0004821    3.700E-05    4.460E-08    3.700E-05      0.09000
     8291.01  0.0004799    3.560E-05    1.383E-08    3.560E-05      0.09000
     8301.01  0.0004876    3.540E-05    4.967E-08    3.540E-05      0.07160
     8311.00  0.0007038    4.800E-05    8.242E-08    4.800E-05      0.09000
     8321.02   0.001033    6.700E-05    2.360E-07    6.700E-05      0.09000
     8321.02   0.001049    6.520E-05    3.189E-07    6.520E-05      0.09000
     8321.50   0.001102    6.880E-05    3.479E-07    6.880E-05      0.09000
     8321.76   0.001120    6.620E-05    3.201E-07    6.620E-05      0.09000
     8322.00   0.001132    6.650E-05    3.430E-07    6.650E-05      0.09000
     8322.27   0.001158    6.880E-05    3.521E-07    6.880E-05      0.09000
     8322.51   0.001169    6.890E-05    3.640E-07    6.890E-05      0.09000
     8322.74   0.001179    6.850E-05    3.446E-07    6.850E-05      0.09000
     8323.01   0.001179    6.500E-05    3.498E-07    6.500E-05      0.09000
     8323.25   0.001206    7.090E-05    3.543E-07    7.090E-05      0.09000
     8323.49   0.001211    6.670E-05    3.516E-07    6.670E-05      0.09000
     8323.75   0.001235    7.200E-05    3.492E-07    7.200E-05      0.09000
     8323.99   0.001241    7.080E-05    3.448E-07    7.080E-05      0.09000
     8324.26   0.001253    7.210E-05    3.301E-07    7.210E-05      0.09000
     8324.50   0.001256    7.000E-05    3.802E-07    7.000E-05      0.09000
     8324.73   0.001268    7.200E-05    3.332E-07    7.200E-05      0.09000
     8325.00   0.001284    7.180E-05    3.381E-07    7.180E-05      0.09000
     8325.24   0.001288    7.050E-05    3.531E-07    7.050E-05      0.09000
     8325.51   0.001319    7.620E-05    3.814E-07    7.620E-05      0.09000
     8325.74   0.001319    7.430E-05    3.969E-07    7.430E-05      0.09000
     8325.98   0.001336    7.420E-05    3.521E-07    7.420E-05      0.09000
     8326.25   0.001368    7.620E-05    4.076E-07    7.620E-05      0.09000
     8326.49   0.001370    7.430E-05    3.923E-07    7.430E-05      0.09000
     8326.72   0.001387    7.710E-05    3.638E-07    7.710E-05      0.09000
     8326.99   0.001401    7.690E-05    4.151E-07    7.690E-05      0.09000
     8327.23   0.001418    7.770E-05    3.731E-07    7.770E-05      0.09000
     8327.50   0.001446    7.960E-05    3.776E-07    7.960E-05      0.09000
     8327.73   0.001468    7.890E-05    4.078E-07    7.890E-05      0.09000
     8327.97   0.001474    7.600E-05    3.483E-07    7.600E-05      0.09000
     8328.24   0.001510    8.120E-05    3.846E-07    8.120E-05      0.09000
     8328.48   0.001526    8.050E-05    4.016E-07    8.050E-05      0.09000
     8328.72   0.001562    8.100E-05    4.205E-07    8.100E-05      0.09000
     8328.98   0.001572    7.950E-05    3.821E-07    7.950E-05      0.09000
     8329.22   0.001591    8.270E-05    3.916E-07    8.270E-05      0.09000
     8329.49   0.001636    8.640E-05    3.489E-07    8.640E-05      0.09000
     8329.73   0.001646    7.920E-05    4.242E-07    7.920E-05      0.09000
     8329.96   0.001677    8.360E-05    4.295E-07    8.360E-05      0.09000
     8330.23   0.001705    8.250E-05    4.343E-07    8.250E-05      0.09000
     8330.47   0.001735    8.180E-05    3.747E-07    8.180E-05      0.09000
     8330.71   0.001780    8.600E-05    4.472E-07    8.600E-05      0.09000
     8330.98   0.001831    8.600E-05    4.365E-07    8.600E-05      0.09000
     8331.21   0.001859    8.370E-05    4.335E-07    8.370E-05      0.09000
     8331.45   0.001919    8.700E-05    4.592E-07    8.700E-05      0.09000
     8331.72   0.001979    8.990E-05    4.347E-07    8.990E-05      0.09000
     8331.96   0.002057    8.810E-05    4.676E-07    8.810E-05      0.09000
     8332.23   0.002140    8.580E-05    4.575E-07    8.580E-05      0.09000
     8332.46   0.002241    8.530E-05    4.124E-07    8.530E-05      0.09000
     8332.70   0.002357    9.120E-05    4.427E-07    9.120E-05      0.09000
     8332.97   0.002444    8.810E-05    4.715E-07    8.810E-05      0.09000
     8333.21   0.002559    9.160E-05    4.791E-07    9.160E-05      0.09000
     8333.45   0.002637    9.280E-05    5.202E-07    9.280E-05      0.09000
     8333.71   0.002708    9.170E-05    4.795E-07    9.170E-05      0.09000
     8333.95   0.002791    9.200E-05    4.682E-07    9.200E-05      0.09000
     8334.19   0.002825    9.250E-05    5.209E-07    9.250E-05      0.09000
     8334.46   0.002908    9.130E-05    4.684E-07    9.130E-05      0.09000
     8334.70   0.002957    9.210E-05    5.173E-07    9.210E-05      0.09000
     8334.96   0.003001    9.510E-05    5.287E-07    9.510E-05      0.09000
     8335.20   0.003063    9.540E-05    5.305E-07    9.540E-05      0.09000
     8335.44   0.003116    9.610E-05    5.527E-07    9.610E-05      0.09000
     8335.71   0.003187    9.760E-05    5.228E-07    9.760E-05      0.09000
     8335.95   0.003304    9.900E-05    5.075E-07    9.900E-05      0.09000
     8336.19   0.003424    0.0001005    5.648E-07    0.0001005      0.09000
     8336.45   0.003590    0.0001018    4.951E-07    0.0001018      0.09000
     8336.69   0.003786    0.0001054    5.433E-07    0.0001054      0.09000
     8336.93   0.004021    0.0001048    5.372E-07    0.0001048      0.09000
     8337.20   0.004309    0.0001046    6.024E-07    0.0001046      0.09000
     8337.44   0.004593    0.0001092    5.460E-07    0.0001092      0.09000
     8337.68   0.004913    0.0001124    6.388E-07    0.0001124      0.09000
     8337.94   0.005253    0.0001119    6.093E-07    0.0001119      0.09000
     8338.18   0.005588    0.0001122    6.516E-07    0.0001122      0.09000
     8338.45   0.005954    0.0001078    6.654E-07    0.0001078      0.09000
     8338.69   0.006341    0.0001169    6.600E-07    0.0001169      0.09000
     8338.93   0.006704    0.0001234    6.787E-07    0.0001234      0.09000
     8339.20   0.007152    0.0001219    7.387E-07    0.0001219      0.09000
     8339.43   0.007495    0.0001137    7.349E-07    0.0001137      0.09000
     8339.67   0.007919    0.0001254    7.091E-07    0.0001254      0.09000
     8339.94   0.008346    0.0001158    7.668E-07    0.0001158      0.09000
     8340.18   0.008743    0.0001162    7.958E-07    0.0001162      0.09000
     8340.42   0.009172    0.0001086    8.032E-07    0.0001086      0.09000
     8340.69   0.009755    0.0001104    7.990E-07    0.0001104      0.09000
     8340.93    0.01030    0.0001118    8.056E-07    0.0001118      0.09000
     8341.16    0.01088    0.0001101    8.386E-07    0.0001101      0.09000
     8341.43    0.01165    0.0001097    7.892E-07    0.0001097      0.09000
     8341.67    0.01244    0.0001122    8.401E-07    0.0001122      0.09000
     8341.91    0.01327    0.0001094    8.161E-07    0.0001094      0.09000
     8342.18    0.01423    9.700E-05    8.577E-07    9.700E-05      0.09000
     8342.42    0.01523    0.0001094    8.757E-07    0.0001094      0.09000
     8342.66    0.01631    0.0001037    9.011E-07    0.0001037      0.09000
     8342.92    0.01753    0.0001025    9.554E-07    0.0001025      0.09000
     8343.16    0.01875    9.460E-05    9.686E-07    9.460E-05      0.09000
     8343.43    0.02018    9.761E-05    9.995E-07    9.760E-05      0.09000
     8343.67    0.02154    0.0001005    1.007E-06    0.0001005      0.09000
     8343.91    0.02308    0.0001072    9.718E-07    0.0001072      0.09000
     8344.18    0.02475    0.0001035    9.983E-07    0.0001035      0.09000
     8344.42    0.02631    9.800E-05    9.619E-07    9.800E-05      0.09000
     8344.66    0.02797    9.820E-05    9.573E-07    9.820E-05      0.09000
     8344.92    0.02997    7.951E-05    9.774E-07    7.950E-05      0.09000
     8345.16    0.03185    8.301E-05    9.877E-07    8.300E-05      0.09000
     8345.40    0.03372    7.980E-05    8.802E-07    7.980E-05      0.09000
     8345.67    0.03599    8.191E-05    9.168E-07    8.190E-05      0.09000
     8345.91    0.03817    9.500E-05    8.807E-07    9.500E-05      0.09000
     8346.15    0.04036    0.0001019    7.897E-07    0.0001019      0.09000
     8346.42    0.04279    8.540E-05    7.464E-07    8.540E-05      0.09000
     8346.66    0.04511    0.0001049    7.218E-07    0.0001049      0.09000
     8346.89    0.04754    0.0001212    5.926E-07    0.0001212      0.09000
     8347.16    0.04992    0.0001032    5.555E-07    0.0001032      0.09000
     8347.40    0.05225    0.0001140    4.727E-07    0.0001140      0.09000
     8347.64    0.05451    0.0001025    3.935E-07    0.0001025      0.09000
     8347.91    0.05685    0.0001038    2.543E-07    0.0001038      0.09000
     8348.15    0.05890    0.0001007    8.630E-08    0.0001007      0.09000
     8348.39    0.06077    0.0001047        0.000    0.0001047      0.09000
     8348.66    0.06271    0.0001205    3.578E-06    0.0001204      0.09000
     8348.90    0.06431    0.0001107    4.110E-06    0.0001106      0.09000
     8349.14    0.06579    0.0001078    3.946E-06    0.0001077      0.09000
     8349.40    0.06731    0.0001138    3.782E-06    0.0001137      0.09000
     8349.64    0.06848    0.0001058    3.605E-06    0.0001057      0.09000
     8349.88    0.06944    0.0001151    3.441E-06    0.0001150      0.09000
     8350.15    0.07044    0.0001182    3.277E-06    0.0001182      0.09000
     8350.39    0.07123    0.0001180    3.093E-06    0.0001180      0.09000
     8350.63    0.07182    0.0001191    2.931E-06    0.0001191      0.09000
     8350.90    0.07189    0.0001188    2.768E-06    0.0001188      0.09000
     8351.14    0.07198    0.0001410    2.584E-06    0.0001410      0.09000
     8351.38    0.07189    0.0001059    2.421E-06    0.0001059      0.09000
     8351.65    0.07168    0.0001182    2.258E-06    0.0001182      0.09000
     8351.89    0.07151    0.0001248    2.075E-06    0.0001248      0.09000
     8352.12    0.07138    0.0001317    1.913E-06    0.0001317      0.09000
     8352.39    0.07117    0.0001191    1.756E-06    0.0001191      0.09000
     8352.63    0.07098    0.0001050    1.574E-06    0.0001050      0.09000
     8352.87    0.07064    0.0001175    1.412E-06    0.0001175      0.09000
     8353.11    0.07039    9.691E-05    1.249E-06    9.690E-05      0.09000
     8353.38    0.07018    9.371E-05    1.087E-06    9.370E-05      0.09000
     8353.62    0.06979    0.0001182    9.045E-07    0.0001182      0.09000
     8353.86    0.06931    9.440E-05    7.430E-07    9.440E-05      0.09000
     8354.13    0.06888    0.0001034    5.802E-07    0.0001034      0.09000
     8354.37    0.06861    9.250E-05    3.991E-07    9.250E-05      0.09000
     8354.61    0.06808    9.350E-05    2.366E-07    9.350E-05      0.09000
     8354.88    0.06758    9.630E-05    7.542E-08    9.630E-05      0.09000
     8355.12    0.06715    8.230E-05    1.067E-07    8.230E-05      0.09000
     8355.36    0.06659    9.370E-05    2.677E-07    9.370E-05      0.09000
     8355.63    0.06613    7.590E-05    4.299E-07    7.590E-05      0.09000
     8355.86    0.06566    8.570E-05    6.110E-07    8.570E-05      0.09000
     8356.10    0.06515    6.370E-05    7.651E-07    6.370E-05      0.09000
     8356.37    0.06461    8.191E-05    9.271E-07    8.190E-05      0.09000
     8356.61    0.06412    7.381E-05    1.108E-06    7.380E-05      0.09000
     8356.85    0.06368    5.671E-05    1.269E-06    5.670E-05      0.09000
     8357.12    0.06308    7.151E-05    1.429E-06    7.150E-05      0.09000
     8357.36    0.06264    8.302E-05    1.610E-06    8.300E-05      0.09000
     8357.60    0.06213    5.683E-05    1.771E-06    5.680E-05      0.09000
     8357.87    0.06171    9.072E-05    1.932E-06    9.070E-05      0.09000
     8358.11    0.06120    8.513E-05    2.112E-06    8.510E-05      0.09000
     8358.35    0.06088    7.803E-05    2.272E-06    7.800E-05      0.09000
     8358.59    0.06045    6.954E-05    2.432E-06    6.950E-05      0.09000
     8358.86    0.06001    8.534E-05    2.593E-06    8.530E-05      0.08874
     8359.10    0.05961    6.516E-05    2.773E-06    6.510E-05      0.08752
     8359.34    0.05925    8.705E-05    2.934E-06    8.700E-05      0.08632
     8359.61    0.05874    6.877E-05    3.092E-06    6.870E-05      0.08495
     8359.85    0.05839    6.678E-05    3.272E-06    6.670E-05      0.08373
     8360.09    0.05811    6.729E-05    3.433E-06    6.720E-05      0.08253
     8360.36    0.05773    7.299E-05    3.592E-06    7.290E-05      0.08116
     8360.60    0.05736    7.210E-05    3.772E-06    7.200E-05      0.08000
     8360.84    0.05704    7.201E-05    3.930E-06    7.190E-05      0.08000
     8361.11    0.05669    6.992E-05    4.090E-06    6.980E-05      0.08000
     8361.35    0.05636    7.392E-05    4.269E-06    7.380E-05      0.08000
     8361.59    0.05603    7.084E-05    4.429E-06    7.070E-05      0.08000
     8361.83    0.05569    6.626E-05    4.588E-06    6.610E-05      0.08000
     8362.10    0.05528    7.236E-05    4.747E-06    7.220E-05      0.08000
     8362.34    0.05488    6.938E-05    4.925E-06    6.920E-05      0.08000
     8362.58    0.05462    7.308E-05    5.085E-06    7.290E-05      0.08000
     8362.85    0.05434    6.451E-05    5.244E-06    6.430E-05      0.08000
     8363.09    0.05400    6.891E-05    5.422E-06    6.870E-05      0.08000
     8363.33    0.05370    4.683E-05    5.580E-06    4.650E-05      0.08000
     8363.60    0.05331    6.924E-05    5.739E-06    6.900E-05      0.08000
     8363.84    0.05301    5.721E-05    5.916E-06    5.690E-05      0.08000
     8364.08    0.05270    6.230E-05    6.076E-06    6.200E-05      0.08000
     8364.32    0.05240    6.699E-05    6.233E-06    6.670E-05      0.08000
     8364.59    0.05209    5.666E-05    6.392E-06    5.630E-05      0.08000
     8364.83    0.05170    5.311E-05    6.569E-06    5.270E-05      0.08000
     8365.07    0.05145    5.958E-05    6.728E-06    5.920E-05      0.08000
     8365.34    0.05120    5.136E-05    6.886E-06    5.090E-05      0.08000
     8365.58    0.05096    6.876E-05    7.063E-06    6.840E-05      0.08000
     8365.82    0.05079    5.944E-05    7.220E-06    5.900E-05      0.08000
     8366.09    0.05045    7.586E-05    7.379E-06    7.550E-05      0.08000
     8366.33    0.05015    7.031E-05    7.555E-06    6.990E-05      0.08000
     8366.57    0.04995    7.291E-05    7.713E-06    7.250E-05      0.08000
     8366.81    0.04961    6.339E-05    7.870E-06    6.290E-05      0.08000
     8367.08    0.04931    6.113E-05    8.027E-06    6.060E-05      0.08000
     8367.32    0.04904    6.363E-05    8.204E-06    6.310E-05      0.08000
     8367.56    0.04881    6.117E-05    8.362E-06    6.060E-05      0.08000
     8367.83    0.04852    6.774E-05    8.519E-06    6.720E-05      0.08000
     8368.07    0.04835    5.400E-05    8.695E-06    5.330E-05      0.08000
     8368.31    0.04817    6.471E-05    8.851E-06    6.410E-05      0.08000
     8368.55    0.04784    7.395E-05    9.009E-06    7.340E-05      0.08000
     8368.82    0.04748    5.635E-05    9.165E-06    5.560E-05      0.08000
     8369.06    0.04730    7.181E-05    9.341E-06    7.120E-05      0.08000
     8369.30    0.04704    7.421E-05    9.497E-06    7.360E-05      0.08000
     8369.57    0.04679    6.364E-05    9.653E-06    6.290E-05      0.08000
     8369.81    0.04659    7.465E-05    9.829E-06    7.400E-05      0.08000
     8370.05    0.04637    6.695E-05    9.986E-06    6.620E-05      0.08000
     8370.32    0.04616    7.588E-05    1.014E-05    7.520E-05      0.08000
     8370.56    0.04573    7.868E-05    1.032E-05    7.800E-05      0.08000
     8370.80    0.04561    6.209E-05    1.047E-05    6.120E-05      0.08000
     8371.04    0.04545    6.972E-05    1.063E-05    6.890E-05      0.08000
     8371.31    0.04521    6.984E-05    1.079E-05    6.900E-05      0.08000
     8371.55    0.04490    6.385E-05    1.096E-05    6.290E-05      0.08000
     8371.79    0.04478    5.984E-05    1.112E-05    5.880E-05      0.08000
     8372.06    0.04464    7.140E-05    1.127E-05    7.050E-05      0.08000
     8372.30    0.04440    6.531E-05    1.145E-05    6.430E-05      0.08000
     8372.54    0.04420    7.876E-05    1.160E-05    7.790E-05      0.08000
     8372.78    0.04408    7.552E-05    1.176E-05    7.460E-05      0.08000
     8373.05    0.04404    7.535E-05    1.191E-05    7.440E-05      0.08000
     8373.29    0.04385    8.180E-05    1.209E-05    8.090E-05      0.08000
     8373.53    0.04369    6.634E-05    1.224E-05    6.520E-05      0.08000
     8373.78    0.04347    7.523E-05    1.240E-05    7.420E-05      0.08000
     8374.05    0.04341    7.476E-05    1.256E-05    7.370E-05      0.08000
     8374.29    0.04325    7.125E-05    1.273E-05    7.010E-05      0.08000
     8374.53    0.04317    6.882E-05    1.289E-05    6.760E-05      0.08000
     8374.80    0.04315    7.012E-05    1.304E-05    6.890E-05      0.08000
     8375.04    0.04314    7.665E-05    1.321E-05    7.550E-05      0.08000
     8375.28    0.04299    8.427E-05    1.337E-05    8.320E-05      0.08000
     8375.52    0.04302    7.149E-05    1.352E-05    7.020E-05      0.08000
     8375.79    0.04291    6.868E-05    1.368E-05    6.730E-05      0.08000
     8376.03    0.04280    7.381E-05    1.385E-05    7.250E-05      0.08000
     8376.27    0.04289    7.551E-05    1.400E-05    7.420E-05      0.08000
     8376.54    0.04284    7.465E-05    1.416E-05    7.330E-05      0.08000
     8376.78    0.04292    6.539E-05    1.433E-05    6.380E-05      0.08000
     8377.02    0.04295    6.338E-05    1.448E-05    6.170E-05      0.08000
     8377.26    0.04293    7.328E-05    1.464E-05    7.180E-05      0.08000
     8377.54    0.04296    6.325E-05    1.479E-05    6.150E-05      0.08000
     8377.78    0.04307    7.090E-05    1.497E-05    6.930E-05      0.08000
     8378.02    0.04307    7.083E-05    1.513E-05    6.920E-05      0.08000
     8378.26    0.04329    7.997E-05    1.528E-05    7.850E-05      0.08000
     8378.53    0.04331    6.895E-05    1.543E-05    6.720E-05      0.08000
     8378.77    0.04332    7.143E-05    1.560E-05    6.970E-05      0.08000
     8379.01    0.04343    7.488E-05    1.576E-05    7.320E-05      0.08000
     8379.28    0.04358    8.608E-05    1.591E-05    8.460E-05      0.08000
     8379.52    0.04372    6.978E-05    1.608E-05    6.790E-05      0.08000
     8379.76    0.04384    7.908E-05    1.623E-05    7.740E-05      0.08000
     8380.00    0.04404    6.046E-05    1.639E-05    5.820E-05      0.08000
     8380.27    0.04417    6.979E-05    1.654E-05    6.780E-05      0.08000
     8380.52    0.04438    4.875E-05    1.671E-05    4.580E-05      0.08000
     8380.76    0.04446    7.853E-05    1.687E-05    7.670E-05      0.08000
     8381.00    0.04470    6.112E-05    1.702E-05    5.870E-05      0.08000
     8381.07    0.04479    6.897E-05    1.717E-05    6.680E-05      0.08000
     8381.13    0.04485    6.127E-05    1.722E-05    5.880E-05      0.08000
     8381.16    0.04500    8.438E-05    1.726E-05    8.260E-05      0.08000
     8381.22    0.04505    6.321E-05    1.728E-05    6.080E-05      0.08000
     8381.31    0.04509    6.998E-05    1.731E-05    6.780E-05      0.08000
     8381.43    0.04529    6.747E-05    1.737E-05    6.520E-05      0.08000
     8381.55    0.04529    7.944E-05    1.745E-05    7.750E-05      0.08000
     8381.70    0.04546    7.332E-05    1.752E-05    7.120E-05      0.08000
     8381.85    0.04557    6.273E-05    1.762E-05    6.020E-05      0.08000
     8382.03    0.04571    7.037E-05    1.771E-05    6.810E-05      0.08000
     8382.24    0.04585    7.214E-05    1.783E-05    6.990E-05      0.08000
     8382.45    0.04606    7.702E-05    1.796E-05    7.490E-05      0.08000
     8382.69    0.04623    6.372E-05    1.809E-05    6.110E-05      0.08000
     8382.93    0.04641    6.838E-05    1.825E-05    6.590E-05      0.08000
     8383.23    0.04666    7.635E-05    1.840E-05    7.410E-05      0.08000
     8383.51    0.04703    7.649E-05    1.859E-05    7.420E-05      0.08000
     8383.84    0.04717    6.583E-05    1.876E-05    6.310E-05      0.08000
     8384.17    0.04747    7.330E-05    1.897E-05    7.080E-05      0.08000
     8384.53    0.04781    7.075E-05    1.918E-05    6.810E-05      0.08000
     8384.89    0.04813    6.144E-05    1.941E-05    5.830E-05      0.08000
     8385.28    0.04839    6.294E-05    1.963E-05    5.980E-05      0.08000
     8385.68    0.04871    6.473E-05    1.988E-05    6.160E-05      0.08000
     8386.13    0.04906    7.495E-05    2.013E-05    7.220E-05      0.08000
     8386.55    0.04945    7.224E-05    2.041E-05    6.930E-05      0.08000
     8387.03    0.04985    6.290E-05    2.067E-05    5.940E-05      0.08000
     8387.52    0.05016    5.653E-05    2.097E-05    5.250E-05      0.08000
     8388.03    0.05046    6.963E-05    2.128E-05    6.630E-05      0.08000
     8388.54    0.05083    7.440E-05    2.160E-05    7.120E-05      0.08000
     8389.09    0.05119    7.030E-05    2.192E-05    6.680E-05      0.08000
     8389.66    0.05162    6.616E-05    2.226E-05    6.230E-05      0.08000
     8390.23    0.05188    7.728E-05    2.262E-05    7.390E-05      0.08000
     8390.84    0.05223    6.173E-05    2.297E-05    5.730E-05      0.08000
     8391.44    0.05244    5.957E-05    2.335E-05    5.480E-05      0.08000
     8392.10    0.05272    7.771E-05    2.372E-05    7.400E-05      0.08000
     8392.74    0.05303    7.698E-05    2.413E-05    7.310E-05      0.08000
     8393.43    0.05320    6.919E-05    2.453E-05    6.470E-05      0.08000
     8394.13    0.05346    7.121E-05    2.495E-05    6.670E-05      0.08000
     8394.82    0.05372    8.536E-05    2.538E-05    8.150E-05      0.08000
     8395.58    0.05392    6.578E-05    2.581E-05    6.050E-05      0.08000
     8396.30    0.05399    4.661E-05    2.628E-05    3.850E-05      0.08000
     8397.09    0.05425    7.018E-05    2.672E-05    6.490E-05      0.08000
     8397.88    0.05439    6.899E-05    2.720E-05    6.340E-05      0.08000
     8398.69    0.05462    7.416E-05    2.769E-05    6.880E-05      0.08000
     8399.51    0.05482    6.260E-05    2.818E-05    5.590E-05      0.08000
     8400.36    0.05492    8.311E-05    2.868E-05    7.800E-05      0.08000
     8401.24    0.05506    8.620E-05    2.920E-05    8.110E-05      0.08000
     8402.11    0.05498    7.910E-05    2.973E-05    7.330E-05      0.08000
     8403.02    0.05507    6.980E-05    3.026E-05    6.290E-05      0.08000
     8403.96    0.05515    8.563E-05    3.081E-05    7.990E-05      0.08000
     8404.90    0.05525    6.586E-05    3.138E-05    5.790E-05      0.08000
     8405.87    0.05499    7.135E-05    3.194E-05    6.380E-05      0.08000
     8406.84    0.05477    7.063E-05    3.253E-05    6.270E-05      0.08000
     8407.84    0.05463    8.162E-05    3.311E-05    7.460E-05      0.08000
     8408.87    0.05433    6.882E-05    3.371E-05    6.000E-05      0.08000
     8409.90    0.05416    6.189E-05    3.432E-05    5.150E-05      0.08000
     8410.96    0.05375    6.215E-05    3.493E-05    5.140E-05      0.08000
     8412.03    0.05347    7.009E-05    3.557E-05    6.040E-05      0.08000
     8413.12    0.05309    7.025E-05    3.620E-05    6.020E-05      0.08000
     8414.24    0.05278    6.947E-05    3.684E-05    5.890E-05      0.08000
     8415.37    0.05245    5.609E-05    3.751E-05    4.170E-05      0.08000
     8416.52    0.05221    6.133E-05    3.817E-05    4.800E-05      0.08000
     8417.71    0.05180    7.658E-05    3.885E-05    6.600E-05      0.08000
     8418.89    0.05166    6.051E-05    3.954E-05    4.580E-05      0.08000
     8420.11    0.05156    7.450E-05    4.023E-05    6.270E-05      0.08000
     8421.32    0.05137    6.674E-05    4.094E-05    5.270E-05      0.08000
     8422.57    0.05128    7.214E-05    4.165E-05    5.890E-05      0.08000
     8423.85    0.05115    7.784E-05    4.237E-05    6.530E-05      0.08000
     8425.13    0.05109    5.701E-05    4.311E-05    3.730E-05      0.08000
     8426.44    0.05089    7.263E-05    4.385E-05    5.790E-05      0.08000
     8427.75    0.05079    6.958E-05    4.461E-05    5.340E-05      0.08000
     8429.09    0.05077    6.034E-05    4.536E-05    3.980E-05      0.08000
     8430.46    0.05063    6.395E-05    4.612E-05    4.430E-05      0.08000
     8431.83    0.05041    7.475E-05    4.690E-05    5.820E-05      0.08000
     8433.23    0.05028    6.931E-05    4.768E-05    5.030E-05      0.08000
     8434.67    0.05010    7.015E-05    4.848E-05    5.070E-05      0.08000
     8436.10    0.04993    8.278E-05    4.929E-05    6.650E-05      0.08000
     8437.57    0.04992    7.185E-05    5.010E-05    5.150E-05      0.08000
     8439.04    0.04972    7.046E-05    5.092E-05    4.870E-05      0.08000
     8440.53    0.04967    7.457E-05    5.175E-05    5.370E-05      0.08000
     8442.03    0.04961    7.703E-05    5.258E-05    5.630E-05      0.08000
     8443.59    0.04959    7.833E-05    5.341E-05    5.730E-05      0.08000
     8445.12    0.04968    7.503E-05    5.428E-05    5.180E-05      0.08000
     8446.71    0.04971    7.035E-05    5.513E-05    4.370E-05      0.08000
     8448.30    0.04985    7.835E-05    5.600E-05    5.480E-05      0.08000
     8449.89    0.04989    7.417E-05    5.688E-05    4.760E-05      0.08000
     8451.52    0.05002    7.940E-05    5.775E-05    5.450E-05      0.08000
     8453.17    0.05014    7.726E-05    5.864E-05    5.030E-05      0.08000
     8454.86    0.05018    7.367E-05    5.953E-05    4.340E-05      0.08000
     8456.55    0.05023    8.329E-05    6.045E-05    5.730E-05      0.08000
     8458.24    0.05029    8.254E-05    6.136E-05    5.520E-05      0.08000
     8459.95    0.05048    8.087E-05    6.227E-05    5.160E-05      0.08000
     8461.71    0.05048    7.852E-05    6.319E-05    4.660E-05      0.08000
     8463.46    0.05038    8.188E-05    6.413E-05    5.090E-05      0.08000
     8465.24    0.05036    9.085E-05    6.507E-05    6.340E-05      0.07618
     8467.05    0.05047    8.385E-05    6.601E-05    5.170E-05      0.07250
     8468.87    0.05040    8.578E-05    6.697E-05    5.360E-05      0.08000
     8470.72    0.05022    8.690E-05    6.793E-05    5.420E-05      0.08000
     8472.56    0.05023    8.122E-05    6.890E-05    4.300E-05      0.08000
     8474.44    0.05031    7.680E-05    6.986E-05    3.190E-05      0.08000
     8476.32    0.05034    8.883E-05    7.084E-05    5.360E-05      0.08000
     8478.27    0.05035    8.444E-05    7.182E-05    4.440E-05      0.08000
     8480.18    0.05041    8.834E-05    7.283E-05    5.000E-05      0.08000
     8482.15    0.05047    8.921E-05    7.381E-05    5.010E-05      0.08000
     8484.10    0.05047    9.660E-05    7.483E-05    6.110E-05      0.08000
     8486.11    0.05064    9.099E-05    7.582E-05    5.030E-05      0.08000
     8488.12    0.05085    9.737E-05    7.685E-05    5.980E-05      0.08000
     8490.13    0.05089    9.788E-05    7.787E-05    5.930E-05      0.08000
     8492.20    0.05096    9.219E-05    7.889E-05    4.770E-05      0.08000
     8494.24    0.05097    9.163E-05    7.993E-05    4.480E-05      0.08000
     8496.35    0.05105    9.759E-05    8.095E-05    5.450E-05      0.08000
     8498.46    0.05097    9.841E-05    8.201E-05    5.440E-05      0.08000
     8500.56    0.05088    9.685E-05    8.306E-05    4.980E-05      0.08000
     8502.70    0.05077    9.925E-05    8.410E-05    5.270E-05      0.08000
     8504.88    0.05066    9.577E-05    8.516E-05    4.380E-05      0.08000
     8507.05    0.05051    9.816E-05    8.624E-05    4.690E-05      0.08000
     8509.26    0.05026    9.812E-05    8.730E-05    4.480E-05      0.08000
     8511.49    0.05002    0.0001094    8.838E-05    6.450E-05      0.08000
     8513.73    0.04991    0.0001015    8.946E-05    4.790E-05      0.08000
     8515.97    0.04970    0.0001019    9.055E-05    4.670E-05      0.08000
     8518.25    0.04946    0.0001060    9.163E-05    5.320E-05      0.08000
     8520.55    0.04936    0.0001078    9.273E-05    5.490E-05      0.08000
     8522.86    0.04923    0.0001091    9.383E-05    5.560E-05      0.08000
     8525.20    0.04910    0.0001067    9.493E-05    4.870E-05      0.08000
     8527.54    0.04910    0.0001047    9.604E-05    4.160E-05      0.08000
     8529.91    0.04901    0.0001065    9.715E-05    4.370E-05      0.08000
     8532.32    0.04898    0.0001091    9.827E-05    4.740E-05      0.08000
     8534.72    0.04888    0.0001137    9.940E-05    5.520E-05      0.08000
     8537.16    0.04879    0.0001111    0.0001005    4.740E-05      0.08000
     8539.60    0.04881    0.0001113    0.0001017    4.540E-05      0.08000
     8542.08    0.04875    0.0001141    0.0001028    4.950E-05      0.08000
     8544.55    0.04877    0.0001154    0.0001039    5.020E-05      0.08000
     8547.06    0.04873    0.0001186    0.0001051    5.490E-05      0.08000
     8549.57    0.04870    0.0001174    0.0001062    5.000E-05      0.07878
     8552.11    0.04869    0.0001177    0.0001074    4.810E-05      0.07373
     8554.69    0.04874    0.0001237    0.0001085    5.940E-05      0.06858
     8557.27    0.04876    0.0001230    0.0001097    5.560E-05      0.06345
     8559.88    0.04872    0.0001229    0.0001109    5.300E-05      0.06171
     8562.49    0.04883    0.0001233    0.0001120    5.140E-05      0.06677
     8565.13    0.04878    0.0001214    0.0001132    4.390E-05      0.07189
     8567.78    0.04887    0.0001246    0.0001144    4.930E-05      0.07703
     8570.46    0.04891    0.0001242    0.0001156    4.540E-05      0.08000
     8573.17    0.04880    0.0001283    0.0001168    5.330E-05      0.08000
     8575.89    0.04882    0.0001260    0.0001180    4.430E-05      0.08000
     8578.60    0.04885    0.0001281    0.0001192    4.690E-05      0.08000
     8581.35    0.04875    0.0001260    0.0001203    3.750E-05      0.08000
     8584.14    0.04867    0.0001315    0.0001215    5.010E-05      0.08000
     8586.92    0.04856    0.0001317    0.0001228    4.770E-05      0.08000
     8589.74    0.04841    0.0001336    0.0001240    4.970E-05      0.08000
     8592.56    0.04831    0.0001336    0.0001252    4.670E-05      0.08000
     8595.42    0.04820    0.0001334    0.0001264    4.270E-05      0.08000
     8598.27    0.04812    0.0001358    0.0001276    4.650E-05      0.08000
     8601.16    0.04791    0.0001412    0.0001288    5.780E-05      0.07633
     8604.09    0.04787    0.0001368    0.0001301    4.220E-05      0.07045
     8606.98    0.04775    0.0001403    0.0001313    4.950E-05      0.06465
     8609.94    0.04774    0.0001421    0.0001325    5.120E-05      0.06063
     8612.90    0.04765    0.0001435    0.0001338    5.180E-05      0.06356
     8615.90    0.04764    0.0001446    0.0001350    5.180E-05      0.06652
     8618.90    0.04765    0.0001444    0.0001363    4.780E-05      0.06949
     8621.90    0.04767    0.0001527    0.0001375    6.620E-05      0.07735
     8624.93    0.04816    0.0001735    0.0001388    0.0001041      0.08632
     8628.00    0.04737    0.0001475    0.0001401    4.640E-05      0.09542
     8637.28    0.04731    0.0001518    0.0001413    5.530E-05       0.1229
     8640.43    0.04718    0.0001556    0.0001451    5.620E-05      0.08965
     8643.57    0.04717    0.0001519    0.0001464    4.050E-05      0.08807
     8646.75    0.04709    0.0001562    0.0001477    5.080E-05      0.08647
     8649.93    0.04702    0.0001562    0.0001490    4.690E-05      0.08487
     8653.14    0.04691    0.0001576    0.0001502    4.760E-05      0.08326
     8656.39    0.04685    0.0001602    0.0001515    5.200E-05      0.08163
     8659.61    0.04677    0.0001624    0.0001528    5.480E-05      0.08001
     8662.90    0.04670    0.0001594    0.0001541    4.080E-05      0.08166
     8666.19    0.04658    0.0001668    0.0001554    6.050E-05      0.08332
     8669.48    0.04647    0.0001649    0.0001567    5.130E-05      0.08499
     8672.81    0.04648    0.0001635    0.0001580    4.220E-05      0.08668
     8676.14    0.04638    0.0001680    0.0001593    5.320E-05      0.08836
     8679.51    0.04631    0.0001678    0.0001606    4.870E-05       0.1298
     8682.91    0.04631    0.0001672    0.0001619    4.160E-05       0.1214
     8686.31    0.04625    0.0001709    0.0001632    5.060E-05       0.1130
     8689.71    0.04615    0.0001710    0.0001645    4.640E-05       0.1047
     8693.16    0.04613    0.0001721    0.0001659    4.610E-05      0.09615
     8696.63    0.04604    0.0001725    0.0001672    4.260E-05      0.08760
     8700.11    0.04603    0.0001746    0.0001685    4.560E-05      0.08101
     8703.59    0.04594    0.0001770    0.0001698    5.000E-05      0.08983
     8707.11    0.04591    0.0001776    0.0001711    4.760E-05      0.09875
     8710.63    0.04590    0.0001827    0.0001724    6.020E-05       0.1077
     8714.19    0.04585    0.0001828    0.0001738    5.660E-05       0.1167
     8717.78    0.04584    0.0001823    0.0001751    5.070E-05       0.1258
     8721.37    0.04576    0.0001840    0.0001764    5.240E-05      0.08813
     8724.97    0.04567    0.0001872    0.0001778    5.860E-05      0.08454
     8728.60    0.04561    0.0001877    0.0001791    5.610E-05      0.08091
     8732.24    0.04550    0.0001892    0.0001804    5.690E-05      0.07727
     8735.91    0.04542    0.0001892    0.0001817    5.260E-05      0.07361
     8739.59    0.04540    0.0001906    0.0001831    5.290E-05      0.07000
     8743.30    0.04525    0.0001955    0.0001844    6.500E-05      0.07000
     8747.04    0.04512    0.0001961    0.0001857    6.290E-05      0.07000
     8750.76    0.04510    0.0001964    0.0001871    5.990E-05      0.07000
     8754.55    0.04503    0.0001968    0.0001884    5.680E-05      0.07000
     8758.31    0.04491    0.0001984    0.0001897    5.800E-05      0.07000
     8762.13    0.04488    0.0001978    0.0001911    5.120E-05      0.07000
     8765.93    0.04477    0.0002029    0.0001924    6.430E-05      0.07000
     8769.76    0.04469    0.0002032    0.0001938    6.130E-05      0.07000
     8773.63    0.04460    0.0002021    0.0001951    5.260E-05      0.07000
     8777.51    0.04456    0.0002021    0.0001964    4.770E-05      0.07000
     8781.42    0.04455    0.0002042    0.0001978    5.100E-05      0.07000
     8785.33    0.04445    0.0002076    0.0001991    5.880E-05      0.07000
     8789.25    0.04434    0.0002092    0.0002005    5.970E-05      0.07000
     8793.20    0.04430    0.0002089    0.0002018    5.410E-05      0.07000
     8797.20    0.04426    0.0002143    0.0002031    6.830E-05      0.07000
     8801.19    0.04422    0.0002125    0.0002045    5.800E-05      0.07000
     8805.19    0.04412    0.0002134    0.0002058    5.620E-05      0.07000
     8809.23    0.04412    0.0002128    0.0002072    4.850E-05      0.07000
     8813.26    0.04407    0.0002144    0.0002085    5.010E-05      0.07000
     8817.34    0.04404    0.0002157    0.0002098    5.000E-05      0.07000
     8821.42    0.04392    0.0002181    0.0002112    5.460E-05      0.06815
     8825.54    0.04392    0.0002193    0.0002125    5.430E-05      0.06408
     8829.66    0.04382    0.0002223    0.0002139    6.080E-05      0.06002
     8833.79    0.04382    0.0002240    0.0002152    6.230E-05      0.05595
     8837.95    0.04372    0.0002246    0.0002165    5.970E-05      0.05185
     8842.15    0.04370    0.0002230    0.0002179    4.760E-05      0.05000
     8846.33    0.04354    0.0002285    0.0002192    6.440E-05      0.05000
     8850.57    0.04352    0.0002282    0.0002205    5.850E-05      0.05000
     8854.82    0.04340    0.0002285    0.0002219    5.450E-05      0.05000
     8859.07    0.04334    0.0002300    0.0002232    5.520E-05      0.05000
     8863.32    0.04331    0.0002301    0.0002246    5.010E-05      0.05000
     8867.62    0.04324    0.0002324    0.0002259    5.450E-05      0.05000
     8871.95    0.04315    0.0002358    0.0002272    6.300E-05      0.05000
     8876.28    0.04308    0.0002361    0.0002286    5.910E-05      0.05000
     8880.63    0.04300    0.0002375    0.0002299    5.980E-05      0.05000
     8885.00    0.04291    0.0002357    0.0002312    4.580E-05      0.05000
     8889.39    0.04286    0.0002403    0.0002325    6.070E-05      0.05000
     8893.81    0.04285    0.0002390    0.0002339    4.930E-05      0.05000
     8898.24    0.04275    0.0002417    0.0002352    5.570E-05      0.05000
     8902.70    0.04267    0.0002432    0.0002365    5.670E-05      0.05000
     8907.17    0.04262    0.0002437    0.0002379    5.290E-05      0.05000
     8911.64    0.04254    0.0002450    0.0002392    5.320E-05      0.05000
     8916.16    0.04250    0.0002464    0.0002405    5.350E-05      0.05000
     8920.67    0.04250    0.0002461    0.0002418    4.570E-05      0.05000
     8925.23    0.04256    0.0002461    0.0002431    3.820E-05      0.05000
     8929.79    0.04259    0.0002476    0.0002445    3.910E-05      0.05000
     8934.36    0.04256    0.0002507    0.0002458    4.920E-05      0.05553
     8938.96    0.04246    0.0002507    0.0002471    4.220E-05      0.06168
     8943.57    0.04239    0.0002519    0.0002484    4.190E-05      0.06785
     8948.22    0.04265    0.0002554    0.0002497    5.370E-05      0.07406
     8952.88    0.04209    0.0002547    0.0002510    4.280E-05      0.08029
     8957.57    0.04196    0.0002574    0.0002524    5.070E-05      0.08656
     8966.97    0.04188    0.0002580    0.0002537    4.720E-05      0.05774
     8971.72    0.04179    0.0002608    0.0002563    4.820E-05      0.05615
     8976.47    0.04169    0.0002622    0.0002576    4.900E-05      0.05456
     8981.22    0.04160    0.0002654    0.0002589    5.840E-05      0.05298
     8986.02    0.04152    0.0002666    0.0002602    5.810E-05      0.05137
     8990.82    0.04147    0.0002667    0.0002615    5.260E-05      0.05047
     8995.65    0.04144    0.0002666    0.0002628    4.500E-05      0.05367
     9000.50    0.04134    0.0002694    0.0002641    5.330E-05      0.05689
     9005.38    0.04134    0.0002707    0.0002654    5.360E-05      0.06013
     9010.27    0.04126    0.0002731    0.0002666    5.880E-05      0.06338
     9015.17    0.04123    0.0002728    0.0002679    5.130E-05      0.06663
     9020.11    0.04117    0.0002757    0.0002692    5.920E-05      0.06991
     9025.05    0.04106    0.0002775    0.0002705    6.190E-05      0.06880
     9030.00    0.04095    0.0002802    0.0002718    6.830E-05      0.06757
     9034.98    0.04095    0.0002788    0.0002731    5.640E-05      0.06633
     9039.98    0.04086    0.0002799    0.0002743    5.550E-05      0.06509
     9045.01    0.04080    0.0002817    0.0002756    5.810E-05      0.06384
     9050.05    0.04079    0.0002817    0.0002769    5.190E-05      0.06258
     9055.10    0.04073    0.0002844    0.0002782    5.900E-05      0.06133
     9060.19    0.04068    0.0002862    0.0002794    6.190E-05      0.06006
     9065.28    0.04062    0.0002863    0.0002807    5.640E-05      0.06120
     9070.38    0.04050    0.0002889    0.0002820    6.290E-05      0.06246
     9075.52    0.04046    0.0002873    0.0002832    4.810E-05      0.06373
     9080.67    0.04036    0.0002906    0.0002845    5.910E-05      0.06500
     9085.85    0.04032    0.0002920    0.0002858    6.020E-05      0.06628
     9091.05    0.04027    0.0002932    0.0002870    5.980E-05      0.06757
     9096.25    0.04020    0.0002952    0.0002883    6.360E-05      0.06886
     9101.49    0.04012    0.0002953    0.0002895    5.820E-05      0.07015
     9106.74    0.04018    0.0002969    0.0002908    6.010E-05      0.07146
     9111.99    0.03997    0.0002990    0.0002920    6.410E-05      0.07277
     9117.29    0.03992    0.0002996    0.0002933    6.110E-05      0.07410
     9122.59    0.03987    0.0002996    0.0002945    5.510E-05      0.07542
     9127.94    0.03979    0.0003014    0.0002958    5.830E-05      0.07675
     9133.25    0.03972    0.0003023    0.0002970    5.620E-05      0.07808
     9138.61    0.03970    0.0003034    0.0002982    5.570E-05      0.07942
     9144.01    0.03963    0.0003044    0.0002995    5.430E-05      0.08000
     9149.42    0.03957    0.0003064    0.0003007    5.880E-05      0.08000
     9154.83    0.03951    0.0003081    0.0003019    6.130E-05      0.08000
     9160.29    0.03945    0.0003089    0.0003032    5.900E-05      0.08000
     9165.71    0.03945    0.0003091    0.0003044    5.390E-05      0.08000
     9171.22    0.03937    0.0003109    0.0003056    5.720E-05      0.08000
     9176.70    0.03929    0.0003135    0.0003069    6.400E-05      0.08000
     9182.21    0.03925    0.0003132    0.0003081    5.640E-05      0.08000
     9187.74    0.03917    0.0003149    0.0003093    5.890E-05      0.08000
     9193.31    0.03914    0.0003155    0.0003105    5.590E-05      0.08000
     9198.89    0.03905    0.0003177    0.0003117    6.140E-05      0.08000
     9204.47    0.03897    0.0003188    0.0003129    6.080E-05      0.08000
     9210.09    0.03893    0.0003194    0.0003142    5.780E-05      0.08000
     9215.73    0.03888    0.0003213    0.0003154    6.120E-05      0.08000
     9221.37    0.03878    0.0003225    0.0003166    6.140E-05      0.08013
     9227.02    0.03875    0.0003226    0.0003178    5.570E-05      0.08297
     9232.71    0.03866    0.0003239    0.0003190    5.620E-05      0.08582
     9238.41    0.03870    0.0003274    0.0003202    6.810E-05      0.08867
     9244.15    0.03852    0.0003280    0.0003214    6.550E-05      0.09155
     9249.90    0.03847    0.0003280    0.0003226    5.930E-05      0.09443
     9255.66    0.03840    0.0003299    0.0003238    6.290E-05      0.09731
     9261.42    0.03834    0.0003316    0.0003250    6.600E-05       0.1397
     9267.23    0.03828    0.0003330    0.0003262    6.710E-05       0.1339
     9273.05    0.03824    0.0003329    0.0003274    6.010E-05       0.1280
     9278.91    0.03817    0.0003340    0.0003286    5.990E-05       0.1222
     9284.74    0.03811    0.0003361    0.0003298    6.500E-05       0.1163
     9290.65    0.03803    0.0003367    0.0003310    6.190E-05       0.1104
     9296.54    0.03799    0.0003383    0.0003322    6.420E-05       0.1045
     9302.43    0.03794    0.0003405    0.0003334    6.940E-05      0.09932
     9308.37    0.03788    0.0003422    0.0003345    7.200E-05      0.09636
     9314.35    0.03781    0.0003420    0.0003357    6.540E-05      0.09338
     9320.30    0.03776    0.0003436    0.0003369    6.760E-05      0.09041
     9326.30    0.03768    0.0003450    0.0003381    6.880E-05      0.08742
