# Supplementary material for: Solving self-absorption in fluorescence
Source: IUCrJ. 2019 May 10;6(Pt 4):586–602. doi: 10.1107/S2052252519005128 (PMC6608621; doi:10.1107/S2052252519005128)
Supplement: Supplementary file 2 [file m-06-00586-sup2.zip › Supplementary Info/ipr_supp_info_eFEFFIT.dat]

# In this file, we provide the experimental data presented in 'Solving Self-Absorption
# in Fluorescence: Stereochemical Analysis in X-ray Absorption Spectroscopy of mM Ni
# Complexes' - Trevorah, Chantler and Schalken (2018). 
# This data is presented post-SeAFFluX processing. This allows for verification of our 
# results with complementary structural modelling techniques.
# This fluorescence data was taken at ANBF, KEK, Tsukuba, Japan in 2012.
# Fluorescence detector: 36 element Ge planar detector (EURYSIS EPIX 36-64-7-ER)
# Sample: bis(N-i-propyl-salicyladiminato) nickel (II)
# Chemical formula: C20H24N2NiO2
# Molarity: 15.26 +/- 0.03 mM
# Parts per million: 1133 +/- 2 w/w Ni
# Solvent: 60% butyronitrile (C3H7CN) + 40% acetonitrile (CH3CN)
# theta_inc: 45 degrees
# theta_out: 45 degrees
# absorber atom: Ni
# absorber edge: K
# source: KEK-PF 
# source location: Tsukuba, Japan
#    detectors.label   detectors.position   detectors.type
# monitor      monitor    ionisation
# transmission detector   ionisation
# fluorescence detector   EURYSIS_EPIX_36-64-7-ER
#    ionisation_detector.gas_pressure_units   ionisation_detector.length_units
# 'atm'          'cm'   
#    ionisation_detector.label    ionisation_detector.gas_pressure    ionisation_detector.length   ionisation_detector.amplifier_type   ionisation_detector.amplifier_gain
# monitor         1      19    'Keithley'    10
# transmission    1      19    'Keithley'    10
#Energy(eV), A\frac{\mu}{\rho}^*_{pe}(Ni)(cm^2/g), sigma_{total}(cm^2/g), sigma_{Experimental}(cm^2/g), sigma_{pixel}(cm^2/g), sigma_{Energy}(eV),
     8141.49  0.0003385    2.190E-05    2.796E-07    2.190E-05      0.07000
     8151.49  0.0003195    2.060E-05    2.049E-07    2.060E-05      0.07000
     8161.49  0.0003108    1.950E-05    9.257E-08    1.950E-05      0.07000
     8171.51  0.0003034    1.920E-05    8.022E-08    1.920E-05      0.07000
     8181.50  0.0002943    1.940E-05    1.804E-08    1.940E-05      0.07000
     8191.51  0.0002881    1.810E-05    4.440E-08    1.810E-05      0.07000
     8201.49  0.0002793    1.830E-05    5.666E-08    1.830E-05      0.07000
     8211.50  0.0002757    1.780E-05    1.919E-08    1.780E-05      0.07000
     8221.50  0.0002697    1.730E-05    3.146E-08    1.730E-05      0.07050
     8231.50  0.0002631    1.690E-05    4.381E-08    1.690E-05      0.07298
     8241.50  0.0002614    1.750E-05    5.617E-08    1.750E-05      0.07547
     8251.49  0.0002504    1.620E-05    1.853E-08    1.620E-05      0.07795
     8261.51  0.0002522    1.630E-05    3.096E-08    1.630E-05       0.1179
     8271.49  0.0002471    1.600E-05    4.314E-08    1.600E-05       0.1053
     8281.50  0.0002423    1.540E-05    5.663E-09    1.540E-05      0.09280
     8291.50  0.0002387    1.480E-05    3.206E-08    1.480E-05      0.08027
     8301.50  0.0002400    1.510E-05    1.972E-08    1.510E-05      0.07000
     8311.49  0.0003390    1.990E-05    1.074E-07    1.990E-05      0.07000
     8321.51  0.0004966    2.820E-05    1.949E-07    2.820E-05      0.07000
     8321.51  0.0004991    2.890E-05    3.327E-07    2.890E-05      0.07000
     8321.99  0.0005186    2.890E-05    3.328E-07    2.890E-05      0.07000
     8322.25  0.0005235    2.900E-05    3.369E-07    2.900E-05      0.07000
     8322.49  0.0005301    2.930E-05    2.892E-07    2.930E-05      0.07000
     8322.76  0.0005352    2.930E-05    3.413E-07    2.930E-05      0.07000
     8323.00  0.0005427    2.920E-05    3.437E-07    2.920E-05      0.07000
     8323.23  0.0005464    2.970E-05    2.958E-07    2.970E-05      0.07000
     8323.50  0.0005554    3.060E-05    3.478E-07    3.060E-05      0.07000
     8323.74  0.0005620    3.130E-05    3.502E-07    3.130E-05      0.07000
     8323.98  0.0005685    3.140E-05    3.523E-07    3.140E-05      0.07000
     8324.24  0.0005710    3.140E-05    3.544E-07    3.140E-05      0.07000
     8324.48  0.0005695    2.980E-05    3.567E-07    2.980E-05      0.07000
     8324.75  0.0005795    2.990E-05    3.088E-07    2.990E-05      0.07000
     8324.99  0.0005812    3.070E-05    3.111E-07    3.070E-05      0.07000
     8325.22  0.0005878    3.060E-05    3.132E-07    3.060E-05      0.07000
     8325.49  0.0005964    3.190E-05    3.153E-07    3.190E-05      0.07000
     8325.73  0.0006049    3.200E-05    3.176E-07    3.200E-05      0.07000
     8326.00  0.0006126    3.170E-05    3.697E-07    3.170E-05      0.07000
     8326.23  0.0006137    3.230E-05    3.221E-07    3.230E-05      0.07000
     8326.47  0.0006092    3.030E-05    3.241E-07    3.030E-05      0.07000
     8326.74  0.0006235    3.230E-05    3.262E-07    3.230E-05      0.07000
     8326.98  0.0006307    3.230E-05    3.286E-07    3.230E-05      0.07000
     8327.21  0.0006357    3.320E-05    3.307E-07    3.320E-05      0.07000
     8327.48  0.0006429    3.380E-05    3.327E-07    3.380E-05      0.07000
     8327.72  0.0006474    3.230E-05    3.351E-07    3.230E-05      0.07000
     8327.99  0.0006587    3.310E-05    3.372E-07    3.310E-05      0.07000
     8328.22  0.0006673    3.490E-05    3.395E-07    3.490E-05      0.07000
     8328.46  0.0006712    3.360E-05    2.916E-07    3.360E-05      0.07000
     8328.73  0.0006814    3.460E-05    2.936E-07    3.460E-05      0.07000
     8328.97  0.0006898    3.500E-05    3.460E-07    3.500E-05      0.07000
     8329.21  0.0006998    3.500E-05    3.481E-07    3.500E-05      0.07000
     8329.47  0.0007169    3.580E-05    3.002E-07    3.580E-05      0.07000
     8329.71  0.0007155    3.560E-05    3.525E-07    3.560E-05      0.07000
     8329.98  0.0007241    3.560E-05    3.546E-07    3.560E-05      0.07000
     8330.22  0.0007391    3.670E-05    3.070E-07    3.670E-05      0.07000
     8330.45  0.0007538    3.800E-05    3.591E-07    3.800E-05      0.07000
     8330.72  0.0007612    3.720E-05    3.111E-07    3.720E-05      0.07000
     8330.96  0.0007719    3.700E-05    3.635E-07    3.700E-05      0.07000
     8331.20  0.0007829    3.680E-05    3.156E-07    3.680E-05      0.07000
     8331.47  0.0007942    3.810E-05    3.177E-07    3.810E-05      0.07000
     8331.70  0.0008186    3.910E-05    3.200E-07    3.910E-05      0.07000
     8331.94  0.0008295    3.680E-05    3.221E-07    3.680E-05      0.07000
     8332.21  0.0008462    3.670E-05    3.242E-07    3.670E-05      0.08566
     8332.45  0.0008766    3.910E-05    2.765E-07    3.910E-05       0.1001
     8332.72  0.0009012    3.800E-05    3.286E-07    3.800E-05       0.1164
     8332.95  0.0009306    3.960E-05    2.810E-07    3.960E-05      0.07876
     8333.19  0.0009705    4.120E-05    2.830E-07    4.120E-05      0.07607
     8333.46   0.001003    4.080E-05    3.351E-07    4.080E-05      0.07305
     8333.70   0.001042    3.970E-05    2.875E-07    3.970E-05      0.07033
     8333.94   0.001068    3.980E-05    3.396E-07    3.980E-05      0.07000
     8334.20   0.001096    4.040E-05    2.917E-07    4.040E-05      0.07000
     8334.44   0.001120    3.940E-05    2.940E-07    3.940E-05      0.07000
     8334.68   0.001131    3.970E-05    2.961E-07    3.970E-05      0.07000
     8334.95   0.001148    3.920E-05    2.982E-07    3.920E-05      0.07000
     8335.19   0.001159    4.050E-05    3.005E-07    4.050E-05      0.07000
     8335.45   0.001179    4.080E-05    3.026E-07    4.080E-05      0.07000
     8335.69   0.001182    4.070E-05    3.549E-07    4.070E-05      0.07000
     8335.93   0.001185    4.280E-05    3.070E-07    4.280E-05      0.07000
     8336.20   0.001180    4.160E-05    2.591E-07    4.160E-05      0.07000
     8336.44   0.001198    4.190E-05    3.115E-07    4.190E-05      0.07000
     8336.68   0.001198    4.030E-05    2.636E-07    4.030E-05      0.07000
     8336.94   0.001226    4.350E-05    2.157E-07    4.350E-05      0.07000
     8337.18   0.001257    4.360E-05    2.680E-07    4.360E-05      0.07000
     8337.42   0.001290    4.260E-05    2.201E-07    4.260E-05      0.07000
     8337.69   0.001324    4.110E-05    2.722E-07    4.110E-05      0.07000
     8337.93   0.001363    4.150E-05    2.746E-07    4.150E-05      0.07000
     8338.17   0.001421    4.230E-05    2.767E-07    4.230E-05      0.07000
     8338.43   0.001484    4.300E-05    2.788E-07    4.300E-05      0.07000
     8338.67   0.001540    4.510E-05    2.310E-07    4.510E-05      0.07000
     8338.94   0.001615    4.550E-05    2.831E-07    4.550E-05      0.07000
     8339.18   0.001685    4.520E-05    2.355E-07    4.520E-05      0.07000
     8339.42   0.001769    4.530E-05    2.376E-07    4.530E-05      0.07000
     8339.69   0.001858    4.170E-05    2.397E-07    4.170E-05      0.07000
     8339.92   0.001977    4.390E-05    2.921E-07    4.390E-05      0.07000
     8340.16   0.002103    4.620E-05    2.441E-07    4.620E-05      0.07000
     8340.43   0.002240    4.380E-05    2.962E-07    4.380E-05      0.07000
     8340.67   0.002405    4.770E-05    2.986E-07    4.770E-05      0.07000
     8340.91   0.002544    4.390E-05    2.507E-07    4.390E-05      0.07000
     8341.18   0.002790    4.150E-05    3.028E-07    4.150E-05      0.07000
     8341.42   0.002982    4.250E-05    3.051E-07    4.250E-05      0.07000
     8341.65   0.003217    4.130E-05    3.572E-07    4.130E-05      0.07000
     8341.92   0.003524    4.530E-05    3.093E-07    4.530E-05      0.07000
     8342.16   0.003825    4.570E-05    3.616E-07    4.570E-05      0.07000
     8342.40   0.004165    4.660E-05    3.137E-07    4.660E-05      0.07000
     8342.67   0.004515    4.200E-05    3.658E-07    4.200E-05      0.07000
     8342.91   0.004935    4.080E-05    4.182E-07    4.080E-05      0.07000
     8343.15   0.005307    3.890E-05    4.703E-07    3.890E-05      0.07000
     8343.41   0.005804    4.020E-05    4.224E-07    4.020E-05      0.07000
     8343.65   0.006257    3.700E-05    4.747E-07    3.700E-05      0.07000
     8343.92   0.006808    4.130E-05    5.768E-07    4.130E-05      0.07000
     8344.16   0.007346    4.280E-05    4.791E-07    4.280E-05      0.07000
     8344.40   0.007897    3.750E-05    5.813E-07    3.750E-05      0.07409
     8344.67   0.008502    3.311E-05    6.334E-07    3.310E-05      0.07959
     8344.91   0.009070    3.630E-05    5.857E-07    3.630E-05       0.1034
     8345.15   0.009676    3.761E-05    6.378E-07    3.760E-05      0.07839
     8345.41    0.01038    3.841E-05    6.399E-07    3.840E-05      0.09197
     8345.65    0.01101    3.431E-05    6.922E-07    3.430E-05       0.1137
     8345.89    0.01168    3.651E-05    6.943E-07    3.650E-05      0.07605
     8346.16    0.01243    3.691E-05    7.964E-07    3.690E-05      0.07043
     8346.40    0.01318    3.021E-05    8.488E-07    3.020E-05      0.07000
     8346.64    0.01391    3.741E-05    8.009E-07    3.740E-05      0.07000
     8346.91    0.01487    4.080E-05    6.030E-07    4.080E-05      0.07000
     8347.15    0.01563    3.661E-05    7.054E-07    3.660E-05      0.07000
     8347.38    0.01652    3.741E-05    7.575E-07    3.740E-05      0.07000
     8347.65    0.01747    3.901E-05    7.595E-07    3.900E-05      0.07000
     8347.89    0.01830    3.451E-05    6.619E-07    3.450E-05      0.07000
     8348.13    0.01911    4.181E-05    7.640E-07    4.180E-05      0.07000
     8348.40    0.02011    4.701E-05    8.161E-07    4.700E-05      0.07000
     8348.64    0.02090    3.431E-05    8.184E-07    3.430E-05      0.07000
     8348.88    0.02162    3.400E-05    5.705E-07    3.400E-05      0.07000
     8349.15    0.02229    2.801E-05    5.726E-07    2.800E-05      0.07000
     8349.39    0.02303    2.861E-05    5.750E-07    2.860E-05      0.07000
     8349.63    0.02358    3.866E-05    2.152E-06    3.860E-05      0.07000
     8349.89    0.02411    3.097E-05    2.047E-06    3.090E-05      0.07000
     8350.13    0.02452    3.805E-05    1.933E-06    3.800E-05      0.07000
     8350.37    0.02483    3.575E-05    1.828E-06    3.570E-05      0.07000
     8350.64    0.02522    3.944E-05    1.723E-06    3.940E-05      0.07000
     8350.88    0.02546    2.864E-05    1.605E-06    2.860E-05      0.07000
     8351.12    0.02562    3.323E-05    1.501E-06    3.320E-05      0.07000
     8351.39    0.02588    3.263E-05    1.396E-06    3.260E-05      0.07000
     8351.63    0.02601    2.973E-05    1.278E-06    2.970E-05      0.07000
     8351.87    0.02607    3.922E-05    1.173E-06    3.920E-05      0.07000
     8352.14    0.02603    3.442E-05    1.068E-06    3.440E-05      0.07000
     8352.38    0.02595    4.861E-05    9.499E-07    4.860E-05      0.07000
     8352.61    0.02579    3.801E-05    8.461E-07    3.800E-05      0.07000
     8352.88    0.02580    2.931E-05    7.453E-07    2.930E-05      0.07000
     8353.12    0.02565    3.471E-05    6.279E-07    3.470E-05      0.07000
     8353.36    0.02554    3.270E-05    5.238E-07    3.270E-05      0.07000
     8353.60    0.02543    3.420E-05    4.189E-07    3.420E-05      0.07489
     8353.87    0.02529    2.880E-05    3.144E-07    2.880E-05       0.1200
     8354.11    0.02512    2.890E-05    1.973E-07    2.890E-05       0.1150
     8354.35    0.02498    2.870E-05    9.333E-08    2.870E-05       0.1097
     8354.62    0.02488    3.160E-05    1.140E-08    3.160E-05      0.07620
     8354.86    0.02471    2.730E-05    1.279E-07    2.730E-05      0.07181
     8355.10    0.02452    2.940E-05    2.326E-07    2.940E-05      0.07000
     8355.37    0.02434    3.470E-05    3.363E-07    3.470E-05      0.07000
     8355.61    0.02417    3.510E-05    4.535E-07    3.510E-05      0.08495
     8355.85    0.02395    2.971E-05    5.572E-07    2.970E-05       0.1050
     8356.12    0.02373    3.541E-05    6.616E-07    3.540E-05      0.07687
     8356.35    0.02353    3.781E-05    7.782E-07    3.780E-05      0.07209
     8356.59    0.02328    2.971E-05    8.775E-07    2.970E-05      0.07000
     8356.86    0.02307    3.092E-05    9.814E-07    3.090E-05      0.07000
     8357.10    0.02286    3.012E-05    1.098E-06    3.010E-05      0.07000
     8357.34    0.02261    3.042E-05    1.202E-06    3.040E-05      0.07000
     8357.61    0.02233    2.733E-05    1.305E-06    2.730E-05      0.08994
     8357.85    0.02209    3.213E-05    1.422E-06    3.210E-05      0.09520
     8358.09    0.02187    2.614E-05    1.525E-06    2.610E-05      0.07563
     8358.36    0.02168    3.004E-05    1.629E-06    3.000E-05      0.07000
     8358.60    0.02149    2.556E-05    1.745E-06    2.550E-05      0.07000
     8358.84    0.02125    2.816E-05    1.848E-06    2.810E-05      0.07000
     8359.08    0.02105    2.458E-05    1.951E-06    2.450E-05      0.07000
     8359.35    0.02087    2.997E-05    2.055E-06    2.990E-05      0.07000
     8359.59    0.02069    2.818E-05    2.172E-06    2.810E-05      0.07000
     8359.83    0.02058    2.720E-05    2.274E-06    2.710E-05      0.07000
     8360.10    0.02033    2.989E-05    2.377E-06    2.980E-05      0.07000
     8360.34    0.02023    3.369E-05    2.493E-06    3.360E-05      0.07000
     8360.58    0.02007    2.872E-05    2.597E-06    2.860E-05      0.07000
     8360.85    0.01991    2.594E-05    2.700E-06    2.580E-05      0.07000
     8361.09    0.01969    2.963E-05    2.816E-06    2.950E-05      0.07000
     8361.33    0.01955    2.746E-05    2.918E-06    2.730E-05      0.07000
     8361.60    0.01944    2.846E-05    3.021E-06    2.830E-05      0.07000
     8361.84    0.01932    2.758E-05    3.137E-06    2.740E-05      0.07000
     8362.08    0.01912    2.461E-05    3.239E-06    2.440E-05      0.07000
     8362.32    0.01900    3.188E-05    3.342E-06    3.170E-05      0.07000
     8362.59    0.01886    2.524E-05    3.445E-06    2.500E-05      0.07000
     8362.83    0.01865    2.634E-05    3.560E-06    2.610E-05      0.07000
     8363.07    0.01856    2.220E-05    3.663E-06    2.190E-05      0.07000
     8363.34    0.01845    2.212E-05    3.765E-06    2.180E-05      0.07000
     8363.58    0.01824    2.481E-05    3.880E-06    2.450E-05      0.07000
     8363.82    0.01812    2.334E-05    3.983E-06    2.300E-05      0.07000
     8364.09    0.01798    2.830E-05    4.085E-06    2.800E-05      0.07000
     8364.33    0.01785    2.545E-05    4.200E-06    2.510E-05      0.07000
     8364.57    0.01773    2.675E-05    4.303E-06    2.640E-05      0.07000
     8364.81    0.01763    1.902E-05    4.405E-06    1.850E-05      0.07000
     8365.08    0.01747    3.341E-05    4.507E-06    3.310E-05      0.07000
     8365.32    0.01736    2.444E-05    4.622E-06    2.400E-05      0.07000
     8365.56    0.01729    2.055E-05    4.724E-06    2.000E-05      0.07000
     8365.83    0.01713    2.379E-05    4.826E-06    2.330E-05      0.07000
     8366.07    0.01703    2.196E-05    4.941E-06    2.140E-05      0.07000
     8366.31    0.01687    2.472E-05    5.042E-06    2.420E-05      0.07000
     8366.58    0.01681    2.621E-05    5.145E-06    2.570E-05      0.07000
     8366.82    0.01675    2.330E-05    5.259E-06    2.270E-05      0.07000
     8367.06    0.01659    2.401E-05    5.361E-06    2.340E-05      0.07000
     8367.30    0.01651    2.686E-05    5.462E-06    2.630E-05      0.07000
     8367.57    0.01643    2.776E-05    5.564E-06    2.720E-05      0.07000
     8367.81    0.01629    2.564E-05    5.678E-06    2.500E-05      0.07000
     8368.05    0.01620    2.217E-05    5.780E-06    2.140E-05      0.07000
     8368.32    0.01608    2.959E-05    5.882E-06    2.900E-05      0.07000
     8368.56    0.01605    2.922E-05    5.996E-06    2.860E-05      0.07000
     8368.80    0.01594    1.844E-05    6.097E-06    1.740E-05      0.07000
     8369.04    0.01589    2.878E-05    6.199E-06    2.810E-05      0.07000
     8369.31    0.01572    2.221E-05    6.300E-06    2.130E-05      0.07000
     8369.55    0.01569    2.746E-05    6.414E-06    2.670E-05      0.07000
     8369.79    0.01560    2.758E-05    6.515E-06    2.680E-05      0.07000
     8370.06    0.01551    3.053E-05    6.616E-06    2.980E-05      0.07000
     8370.30    0.01535    2.167E-05    6.730E-06    2.060E-05      0.07000
     8370.54    0.01534    2.351E-05    6.832E-06    2.250E-05      0.07000
     8370.81    0.01528    3.021E-05    6.932E-06    2.940E-05      0.07000
     8371.05    0.01518    2.732E-05    7.046E-06    2.640E-05      0.07000
     8371.29    0.01513    2.600E-05    7.147E-06    2.500E-05      0.07000
     8371.53    0.01504    2.545E-05    7.248E-06    2.440E-05      0.07000
     8371.80    0.01500    2.376E-05    7.349E-06    2.260E-05      0.07000
     8372.04    0.01490    2.485E-05    7.463E-06    2.370E-05      0.07000
     8372.28    0.01490    3.133E-05    7.563E-06    3.040E-05      0.07000
     8372.55    0.01482    2.816E-05    7.664E-06    2.710E-05      0.07000
     8372.79    0.01474    2.456E-05    7.777E-06    2.330E-05      0.07000
     8373.03    0.01467    2.048E-05    7.878E-06    1.890E-05      0.07000
     8373.27    0.01460    2.815E-05    7.978E-06    2.700E-05      0.07000
     8373.54    0.01458    2.809E-05    8.079E-06    2.690E-05      0.07000
     8373.78    0.01455    2.774E-05    8.192E-06    2.650E-05      0.07000
     8374.02    0.01448    2.464E-05    8.293E-06    2.320E-05      0.07000
     8374.27    0.01445    2.780E-05    8.393E-06    2.650E-05      0.07000
     8374.54    0.01442    2.414E-05    8.498E-06    2.260E-05      0.07000
     8374.78    0.01441    2.475E-05    8.610E-06    2.320E-05      0.07000
     8375.02    0.01442    2.172E-05    8.710E-06    1.990E-05      0.07000
     8375.29    0.01438    2.632E-05    8.811E-06    2.480E-05      0.07311
     8375.53    0.01438    2.749E-05    8.923E-06    2.600E-05      0.07813
     8375.77    0.01431    2.286E-05    9.024E-06    2.100E-05      0.07686
     8376.01    0.01437    2.540E-05    9.124E-06    2.370E-05      0.07188
     8376.28    0.01438    2.284E-05    9.224E-06    2.090E-05      0.07000
     8376.52    0.01435    2.234E-05    9.336E-06    2.030E-05      0.07000
     8376.76    0.01439    2.907E-05    9.436E-06    2.750E-05      0.07000
     8377.03    0.01441    2.261E-05    9.536E-06    2.050E-05      0.07000
     8377.27    0.01448    2.485E-05    9.648E-06    2.290E-05      0.07000
     8377.51    0.01448    2.507E-05    9.748E-06    2.310E-05      0.07000
     8377.75    0.01456    2.696E-05    9.848E-06    2.510E-05      0.07000
     8378.03    0.01455    2.607E-05    9.948E-06    2.410E-05      0.07000
     8378.27    0.01458    2.529E-05    1.006E-05    2.320E-05      0.07000
     8378.51    0.01461    2.652E-05    1.016E-05    2.450E-05      0.07000
     8378.75    0.01470    2.982E-05    1.026E-05    2.800E-05      0.07000
     8379.02    0.01474    2.864E-05    1.036E-05    2.670E-05      0.07000
     8379.26    0.01482    2.410E-05    1.047E-05    2.170E-05      0.07000
     8379.50    0.01486    2.613E-05    1.057E-05    2.390E-05      0.07000
     8379.77    0.01492    2.700E-05    1.067E-05    2.480E-05      0.07000
     8380.01    0.01495    3.066E-05    1.079E-05    2.870E-05      0.07000
     8380.25    0.01508    2.499E-05    1.088E-05    2.250E-05      0.07000
     8380.49    0.01510    2.486E-05    1.098E-05    2.230E-05      0.07000
     8380.76    0.01521    2.217E-05    1.108E-05    1.920E-05      0.07000
     8381.01    0.01531    2.757E-05    1.119E-05    2.520E-05      0.07000
     8381.25    0.01538    2.680E-05    1.130E-05    2.430E-05      0.07000
     8381.49    0.01544    1.916E-05    1.140E-05    1.540E-05      0.07000
     8381.56    0.01555    2.403E-05    1.150E-05    2.110E-05      0.07000
     8381.62    0.01555    2.890E-05    1.152E-05    2.650E-05      0.07000
     8381.65    0.01560    2.547E-05    1.155E-05    2.270E-05      0.07000
     8381.71    0.01560    2.727E-05    1.156E-05    2.470E-05      0.07000
     8381.80    0.01569    2.513E-05    1.159E-05    2.230E-05      0.07000
     8381.92    0.01575    2.757E-05    1.162E-05    2.500E-05      0.07000
     8382.04    0.01578    2.508E-05    1.167E-05    2.220E-05      0.07000
     8382.19    0.01582    2.716E-05    1.172E-05    2.450E-05      0.07000
     8382.34    0.01591    2.900E-05    1.178E-05    2.650E-05      0.07000
     8382.52    0.01591    2.587E-05    1.185E-05    2.300E-05      0.07000
     8382.73    0.01604    2.268E-05    1.192E-05    1.930E-05      0.07000
     8382.94    0.01616    2.550E-05    1.201E-05    2.250E-05      0.07000
     8383.18    0.01622    2.397E-05    1.209E-05    2.070E-05      0.07000
     8383.42    0.01634    2.746E-05    1.219E-05    2.460E-05      0.07000
     8383.72    0.01639    2.546E-05    1.229E-05    2.230E-05      0.07000
     8384.00    0.01647    2.863E-05    1.241E-05    2.580E-05      0.07000
     8384.33    0.01667    2.716E-05    1.253E-05    2.410E-05      0.07000
     8384.66    0.01676    2.521E-05    1.266E-05    2.180E-05      0.07000
     8385.02    0.01688    2.511E-05    1.280E-05    2.160E-05      0.07000
     8385.38    0.01701    2.967E-05    1.295E-05    2.670E-05      0.07000
     8385.77    0.01717    2.449E-05    1.309E-05    2.070E-05      0.07000
     8386.17    0.01728    2.856E-05    1.325E-05    2.530E-05      0.07000
     8386.62    0.01743    2.855E-05    1.342E-05    2.520E-05      0.07000
     8387.04    0.01751    2.996E-05    1.360E-05    2.670E-05      0.07000
     8387.52    0.01775    2.647E-05    1.377E-05    2.260E-05      0.07000
     8388.01    0.01785    2.934E-05    1.397E-05    2.580E-05      0.07000
     8388.52    0.01799    2.822E-05    1.417E-05    2.440E-05      0.07000
     8389.03    0.01821    2.729E-05    1.438E-05    2.320E-05      0.07000
     8389.58    0.01825    2.387E-05    1.458E-05    1.890E-05      0.07000
     8390.15    0.01842    3.681E-05    1.481E-05    3.370E-05      0.07000
     8390.72    0.01854    3.161E-05    1.504E-05    2.780E-05      0.07000
     8391.33    0.01864    3.146E-05    1.527E-05    2.750E-05      0.07000
     8391.93    0.01875    2.500E-05    1.552E-05    1.960E-05      0.07000
     8392.59    0.01883    2.981E-05    1.576E-05    2.530E-05      0.07000
     8393.23    0.01888    3.123E-05    1.603E-05    2.680E-05      0.07000
     8393.92    0.01896    2.925E-05    1.629E-05    2.430E-05      0.07000
     8394.62    0.01910    3.007E-05    1.656E-05    2.510E-05      0.07000
     8395.31    0.01914    2.661E-05    1.685E-05    2.060E-05      0.07000
     8396.07    0.01918    3.006E-05    1.712E-05    2.470E-05      0.07000
     8396.79    0.01926    3.522E-05    1.743E-05    3.060E-05      0.07000
     8397.58    0.01932    2.428E-05    1.772E-05    1.660E-05      0.07000
     8398.37    0.01943    3.074E-05    1.803E-05    2.490E-05      0.07000
     8399.18    0.01939    3.021E-05    1.835E-05    2.400E-05      0.07000
     8400.00    0.01949    2.594E-05    1.867E-05    1.800E-05      0.07000
     8400.85    0.01958    3.014E-05    1.900E-05    2.340E-05      0.07000
     8401.73    0.01953    3.043E-05    1.934E-05    2.350E-05      0.07000
     8402.60    0.01962    3.167E-05    1.969E-05    2.480E-05      0.07000
     8403.51    0.01957    2.782E-05    2.004E-05    1.930E-05      0.07000
     8404.45    0.01957    3.134E-05    2.040E-05    2.380E-05      0.07000
     8405.39    0.01947    3.235E-05    2.077E-05    2.480E-05      0.07000
     8406.36    0.01948    3.213E-05    2.114E-05    2.420E-05      0.07000
     8407.33    0.01934    3.684E-05    2.152E-05    2.990E-05      0.07000
     8408.33    0.01933    3.234E-05    2.190E-05    2.380E-05      0.07000
     8409.36    0.01913    2.786E-05    2.230E-05    1.670E-05      0.07000
     8410.39    0.01899    3.203E-05    2.270E-05    2.260E-05      0.07000
     8411.45    0.01887    2.991E-05    2.310E-05    1.900E-05      0.07866
     8412.52    0.01876    3.318E-05    2.352E-05    2.340E-05       0.1007
     8413.61    0.01853    3.447E-05    2.393E-05    2.480E-05      0.07713
     8414.73    0.01838    3.455E-05    2.436E-05    2.450E-05      0.07151
     8415.86    0.01827    3.282E-05    2.479E-05    2.150E-05      0.07000
     8417.01    0.01810    3.147E-05    2.523E-05    1.880E-05      0.07000
     8418.20    0.01801    3.704E-05    2.568E-05    2.670E-05      0.07000
     8419.38    0.01789    3.542E-05    2.614E-05    2.390E-05      0.07000
     8420.60    0.01780    3.657E-05    2.659E-05    2.510E-05      0.07000
     8421.81    0.01778    3.425E-05    2.706E-05    2.100E-05      0.07000
     8423.06    0.01772    3.645E-05    2.752E-05    2.390E-05      0.07000
     8424.34    0.01767    3.781E-05    2.800E-05    2.540E-05      0.07000
     8425.62    0.01765    3.649E-05    2.849E-05    2.280E-05      0.07000
     8426.93    0.01763    3.814E-05    2.898E-05    2.480E-05      0.07000
     8428.24    0.01757    3.551E-05    2.948E-05    1.980E-05      0.07000
     8429.58    0.01751    3.754E-05    2.997E-05    2.260E-05      0.07000
     8430.95    0.01743    3.602E-05    3.048E-05    1.920E-05      0.07000
     8432.32    0.01739    3.700E-05    3.100E-05    2.020E-05      0.07000
     8433.72    0.01735    3.749E-05    3.151E-05    2.030E-05      0.07000
     8435.16    0.01727    3.842E-05    3.204E-05    2.120E-05      0.07000
     8436.59    0.01721    3.647E-05    3.258E-05    1.640E-05      0.07000
     8438.06    0.01719    3.736E-05    3.311E-05    1.730E-05      0.07000
     8439.53    0.01713    3.727E-05    3.366E-05    1.600E-05      0.07000
     8441.02    0.01715    3.838E-05    3.421E-05    1.740E-05      0.07000
     8442.52    0.01717    4.323E-05    3.476E-05    2.570E-05      0.07000
     8444.08    0.01718    3.964E-05    3.531E-05    1.800E-05      0.07000
     8445.61    0.01723    4.019E-05    3.589E-05    1.810E-05      0.07000
     8447.20    0.01728    4.111E-05    3.645E-05    1.900E-05      0.07000
     8448.79    0.01737    4.162E-05    3.703E-05    1.900E-05      0.07000
     8450.38    0.01744    4.053E-05    3.762E-05    1.510E-05       0.1004
     8452.01    0.01751    4.189E-05    3.820E-05    1.720E-05      0.07457
     8453.66    0.01751    4.302E-05    3.879E-05    1.860E-05      0.07000
     8455.35    0.01759    4.597E-05    3.939E-05    2.370E-05      0.07000
     8457.04    0.01760    4.609E-05    4.000E-05    2.290E-05      0.07000
     8458.73    0.01765    4.438E-05    4.061E-05    1.790E-05      0.07000
     8460.44    0.01763    4.769E-05    4.122E-05    2.400E-05      0.07000
     8462.20    0.01764    4.658E-05    4.183E-05    2.050E-05      0.07000
     8463.95    0.01765    4.805E-05    4.246E-05    2.250E-05      0.07000
     8465.73    0.01760    4.767E-05    4.308E-05    2.040E-05      0.07000
     8467.54    0.01765    4.645E-05    4.371E-05    1.570E-05      0.07000
     8469.36    0.01760    4.829E-05    4.436E-05    1.910E-05      0.07000
     8471.21    0.01757    4.865E-05    4.500E-05    1.850E-05      0.07000
     8473.05    0.01760    4.875E-05    4.565E-05    1.710E-05      0.07000
     8474.93    0.01762    4.993E-05    4.630E-05    1.870E-05      0.07000
     8476.81    0.01761    4.990E-05    4.695E-05    1.690E-05      0.07000
     8478.76    0.01764    5.164E-05    4.761E-05    2.000E-05      0.07000
     8480.67    0.01767    5.230E-05    4.829E-05    2.010E-05      0.07000
     8482.64    0.01772    5.088E-05    4.895E-05    1.390E-05       0.1031
     8484.59    0.01779    5.256E-05    4.963E-05    1.730E-05      0.07158
     8486.60    0.01780    5.535E-05    5.030E-05    2.310E-05      0.07000
     8488.61    0.01791    5.401E-05    5.099E-05    1.780E-05      0.07000
     8490.62    0.01794    5.657E-05    5.168E-05    2.300E-05      0.07000
     8492.69    0.01797    5.544E-05    5.237E-05    1.820E-05      0.07000
     8494.73    0.01799    5.661E-05    5.307E-05    1.970E-05      0.07000
     8496.84    0.01801    5.538E-05    5.376E-05    1.330E-05      0.07000
     8498.95    0.01796    5.813E-05    5.447E-05    2.030E-05      0.07000
     8501.05    0.01795    5.827E-05    5.518E-05    1.870E-05      0.07000
     8503.19    0.01786    6.017E-05    5.589E-05    2.230E-05      0.07000
     8505.37    0.01784    6.095E-05    5.660E-05    2.260E-05      0.07000
     8507.54    0.01765    5.977E-05    5.733E-05    1.690E-05      0.07000
     8509.75    0.01758    6.278E-05    5.805E-05    2.390E-05      0.07000
     8511.98    0.01749    6.125E-05    5.878E-05    1.720E-05      0.07000
     8514.22    0.01741    6.121E-05    5.952E-05    1.430E-05      0.07000
     8516.46    0.01735    6.202E-05    6.025E-05    1.470E-05      0.07000
     8518.74    0.01725    6.453E-05    6.099E-05    2.110E-05      0.05304
     8521.04    0.01720    6.395E-05    6.173E-05    1.670E-05      0.05391
     8523.35    0.01714    6.668E-05    6.248E-05    2.330E-05      0.05852
     8525.69    0.01709    6.594E-05    6.323E-05    1.870E-05      0.06319
     8528.03    0.01705    6.782E-05    6.398E-05    2.250E-05      0.06786
     8530.40    0.01704    6.634E-05    6.474E-05    1.450E-05      0.07000
     8532.81    0.01702    6.857E-05    6.550E-05    2.030E-05      0.07000
     8535.21    0.01699    6.875E-05    6.627E-05    1.830E-05      0.07000
     8537.65    0.01699    6.938E-05    6.703E-05    1.790E-05      0.07000
     8540.09    0.01700    7.026E-05    6.781E-05    1.840E-05      0.07000
     8542.57    0.01700    7.169E-05    6.858E-05    2.090E-05      0.07000
     8545.04    0.01700    7.153E-05    6.936E-05    1.750E-05      0.07000
     8547.55    0.01700    7.327E-05    7.014E-05    2.120E-05      0.07000
     8550.06    0.01701    7.327E-05    7.092E-05    1.840E-05      0.07000
     8552.60    0.01708    7.423E-05    7.171E-05    1.920E-05      0.07000
     8555.18    0.01709    7.437E-05    7.250E-05    1.660E-05      0.07000
     8557.76    0.01712    7.641E-05    7.329E-05    2.160E-05      0.07000
     8560.37    0.01715    7.604E-05    7.409E-05    1.710E-05      0.07000
     8562.98    0.01716    7.615E-05    7.489E-05    1.380E-05      0.07000
     8565.62    0.01719    7.728E-05    7.569E-05    1.560E-05      0.07000
     8568.27    0.01719    7.841E-05    7.650E-05    1.720E-05      0.07000
     8570.95    0.01721    7.949E-05    7.731E-05    1.850E-05      0.07000
     8573.66    0.01717    8.052E-05    7.812E-05    1.950E-05      0.07000
     8576.38    0.01716    8.176E-05    7.894E-05    2.130E-05      0.07000
     8579.09    0.01716    8.201E-05    7.976E-05    1.910E-05      0.07000
     8581.84    0.01714    8.258E-05    8.057E-05    1.810E-05      0.07000
     8584.63    0.01709    8.389E-05    8.140E-05    2.030E-05      0.07000
     8587.41    0.01703    8.460E-05    8.223E-05    1.990E-05      0.07000
     8590.23    0.01701    8.500E-05    8.305E-05    1.810E-05      0.06828
     8593.05    0.01695    8.578E-05    8.389E-05    1.790E-05      0.06281
     8595.91    0.01688    8.680E-05    8.472E-05    1.890E-05      0.05727
     8598.76    0.01686    8.742E-05    8.556E-05    1.790E-05      0.05174
     8601.65    0.01682    8.836E-05    8.640E-05    1.850E-05      0.05402
     8604.58    0.01676    8.993E-05    8.724E-05    2.180E-05      0.05993
     8607.47    0.01676    8.965E-05    8.810E-05    1.660E-05      0.06576
     8610.43    0.01673    9.090E-05    8.894E-05    1.880E-05      0.07346
     8613.39    0.01670    9.154E-05    8.979E-05    1.780E-05      0.08539
     8616.39    0.01670    9.311E-05    9.065E-05    2.130E-05      0.09747
     8619.39    0.01670    9.340E-05    9.151E-05    1.870E-05       0.1096
     8622.39    0.01677    9.426E-05    9.237E-05    1.880E-05       0.1043
     8625.42    0.01678    9.528E-05    9.322E-05    1.970E-05      0.09837
     8628.49    0.01666    9.562E-05    9.408E-05    1.710E-05      0.09234
     8637.77    0.01663    9.648E-05    9.495E-05    1.710E-05      0.07411
     8640.92    0.01659    9.930E-05    9.756E-05    1.850E-05      0.07000
     8644.06    0.01661    9.975E-05    9.844E-05    1.610E-05      0.07000
     8647.24    0.01649    0.0001011    9.931E-05    1.890E-05      0.07000
     8650.42    0.01652    0.0001020    0.0001002    1.890E-05      0.07000
     8653.63    0.01648    0.0001029    0.0001011    1.910E-05      0.07000
     8656.88    0.01646    0.0001033    0.0001020    1.660E-05      0.07000
     8660.10    0.01640    0.0001048    0.0001028    2.020E-05      0.07000
     8663.39    0.01640    0.0001053    0.0001037    1.830E-05      0.07000
     8666.68    0.01637    0.0001067    0.0001046    2.080E-05      0.07000
     8669.97    0.01634    0.0001077    0.0001055    2.140E-05      0.07000
     8673.30    0.01627    0.0001083    0.0001064    2.020E-05      0.07000
     8676.63    0.01630    0.0001088    0.0001073    1.820E-05      0.07000
     8680.00    0.01629    0.0001097    0.0001082    1.800E-05      0.07000
     8683.40    0.01624    0.0001102    0.0001091    1.600E-05      0.07000
     8686.80    0.01622    0.0001121    0.0001100    2.150E-05      0.07000
     8690.20    0.01620    0.0001123    0.0001109    1.810E-05      0.07000
     8693.65    0.01620    0.0001138    0.0001118    2.150E-05      0.07000
     8697.12    0.01620    0.0001146    0.0001127    2.100E-05      0.07000
     8700.60    0.01617    0.0001151    0.0001136    1.860E-05      0.07000
     8704.08    0.01616    0.0001166    0.0001145    2.210E-05      0.07000
     8707.60    0.01619    0.0001171    0.0001154    1.980E-05      0.07000
     8711.12    0.01615    0.0001180    0.0001163    1.980E-05      0.07000
     8714.68    0.01614    0.0001191    0.0001172    2.110E-05      0.07000
     8718.27    0.01617    0.0001195    0.0001181    1.830E-05      0.07000
     8721.86    0.01616    0.0001206    0.0001190    1.930E-05      0.07000
     8725.46    0.01615    0.0001209    0.0001199    1.500E-05      0.07000
     8729.09    0.01610    0.0001224    0.0001209    1.940E-05      0.07000
     8732.73    0.01607    0.0001234    0.0001218    1.990E-05      0.07000
     8736.40    0.01603    0.0001243    0.0001227    1.980E-05      0.07000
     8740.08    0.01599    0.0001257    0.0001236    2.310E-05      0.07000
     8743.79    0.01600    0.0001256    0.0001245    1.630E-05      0.07000
     8747.53    0.01593    0.0001273    0.0001254    2.150E-05      0.07000
     8751.25    0.01589    0.0001276    0.0001263    1.780E-05      0.07000
     8755.04    0.01587    0.0001285    0.0001273    1.790E-05      0.07000
     8758.80    0.01582    0.0001297    0.0001282    1.950E-05      0.07000
     8762.62    0.01580    0.0001307    0.0001291    2.070E-05      0.06710
     8766.42    0.01577    0.0001320    0.0001300    2.290E-05      0.06327
     8770.25    0.01573    0.0001325    0.0001309    2.040E-05      0.05940
     8774.12    0.01569    0.0001336    0.0001319    2.160E-05      0.05549
     8778.00    0.01568    0.0001343    0.0001328    2.030E-05      0.05158
     8781.91    0.01568    0.0001355    0.0001337    2.220E-05      0.05230
     8785.82    0.01563    0.0001365    0.0001346    2.280E-05      0.05613
     8789.74    0.01563    0.0001371    0.0001356    2.050E-05      0.05997
     8793.69    0.01560    0.0001381    0.0001365    2.110E-05      0.06383
     8797.69    0.01560    0.0001393    0.0001374    2.270E-05      0.06775
     8801.68    0.01555    0.0001405    0.0001383    2.440E-05      0.07000
     8805.68    0.01558    0.0001409    0.0001392    2.130E-05      0.07000
     8809.72    0.01557    0.0001420    0.0001402    2.280E-05      0.07000
     8813.75    0.01556    0.0001423    0.0001411    1.860E-05      0.07000
     8817.83    0.01555    0.0001433    0.0001420    1.880E-05      0.07000
     8821.91    0.01552    0.0001443    0.0001429    1.960E-05      0.07000
     8826.03    0.01551    0.0001457    0.0001439    2.280E-05      0.07000
     8830.15    0.01547    0.0001468    0.0001448    2.420E-05      0.07000
     8834.28    0.01548    0.0001468    0.0001457    1.770E-05      0.07000
     8838.44    0.01544    0.0001485    0.0001466    2.350E-05      0.07000
     8842.64    0.01541    0.0001493    0.0001476    2.240E-05      0.07000
     8846.82    0.01540    0.0001496    0.0001485    1.830E-05      0.07000
     8851.06    0.01539    0.0001506    0.0001494    1.860E-05      0.07000
     8855.31    0.01535    0.0001521    0.0001503    2.300E-05      0.07000
     8859.56    0.01531    0.0001530    0.0001513    2.280E-05      0.07000
     8863.81    0.01531    0.0001534    0.0001522    1.950E-05      0.07000
     8868.11    0.01529    0.0001544    0.0001531    2.030E-05      0.07000
     8872.44    0.01527    0.0001556    0.0001540    2.210E-05      0.07000
     8876.77    0.01525    0.0001563    0.0001549    2.060E-05      0.07000
     8881.12    0.01523    0.0001570    0.0001559    1.870E-05      0.07000
     8885.49    0.01522    0.0001579    0.0001568    1.860E-05      0.07000
     8889.88    0.01520    0.0001586    0.0001577    1.720E-05      0.07000
     8894.30    0.01518    0.0001595    0.0001586    1.670E-05      0.07000
     8898.73    0.01512    0.0001609    0.0001596    2.100E-05      0.07000
     8903.19    0.01513    0.0001620    0.0001605    2.250E-05      0.06808
     8907.66    0.01509    0.0001625    0.0001614    1.870E-05      0.06511
     8912.13    0.01509    0.0001637    0.0001623    2.100E-05      0.06215
     8916.65    0.01506    0.0001644    0.0001632    1.940E-05      0.05916
     8921.16    0.01505    0.0001652    0.0001641    1.900E-05      0.05617
     8925.72    0.01502    0.0001664    0.0001651    2.080E-05      0.05314
     8930.28    0.01499    0.0001673    0.0001660    2.120E-05      0.05012
     8934.85    0.01498    0.0001683    0.0001669    2.160E-05      0.05439
     8939.45    0.01495    0.0001698    0.0001678    2.600E-05      0.05899
     8944.06    0.01495    0.0001709    0.0001687    2.710E-05      0.06361
     8948.71    0.01499    0.0001703    0.0001696    1.510E-05      0.06826
     8953.37    0.01491    0.0001717    0.0001706    1.970E-05      0.07292
     8958.06    0.01488    0.0001728    0.0001715    2.120E-05      0.07761
     8967.46    0.01482    0.0001733    0.0001724    1.810E-05       0.1083
     8972.21    0.01475    0.0001757    0.0001742    2.260E-05       0.1004
     8976.96    0.01477    0.0001769    0.0001751    2.490E-05      0.09239
     8981.71    0.01475    0.0001774    0.0001760    2.200E-05      0.08441
     8986.51    0.01473    0.0001782    0.0001769    2.140E-05      0.07635
     8991.31    0.01473    0.0001792    0.0001778    2.200E-05      0.07000
     8996.14    0.01472    0.0001799    0.0001787    2.010E-05      0.07000
     9000.99    0.01472    0.0001806    0.0001796    1.830E-05      0.07000
     9005.87    0.01467    0.0001819    0.0001806    2.170E-05      0.07000
     9010.76    0.01466    0.0001826    0.0001815    2.010E-05      0.07000
     9015.66    0.01465    0.0001835    0.0001824    2.030E-05      0.07000
     9020.60    0.01464    0.0001844    0.0001833    2.030E-05      0.07000
     9025.54    0.01461    0.0001853    0.0001842    2.000E-05      0.07000
     9030.49    0.01460    0.0001864    0.0001851    2.220E-05      0.07000
     9035.47    0.01457    0.0001873    0.0001860    2.200E-05      0.07000
     9040.47    0.01455    0.0001880    0.0001869    2.100E-05      0.07000
     9045.50    0.01454    0.0001891    0.0001878    2.280E-05      0.07000
     9050.54    0.01451    0.0001901    0.0001887    2.340E-05      0.07000
     9055.59    0.01450    0.0001910    0.0001896    2.320E-05      0.07000
     9060.68    0.01447    0.0001919    0.0001905    2.370E-05      0.07001
     9065.77    0.01445    0.0001927    0.0001914    2.270E-05      0.07633
     9070.87    0.01444    0.0001936    0.0001922    2.280E-05      0.08266
     9076.01    0.01440    0.0001945    0.0001931    2.280E-05      0.08904
     9081.16    0.01439    0.0001955    0.0001940    2.350E-05      0.09543
     9086.34    0.01437    0.0001968    0.0001949    2.680E-05       0.1019
     9091.54    0.01435    0.0001970    0.0001958    2.160E-05       0.1083
     9096.74    0.01433    0.0001980    0.0001967    2.250E-05       0.1148
     9101.98    0.01431    0.0001991    0.0001976    2.400E-05       0.1187
     9107.23    0.01431    0.0001996    0.0001985    2.130E-05       0.1122
     9112.48    0.01427    0.0002005    0.0001994    2.160E-05       0.1056
     9117.78    0.01424    0.0002017    0.0002003    2.410E-05      0.09901
     9123.08    0.01421    0.0002025    0.0002012    2.370E-05      0.09239
     9128.43    0.01419    0.0002035    0.0002020    2.390E-05      0.08571
     9133.74    0.01418    0.0002044    0.0002029    2.450E-05      0.07909
     9139.10    0.01416    0.0002051    0.0002038    2.300E-05      0.07240
     9144.50    0.01415    0.0002062    0.0002047    2.520E-05      0.07173
     9149.91    0.01413    0.0002071    0.0002056    2.460E-05      0.07442
     9155.32    0.01413    0.0002076    0.0002065    2.170E-05      0.07711
     9160.78    0.01411    0.0002089    0.0002074    2.500E-05      0.07982
     9166.20    0.01409    0.0002096    0.0002082    2.360E-05      0.08252
     9171.71    0.01408    0.0002102    0.0002091    2.080E-05      0.08526
     9177.19    0.01405    0.0002112    0.0002100    2.220E-05      0.08798
     9182.70    0.01404    0.0002121    0.0002109    2.300E-05       0.1179
     9188.23    0.01403    0.0002125    0.0002118    1.810E-05       0.1096
     9193.80    0.01400    0.0002135    0.0002126    1.910E-05       0.1013
     9199.38    0.01398    0.0002146    0.0002135    2.160E-05      0.09290
     9204.96    0.01395    0.0002156    0.0002144    2.230E-05      0.08453
     9210.58    0.01394    0.0002166    0.0002153    2.410E-05      0.07610
     9216.22    0.01393    0.0002172    0.0002162    2.120E-05      0.06764
     9221.86    0.01391    0.0002181    0.0002171    2.080E-05      0.05986
     9227.51    0.01388    0.0002189    0.0002179    2.020E-05      0.05845
     9233.20    0.01387    0.0002197    0.0002188    1.980E-05      0.05703
     9238.90    0.01385    0.0002206    0.0002197    2.040E-05      0.05560
     9244.64    0.01381    0.0002217    0.0002206    2.220E-05      0.05417
     9250.39    0.01380    0.0002224    0.0002215    2.070E-05      0.05273
     9256.15    0.01377    0.0002236    0.0002223    2.410E-05      0.05129
     9261.91    0.01377    0.0002245    0.0002232    2.420E-05      0.05031
     9267.72    0.01373    0.0002252    0.0002241    2.210E-05      0.05322
     9273.54    0.01370    0.0002263    0.0002250    2.410E-05      0.05613
     9279.40    0.01370    0.0002271    0.0002259    2.390E-05      0.05907
     9285.23    0.01368    0.0002279    0.0002267    2.310E-05      0.06199
     9291.14    0.01366    0.0002288    0.0002276    2.320E-05      0.06495
     9297.03    0.01363    0.0002298    0.0002285    2.410E-05      0.06791
     9302.92    0.01363    0.0002305    0.0002294    2.260E-05      0.07085
     9308.86    0.01363    0.0002313    0.0002303    2.170E-05      0.07382
     9314.84    0.01358    0.0002324    0.0002312    2.430E-05      0.07681
     9320.79    0.01356    0.0002336    0.0002320    2.720E-05      0.07979
     9326.79    0.01354    0.0002341    0.0002329    2.330E-05      0.08278
