# Supplementary material for: Solving self-absorption in fluorescence
Source: IUCrJ. 2019 May 10;6(Pt 4):586–602. doi: 10.1107/S2052252519005128 (PMC6608621; doi:10.1107/S2052252519005128)
Supplement: Supplementary file 2 [file m-06-00586-sup2.zip › Supplementary Info/feff_FeO.inp]

 * This feff6 file was generated by Demeter 0.9.26
 * Demeter written by and copyright (c) Bruce Ravel, 2006-2016

 * --*--*--*--*--*--*--*--*--*--*--*--*--*--*--*--*--*--*--*--*--*--*--*--
 * space = f m 3 m
 * a     =   4.31080    b    =   4.31080    c     =   4.31080
 * alpha =  90.00000    beta =  90.00000    gamma =  90.00000
 * rmax  =   6.00000    core  = Fe1
 * polarization = 0  0  0
 * shift =   0  0  0
 * atoms
 * # el.     x           y           z        tag
 *   Fe     0.00000     0.00000     0.00000   Fe1       
 *   O      0.50000     0.50000     0.50000   O1        
 * --*--*--*--*--*--*--*--*--*--*--*--*--*--*--*--*--*--*--*--*--*--*--*--

 * --*--*--*--*--*--*--*--*--*--*--*--*--*--*--*--*--*--*--*--*--*--*--*--
 *  total mu*x=1:  5.326 microns,  unit edge step:  6.234 microns
 *  specific gravity:  5.957
 * --*--*--*--*--*--*--*--*--*--*--*--*--*--*--*--*--*--*--*--*--*--*--*--
 *  normalization correction:    0.00061 ang^2
 * --*--*--*--*--*--*--*--*--*--*--*--*--*--*--*--*--*--*--*--*--*--*--*--
 

 HOLE      1   1.0   * FYI: (Fe K edge @ 7112 eV, 2nd number is S0^2)
 *         mphase,mpath,mfeff,mchi
 CONTROL   1      1     1     1
 PRINT     1      0     0     0

 RMAX      6
  * POLARIZATION  0   0   0

 POTENTIALS
  * ipot   Z      tag
     0     26     Fe        
     1     26     Fe        
     2     8      O         


 ATOMS                  * this list contains 81 atoms
 *   x          y          z     ipot tag           distance
    0.00000    0.00000    0.00000  0  Fe1           0.00000
    2.15540    0.00000    0.00000  2  O1.1          2.15540
   -2.15540    0.00000    0.00000  2  O1.1          2.15540
    0.00000    2.15540    0.00000  2  O1.1          2.15540
    0.00000   -2.15540    0.00000  2  O1.1          2.15540
    0.00000    0.00000    2.15540  2  O1.1          2.15540
    0.00000    0.00000   -2.15540  2  O1.1          2.15540
    2.15540    2.15540    0.00000  1  Fe1.1         3.04820
   -2.15540    2.15540    0.00000  1  Fe1.1         3.04820
    2.15540   -2.15540    0.00000  1  Fe1.1         3.04820
   -2.15540   -2.15540    0.00000  1  Fe1.1         3.04820
    2.15540    0.00000    2.15540  1  Fe1.1         3.04820
   -2.15540    0.00000    2.15540  1  Fe1.1         3.04820
    0.00000    2.15540    2.15540  1  Fe1.1         3.04820
    0.00000   -2.15540    2.15540  1  Fe1.1         3.04820
    2.15540    0.00000   -2.15540  1  Fe1.1         3.04820
   -2.15540    0.00000   -2.15540  1  Fe1.1         3.04820
    0.00000    2.15540   -2.15540  1  Fe1.1         3.04820
    0.00000   -2.15540   -2.15540  1  Fe1.1         3.04820
    2.15540    2.15540    2.15540  2  O1.2          3.73326
   -2.15540    2.15540    2.15540  2  O1.2          3.73326
    2.15540   -2.15540    2.15540  2  O1.2          3.73326
   -2.15540   -2.15540    2.15540  2  O1.2          3.73326
    2.15540    2.15540   -2.15540  2  O1.2          3.73326
   -2.15540    2.15540   -2.15540  2  O1.2          3.73326
    2.15540   -2.15540   -2.15540  2  O1.2          3.73326
   -2.15540   -2.15540   -2.15540  2  O1.2          3.73326
    4.31080    0.00000    0.00000  1  Fe1.2         4.31080
   -4.31080    0.00000    0.00000  1  Fe1.2         4.31080
    0.00000    4.31080    0.00000  1  Fe1.2         4.31080
    0.00000   -4.31080    0.00000  1  Fe1.2         4.31080
    0.00000    0.00000    4.31080  1  Fe1.2         4.31080
    0.00000    0.00000   -4.31080  1  Fe1.2         4.31080
    4.31080    2.15540    0.00000  2  O1.3          4.81962
   -4.31080    2.15540    0.00000  2  O1.3          4.81962
    2.15540    4.31080    0.00000  2  O1.3          4.81962
   -2.15540    4.31080    0.00000  2  O1.3          4.81962
    4.31080   -2.15540    0.00000  2  O1.3          4.81962
   -4.31080   -2.15540    0.00000  2  O1.3          4.81962
    2.15540   -4.31080    0.00000  2  O1.3          4.81962
   -2.15540   -4.31080    0.00000  2  O1.3          4.81962
    4.31080    0.00000    2.15540  2  O1.3          4.81962
   -4.31080    0.00000    2.15540  2  O1.3          4.81962
    0.00000    4.31080    2.15540  2  O1.3          4.81962
    0.00000   -4.31080    2.15540  2  O1.3          4.81962
    2.15540    0.00000    4.31080  2  O1.3          4.81962
   -2.15540    0.00000    4.31080  2  O1.3          4.81962
    0.00000    2.15540    4.31080  2  O1.3          4.81962
    0.00000   -2.15540    4.31080  2  O1.3          4.81962
    4.31080    0.00000   -2.15540  2  O1.3          4.81962
   -4.31080    0.00000   -2.15540  2  O1.3          4.81962
    0.00000    4.31080   -2.15540  2  O1.3          4.81962
    0.00000   -4.31080   -2.15540  2  O1.3          4.81962
    2.15540    0.00000   -4.31080  2  O1.3          4.81962
   -2.15540    0.00000   -4.31080  2  O1.3          4.81962
    0.00000    2.15540   -4.31080  2  O1.3          4.81962
    0.00000   -2.15540   -4.31080  2  O1.3          4.81962
    4.31080    2.15540    2.15540  1  Fe1.3         5.27963
   -4.31080    2.15540    2.15540  1  Fe1.3         5.27963
    2.15540    4.31080    2.15540  1  Fe1.3         5.27963
   -2.15540    4.31080    2.15540  1  Fe1.3         5.27963
    4.31080   -2.15540    2.15540  1  Fe1.3         5.27963
   -4.31080   -2.15540    2.15540  1  Fe1.3         5.27963
    2.15540   -4.31080    2.15540  1  Fe1.3         5.27963
   -2.15540   -4.31080    2.15540  1  Fe1.3         5.27963
    2.15540    2.15540    4.31080  1  Fe1.3         5.27963
   -2.15540    2.15540    4.31080  1  Fe1.3         5.27963
    2.15540   -2.15540    4.31080  1  Fe1.3         5.27963
   -2.15540   -2.15540    4.31080  1  Fe1.3         5.27963
    4.31080    2.15540   -2.15540  1  Fe1.3         5.27963
   -4.31080    2.15540   -2.15540  1  Fe1.3         5.27963
    2.15540    4.31080   -2.15540  1  Fe1.3         5.27963
   -2.15540    4.31080   -2.15540  1  Fe1.3         5.27963
    4.31080   -2.15540   -2.15540  1  Fe1.3         5.27963
   -4.31080   -2.15540   -2.15540  1  Fe1.3         5.27963
    2.15540   -4.31080   -2.15540  1  Fe1.3         5.27963
   -2.15540   -4.31080   -2.15540  1  Fe1.3         5.27963
    2.15540    2.15540   -4.31080  1  Fe1.3         5.27963
   -2.15540    2.15540   -4.31080  1  Fe1.3         5.27963
    2.15540   -2.15540   -4.31080  1  Fe1.3         5.27963
   -2.15540   -2.15540   -4.31080  1  Fe1.3         5.27963

 END
